# Supplementary material for: Exploratory phosphoproteomics profiling of Aedes aegypti Malpighian tubules during blood meal processing reveals dramatic transition in function
Source: PLoS One. 2022 Jul 8;17(7):e0271248. doi: 10.1371/journal.pone.0271248 (PMC9269769; doi:10.1371/journal.pone.0271248)
Supplement: S1 File — Phosphoproteomics dataset containing all phosphoproteins detected (Quant tab), mass spectrometry data for all phosphopeptides detected (pep_quant tab), and phosphoproteins with differential phosphorylation patterns (phosphorylation change of 1.5-fold increase or decrease) between unfed and post-blood meal mosquitoes (remaining tabs). (XLSX) [file pone.0271248.s001.xlsx]

## Sheet: Quant
Protein accession	Position	Amino acid	Protein description	Gene name	Localization probability	PEP	Score	Modified sequence	Charge	Mass error [ppm]	MS/MS Count	1H	24H	unfed	1H/unfed Ratio	24H/unfed Ratio
A0A6I8U0Q3	62	S	Uncharacterized protein OS=Aedes aegypti OX=7159 GN=5564245 PE=4 SV=1	5564245	0.753417	4.37294e-08	105.28	NS(0.247)S(0.753)LVTHDESESK	2	-0.56386	1	1.33		0.635	2.096
A0A6I8U2F4	366	T	Uncharacterized protein OS=Aedes aegypti OX=7159 GN=5564640 PE=4 SV=1	5564640	0.98787	0.00072895	57.484	ASS(0.001)S(0.001)NS(0.001)T(0.003)S(0.007)GPAT(0.988)PQPK	2	-0.26844	1		1.385	0.644		2.15
A0A6I8U2F4	306	S	Uncharacterized protein OS=Aedes aegypti OX=7159 GN=5564640 PE=4 SV=1	5564640	1	1.24767e-12	127.78	RS(1)PS(1)PPLK	2	-0.27035	20	0.733	1.328	0.946	0.775	1.404
A0A6I8U2F4	304	S	Uncharacterized protein OS=Aedes aegypti OX=7159 GN=5564640 PE=4 SV=1	5564640	1	1.24767e-12	127.78	RS(1)PS(1)PPLK	2	-0.27035	20	0.733	1.328	0.946	0.775	1.404
A0A6I8U2F4	319	S	Uncharacterized protein OS=Aedes aegypti OX=7159 GN=5564640 PE=4 SV=1	5564640	0.776911	0.0016886	66.485	S(0.223)GRS(0.777)PAVFQK	2	0.047361	2		1.161	0.894		1.3
A0A6I8U2F4	583	T	Uncharacterized protein OS=Aedes aegypti OX=7159 GN=5564640 PE=4 SV=1	5564640	0.998921	9.26953e-10	98.299	DDPAT(0.999)PGT(0.001)PAAAATPADGIK	2	1.56	2	0.952	1.096	0.949	1.002	1.155
A0A6I8U2F4	408	S	Uncharacterized protein OS=Aedes aegypti OX=7159 GN=5564640 PE=4 SV=1	5564640	0.812058	2.579e-15	108.88	AGDDSQAGKT(0.19)S(0.812)DNS(0.986)NT(0.012)QEFPHGK	3	0.062861	3	0.903	0.921	1.201	0.752	0.767
A0A6I8U2F4	411	S	Uncharacterized protein OS=Aedes aegypti OX=7159 GN=5564640 PE=4 SV=1	5564640	0.986424	2.579e-15	108.88	AGDDSQAGKT(0.19)S(0.812)DNS(0.986)NT(0.012)QEFPHGK	3	0.062861	3	0.903	0.921	1.201	0.752	0.767
A0A6I8U2F4	384	T	Uncharacterized protein OS=Aedes aegypti OX=7159 GN=5564640 PE=4 SV=1	5564640	0.968482	0.00791117	48.216	Y(0.017)AT(0.015)MT(0.968)DLDEEIDR	2	0.34986	1	0.937
A0A6I8U2F4	334	S	Uncharacterized protein OS=Aedes aegypti OX=7159 GN=5564640 PE=4 SV=1	5564640	0.99928	1.01028e-05	94.717	ADDEES(0.999)EDMT(0.001)K	2	-1.6221	1	0.624	1.309
A0A6R8GXD8	11	S	Uncharacterized protein OS=Aedes aegypti OX=7159 GN=5564883 PE=4 SV=1	5564883	1	1.73811e-36	171.05	AGPVS(1)DDDDDFFKPTSNSTLAK	2	0.86615	2	0.835	1.472	0.666	1.255	2.21
A0A6R8GXD8	221	S	Uncharacterized protein OS=Aedes aegypti OX=7159 GN=5564883 PE=4 SV=1	5564883	1	1.09969e-06	96.153	TIPNVEEPDS(1)DAEK	2	-1.9724	2	0.87	1.276	0.844	1.029	1.51
A0A6R8GXD8	254	S	Uncharacterized protein OS=Aedes aegypti OX=7159 GN=5564883 PE=4 SV=1	5564883	0.976187	3.71815e-33	168.99	PVSTTEVS(0.976)DS(0.019)S(0.004)DTDAR	2	-0.073674	5	0.49	0.637	1.999	0.245	0.318
A0A6I8U569	1713	S	Transcription initiation factor TFIID subunit OS=Aedes aegypti OX=7159 GN=5567420 PE=3 SV=1	5567420	0.967204	5.52674e-10	100.9	DT(0.033)S(0.967)PDRDYGDEDISNLER	2	0.41089	5	1.07	0.634	1.327	0.807	0.477
A0A6I8U0F2	202	S	CHK domain-containing protein OS=Aedes aegypti OX=7159 GN=5567605 PE=4 SV=1	5567605	0.999636	0.000132864	82.261	S(1)FMEQYYK	2	-0.47002	1	1.837	0.04
A0A6I8U5P4	4287	S	Uncharacterized protein OS=Aedes aegypti OX=7159 GN=5567647 PE=3 SV=1	5567647	0.904494	1.58686e-13	122.53	HQQQSAES(0.05)S(0.904)S(0.904)ES(0.122)EAS(0.019)FIK	2	-0.38816	8	1.143	1.159	0.656	1.741	1.766
A0A6I8U5P4	4254	S	Uncharacterized protein OS=Aedes aegypti OX=7159 GN=5567647 PE=3 SV=1	5567647	0.993288	6.54631e-08	59.878	HEANRPAS(0.993)LPVGGVPPT(0.004)T(0.002)VSSPGDMSGLVLGR	3	1.1799	2	1.071	1.159	0.74	1.447	1.566
A0A6I8U5P4	4286	S	Uncharacterized protein OS=Aedes aegypti OX=7159 GN=5567647 PE=3 SV=1	5567647	0.972285	1.07372e-16	126.32	HQQQSAES(0.972)S(0.448)S(0.448)ES(0.13)EAS(0.001)FIK	2	-1.208	8	0.576	1.44	1.005	0.573	1.433
A0A6I8U5P4	4288	S	Uncharacterized protein OS=Aedes aegypti OX=7159 GN=5567647 PE=3 SV=1	5567647	0.904494	7.86123e-22	144.95	HQQQSAES(0.05)S(0.904)S(0.904)ES(0.122)EAS(0.019)FIK	2	-0.38816	9	0.797	1.194	1.021	0.781	1.171
A0A6I8U5P4	1068	S	Uncharacterized protein OS=Aedes aegypti OX=7159 GN=5567647 PE=3 SV=1	5567647	1	5.00217e-32	174.29	VEAIDS(1)DVEDFVR	2	-0.31583	11	1.052	0.993	0.947	1.11	1.049
A0A6I8U5P4	3898	S	Uncharacterized protein OS=Aedes aegypti OX=7159 GN=5567647 PE=3 SV=1	5567647	1	5.02498e-06	96.82	INPQS(1)PILDR	2	0.27123	6	0.984	0.995	1.024	0.962	0.972
A0A6I8U5P4	3702	S	Uncharacterized protein OS=Aedes aegypti OX=7159 GN=5567647 PE=3 SV=1	5567647	1	0.000626874	70.563	EAPDMS(1)PVQK	2	-0.043722	2	1.266	0.764	0.953	1.328	0.802
A0A6I8U5P4	974	S	Uncharacterized protein OS=Aedes aegypti OX=7159 GN=5567647 PE=3 SV=1	5567647	0.991558	1.50757e-12	122.49	RTEGDT(0.008)S(0.992)IDSNDSVDKR	3	0.21829	4	1.087	0.791	1.131	0.962	0.7
A0A6I8U5P4	3687	S	Uncharacterized protein OS=Aedes aegypti OX=7159 GN=5567647 PE=3 SV=1	5567647	0.974674	3.29479e-07	92.913	S(0.002)S(0.002)T(0.009)PSHLS(0.975)PAS(0.012)AAGLSK	2	-1.0985	2	1.011	0.737	1.281	0.789	0.575
A0A6I8U5P4	3709	S	Uncharacterized protein OS=Aedes aegypti OX=7159 GN=5567647 PE=3 SV=1	5567647	0.99944	2.64346e-14	134.13	S(0.001)NS(0.999)FATMLQER	2	-0.51314	3	1.368	0.478	1.152	1.188	0.415
A0A6I8U5P4	3744	S	Uncharacterized protein OS=Aedes aegypti OX=7159 GN=5567647 PE=3 SV=1	5567647	0.991864	6.65956e-06	96.626	RT(0.006)PS(0.992)FT(0.002)TR	2	0.16587	7	1.457	0.26	1.292	1.128	0.202
A0A6I8U5P4	4283	S	Uncharacterized protein OS=Aedes aegypti OX=7159 GN=5567647 PE=3 SV=1	5567647	0.999972	7.55042e-22	145.25	HQQQS(1)AESSSESEASFIK	2	0.22865	4	1.346	0.553
A0A6I8U5P4	1457	S	Uncharacterized protein OS=Aedes aegypti OX=7159 GN=5567647 PE=3 SV=1	5567647	0.999595	4.05975e-05	79.676	IAGDES(1)YKDLTNLPR	2	1.3196	1	0.937
A0A6I8U8S8	204	S	Receptor expression-enhancing protein OS=Aedes aegypti OX=7159 GN=5568197 PE=3 SV=1	5568197	0.996509	3.73453e-11	117.07	S(0.002)YS(0.997)LS(0.002)DLSEPDTHR	2	0.23894	3	1.143	0.733	1.131	1.011	0.649
A0A6I8TL34	608	S	Uncharacterized protein OS=Aedes aegypti OX=7159 GN=5569212 PE=4 SV=1	5569212	0.95573	1.16116e-17	105.45	ALEVLKPLTPDTANPVSDSHNT(0.003)S(0.033)IDS(0.956)DDPNS(0.008)DLK	4	0.80604	5	0.736	1.321	0.951	0.775	1.39
A0A6I8TL34	689	S	Uncharacterized protein OS=Aedes aegypti OX=7159 GN=5569212 PE=4 SV=1	5569212	1	0.00108523	66.023	KLPPAS(1)PEK	2	0.38231	8	1.058	0.944	0.993	1.065	0.95
A0A6I8TGC2	720	S	LsmAD domain-containing protein OS=Aedes aegypti OX=7159 GN=5569655 PE=3 SV=1	5569655	0.8416	0.000249532	60.598	S(0.842)PS(0.155)T(0.004)PNPSR	2	-0.28636	1
A0A6I8U340	404	S	Moesin/ezrin/radixin homolog 1 OS=Aedes aegypti OX=7159 GN=5569740 PE=4 SV=1	5569740	0.861865	3.46216e-13	118.36	HTMSHPPDHIPDLES(0.862)PT(0.138)R	3	-0.34598	9	0.888	1.317	0.777	1.143	1.696
A0A6I8U340	577	S	Moesin/ezrin/radixin homolog 1 OS=Aedes aegypti OX=7159 GN=5569740 PE=4 SV=1	5569740	0.999485	1.71887e-67	223.18	DKEEAQLS(0.999)PNS(0.001)QSR	3	-0.26472	11	0.97	1.228	0.781	1.244	1.573
A0A6I8U340	365	S	Moesin/ezrin/radixin homolog 1 OS=Aedes aegypti OX=7159 GN=5569740 PE=4 SV=1	5569740	1	0.000560126	71.219	S(1)MDALGQQEK	2	-0.081996	2	1.087	0.884	1.029	1.056	0.859
A0A6I8U340	313	T	Moesin/ezrin/radixin homolog 1 OS=Aedes aegypti OX=7159 GN=5569740 PE=4 SV=1	5569740	0.998555	0.00172882	66.267	LMT(0.999)PEPT(0.001)SK	2	0.15745	1	0.923	0.657	1.471	0.627	0.447
A0A6I8TSZ3	3922	S	KASH domain-containing protein OS=Aedes aegypti OX=7159 GN=5569762 PE=3 SV=1	5569762	0.988574	2.70849e-12	98.657	DHFICPQSPENAENVICAQS(0.989)PEIS(0.011)GK	3	0.88044	1	1.168	1.095	0.698	1.673	1.569
A0A6I8TSZ3	4538	S	KASH domain-containing protein OS=Aedes aegypti OX=7159 GN=5569762 PE=3 SV=1	5569762	0.99877	1.60447e-15	129.03	IS(0.001)VS(0.999)PT(0.001)NDEIDTFNK	2	-0.36793	3	0.984	1.026	0.989	0.996	1.037
A0A6I8TSZ3	4994	S	KASH domain-containing protein OS=Aedes aegypti OX=7159 GN=5569762 PE=3 SV=1	5569762	0.995199	2.7425e-05	71.872	NIS(0.001)S(0.004)IPS(0.995)DDDIIVEAK	2	-0.79861	2	0.911	1.018	1.084	0.841	0.939
A0A6I8TSZ3	5735	S	KASH domain-containing protein OS=Aedes aegypti OX=7159 GN=5569762 PE=3 SV=1	5569762	0.808927	1.06484e-09	110.38	QSVQT(0.188)S(0.809)PIT(0.003)FNEDIIDK	2	0.52134	4	0.232	1.336	1.521	0.153	0.877
A0A6I8TSZ3	1208	S	KASH domain-containing protein OS=Aedes aegypti OX=7159 GN=5569762 PE=3 SV=1	5569762	0.999998	0.000452437	72.2	SVLHS(1)PIK	2	-0.099388	3	1.409	0.674	0.886	1.591	0.761
A0A6I8TSZ3	5623	S	KASH domain-containing protein OS=Aedes aegypti OX=7159 GN=5569762 PE=3 SV=1	5569762	0.999142	2.88281e-40	188.54	HT(0.001)S(0.999)PDMSQCAIFDCK	2	-1.1248	6	0.815	0.901	1.327	0.615	0.679
A0A6I8TSZ3	4035	S	KASH domain-containing protein OS=Aedes aegypti OX=7159 GN=5569762 PE=3 SV=1	5569762	0.992963	0.00239834	47.082	LPDS(0.007)IDS(0.993)QDEMNVPR	2	-2.3284	1			1.094
A0A6I8T2X6	345	S	D-amino acid oxidase OS=Aedes aegypti OX=7159 GN=5569998 PE=3 SV=1	5569998	1	0.00143671	61.409	NVICEDIPHS(1)R	2	1.4294	1		0.763	1.337		0.571
A0A6I8TAP9	1038	S	Uncharacterized protein OS=Aedes aegypti OX=7159 GN=5570368 PE=4 SV=1	5570368	0.931581	0.00678204	49.28	LEPT(0.068)S(0.932)PLDK	2	-1.1406	2	0.95		1.08	0.88
A0A6I8TAP9	1289	S	Uncharacterized protein OS=Aedes aegypti OX=7159 GN=5570368 PE=4 SV=1	5570368	0.995751	0.00566213	48.532	CS(0.996)PT(0.003)S(0.001)NIGTETK	2	-2.9911	1			1.094
A0A6I8U4Q9	394	S	Uncharacterized protein OS=Aedes aegypti OX=7159 GN=5570462 PE=4 SV=1	5570462	1	3.01424e-08	92.098	APVSPHFHRPNQYGS(1)GHR	4	-1.3211	2	0.475	1.641	0.899	0.528	1.826
A0A6I8U4Q9	383	S	Uncharacterized protein OS=Aedes aegypti OX=7159 GN=5570462 PE=4 SV=1	5570462	1	2.67584e-08	92.932	APVS(1)PHFHR	2	-1.8408	13	0.817	1.394	0.773	1.058	1.802
A0A6I8U4Q9	338	S	Uncharacterized protein OS=Aedes aegypti OX=7159 GN=5570462 PE=4 SV=1	5570462	0.995695	0.00194485	58.981	T(0.002)T(0.002)S(0.996)PGLILR	2	-0.63511	6	0.74	1.385	0.875	0.845	1.582
A0A6I8U4Q9	653	S	Uncharacterized protein OS=Aedes aegypti OX=7159 GN=5570462 PE=4 SV=1	5570462	0.976721	1.94337e-19	125.26	T(0.011)HS(0.977)T(0.012)EFS(0.008)CGKS(0.992)DISVDSITEGDR	3	-0.193	5		1.251	0.793		1.578
A0A6I8U4Q9	709	S	Uncharacterized protein OS=Aedes aegypti OX=7159 GN=5570462 PE=4 SV=1	5570462	1	0.000352373	56.882	S(1)LPNMAHS(1)MLVHEPAK	3	0.15184	1	1.151	1.108	0.704	1.634	1.574
A0A6I8U4Q9	639	S	Uncharacterized protein OS=Aedes aegypti OX=7159 GN=5570462 PE=4 SV=1	5570462	0.980373	6.25704e-07	96.562	NGYS(0.98)S(0.02)DFSFGGLGDK	2	0.49027	3	0.97	1.209	0.802	1.21	1.509
A0A6I8U4Q9	567	S	Uncharacterized protein OS=Aedes aegypti OX=7159 GN=5570462 PE=4 SV=1	5570462	0.999981	1.15988e-07	107.93	YES(1)PVGASPSR	2	-0.41578	2	0.986	1.143	0.856	1.152	1.335
A0A6I8U4Q9	486	S	Uncharacterized protein OS=Aedes aegypti OX=7159 GN=5570462 PE=4 SV=1	5570462	1	2.49879e-57	214.65	HIES(1)DDEVDHAK	3	-0.12555	47	0.802	1.194	1.015	0.79	1.177
A0A6I8U4Q9	661	S	Uncharacterized protein OS=Aedes aegypti OX=7159 GN=5570462 PE=4 SV=1	5570462	0.999988	4.4024e-65	216.76	THSTEFSCGKS(1)DISVDSITEGDR	3	0.17824	17	0.624	1.253	1.156	0.541	1.084
A0A6I8U4Q9	478	S	Uncharacterized protein OS=Aedes aegypti OX=7159 GN=5570462 PE=4 SV=1	5570462	0.998654	0.00033692	82.831	RYS(0.999)DS(0.001)YK	2	0.0017282	4	0.768	1.164	1.088	0.705	1.069
A0A6I8U4Q9	469	T	Uncharacterized protein OS=Aedes aegypti OX=7159 GN=5570462 PE=4 SV=1	5570462	0.999804	1.80223e-06	87.676	DDFPAPPYPYT(1)DPER	2	-1.4325	9	0.968	1.047	0.983	0.985	1.065
A0A6I8U4Q9	428	S	Uncharacterized protein OS=Aedes aegypti OX=7159 GN=5570462 PE=4 SV=1	5570462	1	1.16691e-83	243.24	S(1)PGMNNEEPIELSHYPGAK	2	-0.6399	45	0.722	1.141	1.167	0.619	0.978
A0A6I8U4Q9	702	S	Uncharacterized protein OS=Aedes aegypti OX=7159 GN=5570462 PE=4 SV=1	5570462	1	3.05209e-07	94.632	S(1)LPNMAHS(1)MLVHEPAK	3	0.15184	25	0.964	0.936	1.113	0.865	0.841
A0A6I8U4Q9	667	S	Uncharacterized protein OS=Aedes aegypti OX=7159 GN=5570462 PE=4 SV=1	5570462	0.999997	2.42794e-33	179.14	SDIS(1)VDS(1)ITEGDRR	2	-1.0732	20	0.79	0.971	1.276	0.619	0.761
A0A6I8U4Q9	176	S	Uncharacterized protein OS=Aedes aegypti OX=7159 GN=5570462 PE=4 SV=1	5570462	1	0.00159894	44.341	QQNS(1)KDVDPNECAGCHQQLK	3	0.86819	1	1.192	0.777	1.024	1.166	0.76
A0A6I8U4Q9	664	S	Uncharacterized protein OS=Aedes aegypti OX=7159 GN=5570462 PE=4 SV=1	5570462	0.999998	2.56079e-39	176.53	SDIS(1)VDS(1)ITEGDRR	2	-1.0732	21	0.719	0.985	1.344	0.535	0.733
A0A6I8U4Q9	607	S	Uncharacterized protein OS=Aedes aegypti OX=7159 GN=5570462 PE=4 SV=1	5570462	0.992109	8.52148e-05	67.645	AIGNAPS(0.992)Y(0.004)NAIHSY(0.004)R	2	1.2345	4	1.186	0.738	1.075	1.102	0.685
A0A6I8U4Q9	554	S	Uncharacterized protein OS=Aedes aegypti OX=7159 GN=5570462 PE=4 SV=1	5570462	0.992462	0.000427201	71.558	T(0.006)PS(0.992)ASKEPTY(0.001)R	2	0.70881	1		0.981
A0A6I8U407	586	S	Protein kinase domain-containing protein OS=Aedes aegypti OX=7159 GN=5571303 PE=4 SV=1	5571303	0.978584	0.00348686	47.726	S(0.008)QS(0.979)DT(0.013)ARPRPPLTGK	3	1.055	1
A0A6I8TH54	510	S	UDP-glucuronosyltransferase OS=Aedes aegypti OX=7159 GN=5572436 PE=3 SV=1	5572436	0.993343	0.00188008	66.056	NVS(0.993)LT(0.007)KPK	2	-0.40333	3	1.579	0.405	0.988	1.598	0.41
A0A6I8U8C5	58	S	PAN2-PAN3 deadenylation complex subunit PAN3 OS=Aedes aegypti OX=7159 GN=5573766 PE=3 SV=1	5573766	1	3.24769e-20	141	TQVTPQS(1)PEFIPNNR	2	0.096668	4	1.069	1.011	0.908	1.177	1.113
A0A6I8U8C5	216	S	PAN2-PAN3 deadenylation complex subunit PAN3 OS=Aedes aegypti OX=7159 GN=5573766 PE=3 SV=1	5573766	0.997646	0.00606571	47.548	NES(0.998)PQS(0.002)T(0.001)NTSPR	2	-0.84327	1	0.827	1.001	1.201	0.689	0.833
A0A6I8TJS6	112	S	Carbonic anhydrase OS=Aedes aegypti OX=7159 GN=5574053 PE=3 SV=1	AAEL010893	0.999999	3.14565e-21	140.73	ERPRS(1)NEAAGGEEFSYR	3	0.86187	1		0.981
A0A6I8TJS6	67	S	Carbonic anhydrase OS=Aedes aegypti OX=7159 GN=5574053 PE=3 SV=1	AAEL010893	0.999735	2.62498e-19	133.76	AAGLFGDYDS(1)AEVDYNPSPSR	2	-1.1757	1		0.981
A0A6I8TTN8	1371	S	Uncharacterized protein OS=Aedes aegypti OX=7159 GN=5574076 PE=4 SV=1	AAEL010914; AAEL010916	1	1.14596e-06	88.471	AGS(1)LPEPPTVAPVTSR	2	0.29461	6	1.352	1	0.59	2.294	1.697
A0A6I8TTN8	1383	S	Uncharacterized protein OS=Aedes aegypti OX=7159 GN=5574076 PE=4 SV=1	AAEL010914; AAEL010916	0.76074	0.00211157	52.185	AGS(0.999)LPEPPT(0.006)VAPVT(0.235)S(0.761)R	2	0.89052	1	1.267	0.978	0.713	1.776	1.373
A0A6I8TTN8	1391	S	Uncharacterized protein OS=Aedes aegypti OX=7159 GN=5574076 PE=4 SV=1	AAEL010914; AAEL010916	0.999765	0.000120598	61.276	VGS(1)MVDSSIVTVQSVR	2	-0.50284	1	1.13	0.78
A0A6I8T660	939	S	Trafficking protein particle complex subunit 11 OS=Aedes aegypti OX=7159 GN=5574085 PE=3 SV=1	AAEL002260	0.997578	0.0159152	45.28	AY(0.002)KS(0.998)EDFLLR	2	0.71884	1		0.966	1.111		0.868
A0A6I8T660	1026	T	Trafficking protein particle complex subunit 11 OS=Aedes aegypti OX=7159 GN=5574085 PE=3 SV=1	AAEL002260	0.986089	8.7482e-17	127.4	S(0.014)RT(0.986)PDHGAALQVPASSNR	2	-0.16428	5	1.097	0.855	1.049	1.046	0.815
A0A6I8T660	866	T	Trafficking protein particle complex subunit 11 OS=Aedes aegypti OX=7159 GN=5574085 PE=3 SV=1	AAEL002260	0.994108	3.53101e-99	248.02	PSLVLTSVTDSPS(0.006)T(0.994)PNSEKEDLAK	3	0.14643	2	1.642	0.545	0.759	2.162	0.717
A0A6I8T665	871	S	DNA repair protein REV1 OS=Aedes aegypti OX=7159 GN=5574088 PE=3 SV=1	AAEL002250	0.999919	0.00128146	57.703	ELS(1)PQPSTSATVR	2	-0.49961	3	1.044	0.916	1.042	1.002	0.878
A0A6I8TKA8	334	S	Uncharacterized protein OS=Aedes aegypti OX=7159 GN=5574095 PE=4 SV=1	AAEL002251	0.999991	6.87466e-08	110.56	KKS(1)LETNLDDQTTR	2	0.093828	3	1.164	1.374	0.393	2.967	3.502
A0A6I8TKA8	481	S	Uncharacterized protein OS=Aedes aegypti OX=7159 GN=5574095 PE=4 SV=1	AAEL002251	1	1.80176e-22	122.92	VPAAGLGARPPSIISSSTTTDEGGFNEPS(1)PEIK	3	0.68062	7	0.548	1.834	0.597	0.917	3.068
A0A6I8TKA8	283	S	Uncharacterized protein OS=Aedes aegypti OX=7159 GN=5574095 PE=4 SV=1	AAEL002251	0.850247	1.36997e-42	181.65	LPPAVPPHAIDPS(0.019)S(0.092)LS(0.85)PT(0.039)K	2	0.31652	14	1.109	1.231	0.617	1.798	1.994
A0A6I8TKA8	504	S	Uncharacterized protein OS=Aedes aegypti OX=7159 GN=5574095 PE=4 SV=1	AAEL002251	1	1.66081e-07	81.97	LKPAYDFDVIAPDLPAS(1)PPR	2	-0.52239	3	0.773	1.387	0.833	0.929	1.664
A0A6I8TKA8	688	S	Uncharacterized protein OS=Aedes aegypti OX=7159 GN=5574095 PE=4 SV=1	AAEL002251	0.996146	1.00373e-25	130.33	GYHS(0.996)PQT(0.004)ILDPTRPTLSEYEDDYSNK	3	0.31331	3	1.008	1.226	0.739	1.362	1.656
A0A6I8TKA8	105	S	Uncharacterized protein OS=Aedes aegypti OX=7159 GN=5574095 PE=4 SV=1	AAEL002251	0.999979	2.67129e-42	187.57	EDNLSEVGSEHDRS(1)PS(1)PK	2	0.6747	10	0.718	1.402	0.882	0.814	1.591
A0A6I8TKA8	103	S	Uncharacterized protein OS=Aedes aegypti OX=7159 GN=5574095 PE=4 SV=1	AAEL002251	0.99997	1.7238e-70	222.21	EDNLSEVGSEHDRS(1)PS(1)PK	2	0.6747	14	0.672	1.299	1.049	0.641	1.239
A0A6I8TKA8	238	S	Uncharacterized protein OS=Aedes aegypti OX=7159 GN=5574095 PE=4 SV=1	AAEL002251	0.999997	4.02141e-09	112.06	LQSPSEPPPS(1)PPK	2	0.13663	5	0.974	1.11	0.908	1.072	1.223
A0A6I8TKA8	1397	S	Uncharacterized protein OS=Aedes aegypti OX=7159 GN=5574095 PE=4 SV=1	AAEL002251	0.966778	6.05983e-39	174.4	LET(0.001)ELS(0.967)DT(0.032)EFSDLSPDGEGEDGK	2	-0.78299	2	0.8	1.139	1.078	0.741	1.057
A0A6I8TKA8	244	T	Uncharacterized protein OS=Aedes aegypti OX=7159 GN=5574095 PE=4 SV=1	AAEL002251	1	7.92493e-14	128.64	RQT(1)PPPPPPEK	3	0.4762	13	0.981	1.036	0.982	0.998	1.054
A0A6I8TKA8	831	S	Uncharacterized protein OS=Aedes aegypti OX=7159 GN=5574095 PE=4 SV=1	AAEL002251	0.978889	3.58793e-09	83.225	KEPDS(0.979)PPAVT(0.016)S(0.006)AEPTPPPSATDEPDWLK	3	-0.76103	5	0.441	1.289	1.33	0.331	0.969
A0A6I8TKA8	820	T	Uncharacterized protein OS=Aedes aegypti OX=7159 GN=5574095 PE=4 SV=1	AAEL002251	0.963147	1.18179e-05	62.442	AETDSNRPPPLPT(0.005)ES(0.032)LPT(0.963)PPQEFR	3	0.35566	4	0.817	1	1.214	0.672	0.824
A0A6I8TKA8	841	T	Uncharacterized protein OS=Aedes aegypti OX=7159 GN=5574095 PE=4 SV=1	AAEL002251	0.998658	9.9461e-16	107.31	KEPDSPPAVTS(0.001)AEPT(0.999)PPPSATDEPDWLK	3	1.5521	7	1.052	0.787	1.177	0.894	0.669
A0A6I8TKA8	321	S	Uncharacterized protein OS=Aedes aegypti OX=7159 GN=5574095 PE=4 SV=1	AAEL002251	1	6.01562e-14	132	S(1)IDEPPEK	2	-0.75171	6	1.661	0.461	0.829	2.003	0.556
A0A6I8TKA8	88	S	Uncharacterized protein OS=Aedes aegypti OX=7159 GN=5574095 PE=4 SV=1	AAEL002251	0.775677	2.62526e-14	118.9	MS(0.003)HS(0.037)S(0.185)S(0.776)KEDNLSEVGSEHDR	3	-0.55491	2	1.082		0.925	1.168
A0A6I8TKA8	261	S	Uncharacterized protein OS=Aedes aegypti OX=7159 GN=5574095 PE=4 SV=1	AAEL002251	0.999321	0.00462774	53.6	QNS(0.999)FPS(0.001)PTK	2	-0.77987	1	1.176		0.816	1.439
A0A6I8TKA8	231	S	Uncharacterized protein OS=Aedes aegypti OX=7159 GN=5574095 PE=4 SV=1	AAEL002251	0.996814	0.00162251	56.746	LQS(0.997)PS(0.003)EPPPSPPK	2	-1.3102	1	1.133	0.776
A0A6I8TKA8	678	S	Uncharacterized protein OS=Aedes aegypti OX=7159 GN=5574095 PE=4 SV=1	AAEL002251	1	0.000604114	59.372	ILDLDELS(1)EGGAEK	2	0.071034	1		0.981
A0A6I8TLB5	24	S	Uncharacterized protein OS=Aedes aegypti OX=7159 GN=5574099 PE=3 SV=1	AAEL002252; AAEL002277	0.969976	7.29724e-06	64.701	QAAS(0.002)PDDLDDLS(0.97)PMPQT(0.02)T(0.008)APPVR	2	1.8724	2	0.937
A0A6I8TLB5	16	S	Uncharacterized protein OS=Aedes aegypti OX=7159 GN=5574099 PE=3 SV=1	AAEL002252; AAEL002277	0.797982	0.000293586	47.286	QAAS(0.798)PDDLDDLS(0.202)PMPQTTAPPVR	3	0.74237	2	1.517	0.375
A0A6I8TX36	46	S	STAS domain-containing protein OS=Aedes aegypti OX=7159 GN=5574177 PE=3 SV=1	5574177	1	0.0170307	44.807	DLVDEGIKS(1)EK	2	0.26682	1	0.428	1.982	0.572	0.75	3.464
A0A6I8TX36	6	S	STAS domain-containing protein OS=Aedes aegypti OX=7159 GN=5574177 PE=3 SV=1	5574177	0.999997	6.58428e-13	117.22	S(1)GGNDDPSQQYNGSDLVR	2	4.1628	1	0.176	1.778
A0A6I8TX36	26	T	STAS domain-containing protein OS=Aedes aegypti OX=7159 GN=5574177 PE=3 SV=1	5574177	0.995017	0.0204692	40.432	VDT(0.995)DQGVT(0.001)NHGFY(0.004)R	2	-0.21723	1	0.937
A0A6I8T6K5	64	S	Copper transporter OS=Aedes aegypti OX=7159 GN=5574181 PE=3 SV=1	AAEL002299	0.798699	3.8123e-11	89.778	KQS(0.799)AS(0.201)CPPSESATLLSLETSPGVLR	3	-0.19559	3	1.53	0.403	1.047	1.462	0.386
A0A6I8TLY7	639	S	Long-chain-fatty-acid coa ligase OS=Aedes aegypti OX=7159 GN=5574220 PE=3 SV=1	AAEL010991	0.93495	1.22379e-06	93.768	GMEFEELCT(0.065)S(0.935)PVMEK	2	-0.30019	3	0.882	1.455	0.63	1.4	2.309
A0A6I8TZ12	498	S	LID domain-containing protein OS=Aedes aegypti OX=7159 GN=5574293 PE=3 SV=1	AAEL013094	0.99591	3.47148e-61	210.23	KGS(0.996)S(0.004)SGAGAGNAGPPAPSK	2	-0.59084	3	1.115	1.076	0.781	1.426	1.377
A0A6I8TS23	1636	S	Uncharacterized protein OS=Aedes aegypti OX=7159 GN=5574328 PE=4 SV=1	AAEL002336; AAEL002340; AAEL002352	0.999997	5.38574e-27	162.65	HTLDTQAPQS(1)PPPAPK	2	-0.63156	10	0.733	1.334	0.94	0.78	1.418
A0A6I8TS30	563	S	Uncharacterized protein OS=Aedes aegypti OX=7159 GN=5574328 PE=4 SV=1	AAEL002336; AAEL002340; AAEL002352	0.999991	2.60499e-19	135.02	YYS(1)EENEDSHEK	2	-0.52453	2	0.832	1.489	0.652	1.275	2.281
A0A6I8TS30	955	S	Uncharacterized protein OS=Aedes aegypti OX=7159 GN=5574328 PE=4 SV=1	AAEL002336; AAEL002340; AAEL002352	0.901735	0.00113554	57.616	GPLEPPT(0.112)S(0.902)PRS(0.987)PMLK	2	2.334	1	1.112	1.171	0.679	1.636	1.723
A0A6I8TS30	958	S	Uncharacterized protein OS=Aedes aegypti OX=7159 GN=5574328 PE=4 SV=1	AAEL002336; AAEL002340; AAEL002352	0.98676	0.00113554	57.616	GPLEPPT(0.112)S(0.902)PRS(0.987)PMLK	2	2.334	1	1.112	1.171	0.679	1.636	1.723
A0A6I8TS30	1267	S	Uncharacterized protein OS=Aedes aegypti OX=7159 GN=5574328 PE=4 SV=1	AAEL002336; AAEL002340; AAEL002352	0.813315	2.01065e-91	245.62	ASETGSELS(0.027)QS(0.952)VS(0.208)S(0.813)LDRDDSIIAAEPQR	3	0.62758	6	0.907	1.225	0.858	1.059	1.428
A0A6I8TS30	24	S	Uncharacterized protein OS=Aedes aegypti OX=7159 GN=5574328 PE=4 SV=1	AAEL002336; AAEL002340; AAEL002352	1	0.000567843	61.962	HCS(1)LPNVPEEILR	2	-0.08117	2		1.066	1		1.067
A0A6I8TS30	1938	S	Uncharacterized protein OS=Aedes aegypti OX=7159 GN=5574328 PE=4 SV=1	AAEL002336; AAEL002340; AAEL002352	1	1.03623e-70	222.48	AYEQDDEYGS(1)GDEEQEIR	2	0.0045827	6	0.79	1.133	1.096	0.721	1.034
A0A6I8TS30	1264	S	Uncharacterized protein OS=Aedes aegypti OX=7159 GN=5574328 PE=4 SV=1	AAEL002336; AAEL002340; AAEL002352	0.952337	6.34087e-43	169.94	ASETGSELS(0.027)QS(0.952)VS(0.208)S(0.813)LDRDDSIIAAEPQR	3	0.62758	4	0.91	1.021	1.082	0.843	0.944
A0A6I8TS30	435	S	Uncharacterized protein OS=Aedes aegypti OX=7159 GN=5574328 PE=4 SV=1	AAEL002336; AAEL002340; AAEL002352	0.995435	8.95535e-06	95.264	EDT(0.005)DS(0.995)EDWEER	2	0.21966	2		0.987	1.087		0.908
A0A6I8TS30	1656	S	Uncharacterized protein OS=Aedes aegypti OX=7159 GN=5574328 PE=4 SV=1	AAEL002336; AAEL002340; AAEL002352	1	2.89165e-14	129.77	RS(1)PPPRPPPILR	4	0.36098	11	0.785	1.04	1.206	0.651	0.862
A0A6I8TS30	982	S	Uncharacterized protein OS=Aedes aegypti OX=7159 GN=5574328 PE=4 SV=1	AAEL002336; AAEL002340; AAEL002352	0.920736	9.8828e-10	62.631	S(0.921)IDES(0.024)T(0.024)T(0.024)EAHQPAAT(0.007)GEVPS(0.001)QHHPASAQPEAQQQTTVTHK	5	0.54792	1		0.956	1.122		0.852
A0A6I8TS30	1504	S	Uncharacterized protein OS=Aedes aegypti OX=7159 GN=5574328 PE=4 SV=1	AAEL002336; AAEL002340; AAEL002352	1	6.74646e-09	112.03	EPS(1)PEKPPVPASR	2	0.10592	6	0.938	0.903	1.18	0.795	0.765
A0A6I8TS30	1273	S	Uncharacterized protein OS=Aedes aegypti OX=7159 GN=5574328 PE=4 SV=1	AAEL002336; AAEL002340; AAEL002352	0.998311	1.17193e-36	158.31	ASETGSELSQSVSS(0.002)LDRDDS(0.998)IIAAEPQR	3	0.42441	1	1.423		0.527	2.7
A0A6I8TM25	1537	S	Protein RIC1 homolog OS=Aedes aegypti OX=7159 GN=5574370 PE=4 SV=1	AAEL011084; AAEL801161	0.997019	7.95904e-19	143.98	S(0.003)VS(0.997)DLEVENIR	2	-2.0457	3	1.197		0.791	1.514
A0A6I8TM25	386	S	Protein RIC1 homolog OS=Aedes aegypti OX=7159 GN=5574370 PE=4 SV=1	AAEL011084; AAEL801161	0.869576	1.21622e-43	188.98	S(0.098)AS(0.87)S(0.032)TSLVSTSPNTSAGSSK	2	-2.1061	2	0.873		1.169	0.746
A0A6I8TM25	1012	S	Protein RIC1 homolog OS=Aedes aegypti OX=7159 GN=5574370 PE=4 SV=1	AAEL011084; AAEL801161	1	1.12975e-18	140.31	AIDPNDVES(1)PR	2	0.18623	3	0.877	1.045
A0A6I8TDJ5	1283	T	Histone acetyltransferase OS=Aedes aegypti OX=7159 GN=5574374 PE=3 SV=1	AAEL011106	0.999774	2.50477e-05	85.362	GDEVVKT(1)PEPDNSK	2	-0.18327	2	0.907	1.103	0.993	0.914	1.11
A0A6I8TDJ5	939	T	Histone acetyltransferase OS=Aedes aegypti OX=7159 GN=5574374 PE=3 SV=1	AAEL011106	1	4.67569e-14	133.48	DVT(1)PEPNTSPSK	2	-0.38685	1	1.111	0.921	0.958	1.16	0.962
A0A6I8TKG3	48	S	Na_H_Exchanger domain-containing protein OS=Aedes aegypti OX=7159 GN=5574378 PE=4 SV=1	AAEL011109	0.978935	2.15588e-06	93.029	IS(0.009)QHS(0.979)S(0.739)HS(0.273)EDGPVR	2	-0.3357	3	0.6	2.182	0.149	4.021	14.621
A0A6I8TKG3	91	S	Na_H_Exchanger domain-containing protein OS=Aedes aegypti OX=7159 GN=5574378 PE=4 SV=1	AAEL011109	0.999399	3.90379e-10	114.64	KQS(0.999)FS(0.001)EEVLAK	2	-0.078362	2	1.919	0.416	0.579	3.315	0.719
A0A6I8TKG3	18	S	Na_H_Exchanger domain-containing protein OS=Aedes aegypti OX=7159 GN=5574378 PE=4 SV=1	AAEL011109	0.999884	2.00591e-08	109.45	RVS(1)IITDPVMESR	2	0.50814	3	2.158	0.184	0.56	3.854	0.327
A0A6I8TKG3	51	S	Na_H_Exchanger domain-containing protein OS=Aedes aegypti OX=7159 GN=5574378 PE=4 SV=1	AAEL011109	0.780582	0.00106201	55.453	IS(0.011)QHS(0.825)S(0.384)HS(0.781)EDGPVR	3	-0.1507	1	0.937
A0A6I8TKF0	165	S	Lysosomal-associated transmembrane protein OS=Aedes aegypti OX=7159 GN=5574383 PE=3 SV=1	AAEL011102	0.99898	0.000643371	53.304	DNNS(0.999)LLPDY(0.001)DEAVAQSLK	2	-2.0807	1		0.981
A0A6I8TVL2	290	S	Succinyl-CoA:3-ketoacid-coenzyme A transferase OS=Aedes aegypti OX=7159 GN=5574420 PE=3 SV=1	AAEL011137; AAEL017134	0.999907	4.6845e-06	89.374	KVAS(1)VVASTPAAK	2	0.34459	1	0.952	0.987	1.069	0.891	0.924
A0A6I8TJJ6	615	S	Uncharacterized protein OS=Aedes aegypti OX=7159 GN=5574425 PE=4 SV=1	AAEL011138; AAEL011145	0.993906	0.000387026	66.022	GY(0.002)S(0.994)Y(0.004)VSPSLLSSK	2	0.11632	2	1.071		0.938	1.142
A0A6I8TM52	391	S	HMG box domain-containing protein OS=Aedes aegypti OX=7159 GN=5574435 PE=4 SV=1	AAEL011161	0.937708	1.20708e-11	117.27	INQNDS(0.002)S(0.06)S(0.938)PGYCEAK	2	-0.29464	3	0.794	1.023	1.215	0.653	0.841
A0A6I8U4A6	512	S	PLAC domain-containing protein OS=Aedes aegypti OX=7159 GN=5574491 PE=4 SV=1	AAEL002398	1	2.28117e-43	185.71	YEYLMPINTNPILDS(1)GEDNR	2	-0.18639	4	0.968	0.37	1.738	0.557	0.213
A0A6I8U4A6	981	S	PLAC domain-containing protein OS=Aedes aegypti OX=7159 GN=5574491 PE=4 SV=1	AAEL002398	0.999827	0.00152434	74.173	NRS(1)NELY	2	-0.049513	3	1.151		0.844	1.364
A0A6I8TKK5	148	T	Uncharacterized protein OS=Aedes aegypti OX=7159 GN=5574564 PE=4 SV=1	AAEL011240	0.999967	2.77325e-05	75.334	YNILDDDPGIT(1)PPPAK	2	-0.028644	2	1.297	0.363	1.363	0.952	0.266
A0A6I8TNY1	10	S	Uncharacterized protein OS=Aedes aegypti OX=7159 GN=5574577 PE=3 SV=1	AAEL002420	0.973445	2.65166e-19	130.57	RT(0.001)DGT(0.025)ES(0.973)PIITESDADTDKPR	3	0.3833	3	0.97	1.16	0.856	1.133	1.356
A0A6I8TNY1	16	S	Uncharacterized protein OS=Aedes aegypti OX=7159 GN=5574577 PE=3 SV=1	AAEL002420	0.999065	4.68898e-24	144.18	RTDGTESPIIT(0.001)ES(0.999)DADTDKPR	3	0.76742	3	0.886	0.93	1.212	0.731	0.768
A0A6I8T6D7	162	T	Pinch OS=Aedes aegypti OX=7159 GN=5574603 PE=4 SV=1	AAEL002415	0.999	0.00591691	44.925	SSNVNNVT(0.999)PPRR	3	-0.59138	1	1.054	0.86
A0A6I8TGM2	557	T	Uncharacterized protein OS=Aedes aegypti OX=7159 GN=5574609 PE=3 SV=1	AAEL008686	0.900834	0.00286255	68.016	S(0.099)PT(0.901)PQVR	2	0.0045906	2	0.965	0.881	1.174	0.822	0.751
A0A6I8TQX8	1588	S	Uncharacterized protein OS=Aedes aegypti OX=7159 GN=5574615 PE=3 SV=1	AAEL011257; AAEL011258	0.98055	0.000228082	53.481	NS(0.981)NPMPFT(0.019)EFVEQQQGSAPAR	3	-0.23121	1	1.339		0.626	2.139
A0A6I8TM93	314	S	Uncharacterized protein OS=Aedes aegypti OX=7159 GN=5574618 PE=4 SV=1	AAEL011254	0.999998	1.93555e-33	171	RIPS(1)EDS(1)EDGGSDRPK	3	-0.03612	18	0.963	1.1	0.931	1.035	1.182
A0A6I8TM93	311	S	Uncharacterized protein OS=Aedes aegypti OX=7159 GN=5574618 PE=4 SV=1	AAEL011254	1	4.174e-14	130.83	RIPS(1)EDS(0.994)EDGGS(0.006)DRPK	2	0.014294	15	1.11	0.855	1.033	1.075	0.828
A0A6I8TPW4	176	S	ABC transporter domain-containing protein OS=Aedes aegypti OX=7159 GN=5574622 PE=3 SV=1	AAEL011265	0.910326	9.21178e-06	96.957	Y(0.089)RS(0.91)ESDFR	2	-1.534	4	1.3	0.909	0.753	1.728	1.208
A0A6I8TK58	714	S	1-phosphatidylinositol-3-phosphate 5-kinase OS=Aedes aegypti OX=7159 GN=5574640 PE=4 SV=1	AAEL011274	1	5.85963e-28	164.18	LELSYLCDEYARPPS(1)PR	3	0.17309	4	0.956	0.89	1.174	0.814	0.759
A0A6I8TK58	924	S	1-phosphatidylinositol-3-phosphate 5-kinase OS=Aedes aegypti OX=7159 GN=5574640 PE=4 SV=1	AAEL011274	0.999313	2.5741e-08	102.84	LTTLPQKS(0.999)IEEFT(0.001)NK	2	-0.15254	4	1.021	0.792	1.208	0.845	0.656
A0A6I8TK58	1372	S	1-phosphatidylinositol-3-phosphate 5-kinase OS=Aedes aegypti OX=7159 GN=5574640 PE=4 SV=1	AAEL011274	1	8.28227e-61	215.84	ALENLYSGNMTEQS(1)PHLK	3	-0.74495	13	0.92	0.784	1.334	0.689	0.588
A0A6I8TK58	726	S	1-phosphatidylinositol-3-phosphate 5-kinase OS=Aedes aegypti OX=7159 GN=5574640 PE=4 SV=1	AAEL011274	0.96799	0.0225709	43.502	EPS(0.968)PS(0.032)EEFK	2	0.212	1			1.094
A0A6I8TMC1	28	S	Cytochrome B561 OS=Aedes aegypti OX=7159 GN=5574644 PE=4 SV=1	AAEL011281	1	4.90765e-32	174.19	S(1)PS(1)NHDMPPPPDEK	2	0.71056	84	0.936	0.89	1.198	0.781	0.743
A0A6I8TMC1	22	T	Cytochrome B561 OS=Aedes aegypti OX=7159 GN=5574644 PE=4 SV=1	AAEL011281	1	1.15806e-55	192.79	MDGAT(0.415)VS(0.585)PMPEAPLAMMEIEKT(1)PPR	4	-4.3285	76	0.556	0.994	1.525	0.365	0.652
A0A6I8TMC1	26	S	Cytochrome B561 OS=Aedes aegypti OX=7159 GN=5574644 PE=4 SV=1	AAEL011281	1	1.46352e-34	167.88	S(1)PS(1)NHDMPPPPDEK	2	0.71056	89	0.773	0.802	1.485	0.52	0.54
A0A6I8TMC1	7	S	Cytochrome B561 OS=Aedes aegypti OX=7159 GN=5574644 PE=4 SV=1	AAEL011281	0.83859	5.10983e-19	113.39	MDGAT(0.161)VS(0.839)PMPEAPLAMMEIEK	3	0.18232	5	1.035	0.604	1.399	0.74	0.432
A0A6I8TK78	238	S	MADF domain-containing protein OS=Aedes aegypti OX=7159 GN=5574662 PE=4 SV=1	AAEL011301	0.997814	0.00527864	44.238	KIEMVS(0.998)PVS(0.001)S(0.001)DHNPK	3	0.55717	1		0.872	1.215		0.718
A0A6I8TKS4	123	S	Uncharacterized protein OS=Aedes aegypti OX=7159 GN=5574666 PE=4 SV=1	AAEL011306	0.950018	8.53318e-15	134.38	S(0.95)LT(0.05)QEEVQK	2	-1.8998	3	0.899	1.142	0.959	0.937	1.19
A0A6I8TMC7	230	S	Annexin OS=Aedes aegypti OX=7159 GN=5574667 PE=3 SV=1	AAEL011302; AAEL015595	0.938127	0.000148875	78.244	LHS(0.938)S(0.062)MAGLGTNDK	2	0.45828	2	0.827	0.803	1.421	0.582	0.565
A0A6I8TK87	49	S	Uncharacterized protein OS=Aedes aegypti OX=7159 GN=5574677 PE=4 SV=1	AAEL011319	0.999476	7.98397e-40	181.15	S(0.001)IS(0.999)GDFSSMDTHQNR	2	-0.86044	3	1.88	0.195	0.872	2.156	0.223
A0A6I8TMD8	15	S	Hepatocyte nuclear factor 4 isoform A nuclear receptor OS=Aedes aegypti OX=7159 GN=5574683 PE=3 SV=1	AAEL011323	0.933884	9.52006e-05	55.406	MDINQNNHDANDS(0.027)LS(0.934)PT(0.033)HT(0.004)S(0.002)ESR	3	0.31594	1	1.059	1.118	0.8	1.324	1.398
A0A6I8TKS8	146	S	Uncharacterized protein OS=Aedes aegypti OX=7159 GN=5574691 PE=3 SV=1	AAEL011321	0.992185	1.07352e-15	138.46	S(0.002)KS(0.992)T(0.006)GAINTSVVSK	2	0.15571	1			1.094
A0A6I8TZ79	1020	S	Phosphoinositide 5-phosphatase OS=Aedes aegypti OX=7159 GN=5574778 PE=3 SV=1	AAEL011417	1	4.29282e-16	120.27	S(1)PPNLQQAPLRPAPPSRPPLPK	3	-0.25214	10	0.811	1.265	0.925	0.876	1.367
A0A6I8T5B3	920	T	3'-5' exonuclease domain-containing protein OS=Aedes aegypti OX=7159 GN=5574790 PE=4 SV=1	5574790	0.99947	0.000105062	62.357	HQS(0.001)QHGAT(0.999)PPPPQQPK	3	-0.12461	3	1.101	1.041	0.837	1.316	1.245
A0A6I8T5B3	915	S	3'-5' exonuclease domain-containing protein OS=Aedes aegypti OX=7159 GN=5574790 PE=4 SV=1	5574790	0.999945	5.08937e-06	81.003	HQS(1)QHGATPPPPQQPK	3	0.0084531	3		0.743	1.36		0.546
A0A6I8T5C1	337	S	Endophilin-A OS=Aedes aegypti OX=7159 GN=5574814 PE=3 SV=1	AAEL002469	1	2.44244e-25	159.54	LYGS(1)QQSLSSLSTR	2	0.56005	3	1.573	0.462	0.932	1.688	0.496
A0A6I8TML3	447	T	Threonylcarbamoyladenosine tRNA methylthiotransferase OS=Aedes aegypti OX=7159 GN=5574832 PE=3 SV=1	AAEL011435	1	0.00961983	47.039	VLVT(1)EIS(1)HDK	2	-2.62	2	1.104		0.899	1.229
A0A6I8TML3	450	S	Threonylcarbamoyladenosine tRNA methylthiotransferase OS=Aedes aegypti OX=7159 GN=5574832 PE=3 SV=1	AAEL011435	1	0.00961983	47.039	VLVT(1)EIS(1)HDK	2	-2.62	2	1.104		0.899	1.229
A0A6I8TQZ0	1206	S	Uncharacterized protein OS=Aedes aegypti OX=7159 GN=5574833 PE=4 SV=1	AAEL011431; AAEL011434	0.991946	2.35509e-11	120.39	FLS(0.992)S(0.008)DSLHNITNSR	2	0.74743	1	0.75	1.372	0.876	0.856	1.566
A0A6I8TQZ0	1192	S	Uncharacterized protein OS=Aedes aegypti OX=7159 GN=5574833 PE=4 SV=1	AAEL011431; AAEL011434	0.997196	5.62407e-45	189.02	AAAGGVSSES(0.003)HLS(0.997)PNCQQHGGR	4	-0.15154	4	1.172	1.079	0.711	1.648	1.518
A0A6I8TQZ0	1339	S	Uncharacterized protein OS=Aedes aegypti OX=7159 GN=5574833 PE=4 SV=1	AAEL011431; AAEL011434	0.992025	1.3027e-07	98.727	IT(0.003)T(0.002)KPLS(0.992)PQT(0.001)T(0.001)SEDFK	2	-0.11019	2	0.973	1.15	0.864	1.126	1.33
A0A6I8TML6	1639	S	Protein-serine/threonine phosphatase OS=Aedes aegypti OX=7159 GN=5574875 PE=4 SV=1	AAEL011469; AAEL011479	0.952	1.42068e-35	179.19	S(0.952)NS(0.048)ELLYEPNVVSAEPK	2	0.14689	3	1.135	1.162	0.662	1.716	1.757
A0A6I8TML6	1952	S	Protein-serine/threonine phosphatase OS=Aedes aegypti OX=7159 GN=5574875 PE=4 SV=1	AAEL011469; AAEL011479	0.999918	5.51885e-11	122.78	PTHS(1)PAHSPPIR	3	-0.13784	4	0.824	1.269	0.906	0.909	1.4
A0A6I8TML6	1956	S	Protein-serine/threonine phosphatase OS=Aedes aegypti OX=7159 GN=5574875 PE=4 SV=1	AAEL011469; AAEL011479	0.999995	2.18303e-05	87.088	PT(0.141)HS(0.859)PAHS(1)PPIR	3	-0.20258	4	0.841	1.243	0.914	0.921	1.36
A0A6I8TML6	1950	T	Protein-serine/threonine phosphatase OS=Aedes aegypti OX=7159 GN=5574875 PE=4 SV=1	AAEL011469; AAEL011479	0.961064	2.36436e-05	87.088	PT(0.961)HS(0.04)PAHS(0.999)PPIR	2	-1.4784	1	0.814	1.142	1.059	0.769	1.079
A0A6I8TML6	1522	S	Protein-serine/threonine phosphatase OS=Aedes aegypti OX=7159 GN=5574875 PE=4 SV=1	AAEL011469; AAEL011479	0.999606	1.07921e-10	117.09	VES(1)PTFPEK	2	-0.30003	11	0.844	1.096	1.075	0.784	1.019
A0A6I8TML6	679	S	Protein-serine/threonine phosphatase OS=Aedes aegypti OX=7159 GN=5574875 PE=4 SV=1	AAEL011469; AAEL011479	0.999998	1.37879e-19	128.01	APS(1)PGPSSSTETTSQLKEEIDR	3	0.59043	3	1.095	0.826	1.083	1.011	0.763
A0A6I8TML6	2049	S	Protein-serine/threonine phosphatase OS=Aedes aegypti OX=7159 GN=5574875 PE=4 SV=1	AAEL011469; AAEL011479	1	1.01584e-05	86.005	TVVEPPVKS(1)PPAK	2	-0.026925	4	1.162	0.733	1.107	1.051	0.662
A0A6I8TML6	2206	S	Protein-serine/threonine phosphatase OS=Aedes aegypti OX=7159 GN=5574875 PE=4 SV=1	AAEL011469; AAEL011479	0.995876	1.10137e-09	67.366	ADS(0.996)VDEEPS(0.187)T(0.172)S(0.159)T(0.146)PT(0.338)PPPPS(0.002)EAPAEVVVAAAADSSVK	3	-0.22146	2	1.046	0.58	1.413	0.741	0.411
A0A6I8TML6	1442	T	Protein-serine/threonine phosphatase OS=Aedes aegypti OX=7159 GN=5574875 PE=4 SV=1	AAEL011469; AAEL011479	0.998596	7.18977e-08	77.149	ENEEPQSADKPIVET(0.999)PPAELT(0.001)S(0.001)EK	3	-0.24739	2	0.892		1.146	0.779
A0A6I8TML6	1338	S	Protein-serine/threonine phosphatase OS=Aedes aegypti OX=7159 GN=5574875 PE=4 SV=1	AAEL011469; AAEL011479	0.98175	2.53072e-08	86.946	TLEVPTQESVSS(0.002)HS(0.016)VVS(0.982)PK	2	0.057775	4	0.895	1.025
A0A6I8U7C9	516	S	Uncharacterized protein OS=Aedes aegypti OX=7159 GN=5574925 PE=4 SV=1	AAEL011534	1	0.000503589	71.153	ALHDLS(1)PVR	2	-0.10002	3	0.847	0.815	1.385	0.611	0.589
A0A6I8TSV5	202	S	Histone deacetylase OS=Aedes aegypti OX=7159 GN=5574971 PE=3 SV=1	AAEL002528	0.988894	1.45854e-05	91.993	TAS(0.989)ES(0.011)NLLK	2	-0.049186	4	1.117		0.884	1.265
A0A6I8TNF4	877	S	Uncharacterized protein OS=Aedes aegypti OX=7159 GN=5574982 PE=4 SV=1	AAEL002498	0.995289	9.46091e-06	86.367	T(0.005)RPVS(0.995)MNDIENLK	2	0.012968	2	1.106	0.911	0.976	1.134	0.934
A0A6I8U1Q0	786	S	WAPL domain-containing protein OS=Aedes aegypti OX=7159 GN=5574996 PE=3 SV=1	AAEL002532	0.961525	0.0122384	40.187	NVVPPDY(0.006)QHDLLT(0.033)S(0.962)PK	2	1.3759	1	1.044	0.869
A0A6I8U543	303	S	E3 ubiquitin-protein ligase OS=Aedes aegypti OX=7159 GN=5575004 PE=4 SV=1	AAEL002536	1	3.67865e-05	76.301	AIGDADEADS(1)GGGGR	2	-1.0261	2	0.783	1.143
A0A6I8TL65	2342	Y	Cell adhesion molecule OS=Aedes aegypti OX=7159 GN=5575017 PE=4 SV=1	AAEL011566	1	2.45744e-38	175.42	EKDEEY(1)DEGNGS(1)EEPQK	2	-4.3636	2
A0A6I8TL65	2348	S	Cell adhesion molecule OS=Aedes aegypti OX=7159 GN=5575017 PE=4 SV=1	AAEL011566	1	2.45744e-38	175.42	EKDEEY(1)DEGNGS(1)EEPQK	2	-4.3636	2
A0A6I8TL71	228	S	Serine/threonine protein kinase OS=Aedes aegypti OX=7159 GN=5575049 PE=4 SV=1	AAEL011594	0.999768	2.64451e-05	61.963	FIHNFGGS(1)VDNLHGSGIR	3	-0.22707	1	1.507	0.386
A0A6I8TL22	11	S	Uncharacterized protein OS=Aedes aegypti OX=7159 GN=5575065 PE=3 SV=1	AAEL011606	1	1.60368e-10	113.24	RLS(1)PIDELK	2	0.3444	8	1.032	0.755	1.236	0.835	0.61
A0A6I8TMR0	414	S	C3H1-type domain-containing protein OS=Aedes aegypti OX=7159 GN=5575098 PE=3 SV=1	AAEL011652	0.991866	6.80527e-28	154.95	S(0.008)LS(0.992)VPLSNSSSETSPINDK	2	1.7608	2	0.953	1.007	1.047	0.911	0.962
A0A6I8TMR0	508	S	C3H1-type domain-containing protein OS=Aedes aegypti OX=7159 GN=5575098 PE=3 SV=1	AAEL011652	0.996493	2.1224e-25	162.13	S(0.004)HS(0.996)IENISK	2	0.83898	3	1.297	0.715	0.97	1.336	0.737
A0A6I8TL38	855	T	Uncharacterized protein OS=Aedes aegypti OX=7159 GN=5575101 PE=4 SV=1	AAEL011663	0.999973	4.70219e-05	89.484	GKIT(1)PVDTTSSK	2	1.2107	1	1.123	0.863	1.01	1.113	0.855
A0A6I8TL38	1197	T	Uncharacterized protein OS=Aedes aegypti OX=7159 GN=5575101 PE=4 SV=1	AAEL011663	1	0.00744127	53.756	DLRT(1)PPR	2	0.35518	1
A0A6I8T3H4	275	S	Malate dehydrogenase OS=Aedes aegypti OX=7159 GN=5575133 PE=4 SV=1	AAEL000314	0.756245	1.18536e-07	83.934	AGCVGMSMTNT(0.001)S(0.019)PLAS(0.756)PT(0.224)R	2	-2.7057	3	0.477	2.136	0.343	1.388	6.218
A0A6I8T3H4	271	S	Malate dehydrogenase OS=Aedes aegypti OX=7159 GN=5575133 PE=4 SV=1	AAEL000314	0.934518	3.21104e-07	79.36	AGCVGMSMT(0.001)NT(0.064)S(0.935)PLAS(0.707)PT(0.293)R	2	-2.5009	2	0.862	1.167	0.976	0.883	1.197
A0A6I8T3C8	333	T	Uncharacterized protein OS=Aedes aegypti OX=7159 GN=5575136 PE=4 SV=1	AAEL000362	0.823481	1.1965e-32	162.07	IDAPHKPEEDKENAQAGS(0.757)S(0.408)T(0.823)PS(0.011)R	3	0.19416	6	1.012	0.705	1.316	0.768	0.536
A0A6I8T3C8	331	S	Uncharacterized protein OS=Aedes aegypti OX=7159 GN=5575136 PE=4 SV=1	AAEL000362	0.852154	1.84818e-64	208.45	IDAPHKPEEDKENAQAGS(0.852)S(0.126)T(0.019)PS(0.003)R	4	-0.16573	7	0.945	0.705	1.393	0.678	0.506
A0A6I8T3C8	474	S	Uncharacterized protein OS=Aedes aegypti OX=7159 GN=5575136 PE=4 SV=1	AAEL000362	0.992711	1.39429e-69	219.95	S(0.001)S(0.003)S(0.993)S(0.004)EDELDGPSSAAHR	2	0.085266	17	1.057	0.605	1.373	0.771	0.441
A0A6I8T3C8	584	S	Uncharacterized protein OS=Aedes aegypti OX=7159 GN=5575136 PE=4 SV=1	AAEL000362	0.806783	0.000127348	68.41	GSMYAQLNCS(0.807)LT(0.193)DVK	2	-1.4204	1	0.793	0.6	1.688	0.47	0.355
A0A6I8T3C8	494	S	Uncharacterized protein OS=Aedes aegypti OX=7159 GN=5575136 PE=4 SV=1	AAEL000362	0.876312	0.0117515	44.612	MS(0.05)S(0.876)GT(0.074)NIPR	2	-0.065479	1	1.028	0.886
A0A6I8T3C8	475	S	Uncharacterized protein OS=Aedes aegypti OX=7159 GN=5575136 PE=4 SV=1	AAEL000362	0.98734	3.45294e-09	105.22	S(0.059)S(0.059)S(0.894)S(0.987)EDELDGPSSAAHR	2	0.050064	5	0.302		1.835	0.165
A0A6I8TWY4	41	S	Paxillin OS=Aedes aegypti OX=7159 GN=5575182 PE=3 SV=1	AAEL000339; AAEL000345	0.999917	1.39879e-24	152.94	QTPS(1)PQTYQTSSK	2	1.4994	3	1.01	1.024	0.96	1.051	1.067
A0A6I8TWY4	472	S	Paxillin OS=Aedes aegypti OX=7159 GN=5575182 PE=3 SV=1	AAEL000339; AAEL000345	0.999987	1.75322e-12	124.08	RGS(1)LCAGCSKPITGR	3	0.70302	3	0.998	0.959	1.048	0.952	0.914
A0A6I8TWY4	243	Y	Paxillin OS=Aedes aegypti OX=7159 GN=5575182 PE=3 SV=1	AAEL000339; AAEL000345	0.998569	1.02191e-08	109.04	ITSGSHQLQSVT(0.001)DY(0.999)AK	2	1.4661	2	1.488	0.68	0.786	1.891	0.865
A0A6I8TWY4	75	S	Paxillin OS=Aedes aegypti OX=7159 GN=5575182 PE=3 SV=1	AAEL000339; AAEL000345	0.996993	1.61199e-05	91.845	STT(0.003)PHQNS(0.997)LPR	2	-0.0027205	3	1.291	0.683	1.014	1.273	0.673
A0A6I8TWY4	70	T	Paxillin OS=Aedes aegypti OX=7159 GN=5575182 PE=3 SV=1	AAEL000339; AAEL000345	0.983229	2.8999e-07	105.65	S(0.008)T(0.008)T(0.983)PHQNSLPR	2	0.10355	6	1.717	0.451	0.775	2.215	0.581
A0A6I8TL67	8	S	Spastin OS=Aedes aegypti OX=7159 GN=5575196 PE=3 SV=1	AAEL000346; AAEL013735	0.980617	9.10487e-12	114.53	S(0.014)AS(0.981)GS(0.006)QVGPGDPLLAK	2	4.322	1	0.937
A0A6I8TVI2	1857	S	Uncharacterized protein OS=Aedes aegypti OX=7159 GN=5575208 PE=4 SV=1	AAEL005505; AAEL005511	0.772992	0.000110541	62.617	VFEMDDLS(0.987)PPT(0.24)S(0.773)PVIK	2	-0.71826	2	1.4	0.527	1.061	1.32	0.497
A0A6I8TVI2	1853	S	Uncharacterized protein OS=Aedes aegypti OX=7159 GN=5575208 PE=4 SV=1	AAEL005505; AAEL005511	0.987463	0.000110541	62.617	VFEMDDLS(0.987)PPT(0.24)S(0.773)PVIK	2	-0.71826	2	1.4	0.527	1.061	1.32	0.497
A0A6I8TMT1	32	S	F-box domain-containing protein OS=Aedes aegypti OX=7159 GN=5575275 PE=4 SV=1	AAEL011737	1	6.51869e-221	357.92	KLS(1)ADECTSEQPNMK	2	-0.50131	4	0.93	1.062	1.013	0.917	1.048
A0A6I8U2E5	1288	S	SAP domain-containing protein OS=Aedes aegypti OX=7159 GN=5575286 PE=4 SV=1	5575286	1	4.07741e-72	226.18	AEDATEEIKPEDQKS(1)DEEK	3	-0.068194	4	0.621	1.637	0.733	0.846	2.231
A0A6I8U2E5	906	S	SAP domain-containing protein OS=Aedes aegypti OX=7159 GN=5575286 PE=4 SV=1	5575286	1	4.73534e-08	108.56	FDDAS(1)EEERR	2	0.73946	5	0.747	1.346	0.909	0.822	1.481
A0A6I8TSW7	26	S	Uncharacterized protein OS=Aedes aegypti OX=7159 GN=5575390 PE=3 SV=1	AAEL011792	1	9.63593e-05	82.803	QAS(1)PAPQLK	2	-0.30929	3	1.631	0.746	0.548	2.978	1.362
A0A6I8TSW7	908	T	Uncharacterized protein OS=Aedes aegypti OX=7159 GN=5575390 PE=3 SV=1	AAEL011792	1	0.0118	53.756	T(1)LMMEQR	2	-0.57464	3	0.902	1.115	0.987	0.914	1.13
A0A6I8TSW7	1005	S	Uncharacterized protein OS=Aedes aegypti OX=7159 GN=5575390 PE=3 SV=1	AAEL011792	1	9.8179e-08	82.475	KEQQQS(1)PQPVANNVASPGK	3	-0.071383	1	1.711	0.545	0.679	2.521	0.802
A0A6I8TE58	1015	S	Myosin i OS=Aedes aegypti OX=7159 GN=5575535 PE=3 SV=1	AAEL011905	1	1.8656e-05	91.812	AKS(1)GNLLVIAGQ	2	-0.31126	2	1.186	0.192	1.683	0.705	0.114
A0A6I8TE58	767	S	Myosin i OS=Aedes aegypti OX=7159 GN=5575535 PE=3 SV=1	AAEL011905	0.997599	7.70607e-05	61.276	HDAPNECNKS(0.998)FIEHT(0.002)K	3	-0.15225	1	0.937
A0A6I8TLA5	903	T	Uncharacterized protein OS=Aedes aegypti OX=7159 GN=5575585 PE=4 SV=1	AAEL002659; AAEL002663	0.997866	0.00645754	57.267	RIT(0.998)DT(0.002)LR	2	0.017582	1	0.418	2.191	0.351	1.188	6.235
A0A6I8TP84	3879	S	Ubiquitinyl hydrolase 1 OS=Aedes aegypti OX=7159 GN=5575651 PE=3 SV=1	AAEL011975; AAEL014266	0.990572	5.5274e-05	80.316	FKDEMYS(0.991)DEET(0.009)PPK	2	0.1918	3	0.801	1.213	0.996	0.804	1.217
A0A6I8T6T5	476	S	Predicted G-protein coupled receptor (GPCR) OS=Aedes aegypti OX=7159 GN=5575665 PE=4 SV=1	AAEL002694; AAEL801162	0.801103	1.75388e-07	102.87	S(0.801)PT(0.195)T(0.004)DEDDLK	2	-0.40222	1	0.929	0.99
A0A6I8T6T5	478	T	Predicted G-protein coupled receptor (GPCR) OS=Aedes aegypti OX=7159 GN=5575665 PE=4 SV=1	AAEL002694; AAEL801162	0.830857	1.79602e-07	106.79	S(0.12)PT(0.831)T(0.05)DEDDLK	2	0.070566	1			1.094
A0A6I8U015	1224	S	Uncharacterized protein OS=Aedes aegypti OX=7159 GN=5575670 PE=4 SV=1	AAEL002691	0.948594	8.92812e-12	114.75	Y(0.009)QGGFS(0.979)S(0.949)GS(0.061)QDS(0.002)ISTR	2	-0.66943	8	0.803	1.496	0.676	1.19	2.215
A0A6I8U015	1226	S	Uncharacterized protein OS=Aedes aegypti OX=7159 GN=5575670 PE=4 SV=1	AAEL002691	0.901675	3.37935e-05	71.148	YQGGFS(0.269)S(0.791)GS(0.902)QDS(0.029)IS(0.004)T(0.005)R	2	-0.9622	4	0.896	1.383	0.695	1.289	1.991
A0A6I8U015	1136	S	Uncharacterized protein OS=Aedes aegypti OX=7159 GN=5575670 PE=4 SV=1	AAEL002691	0.983095	4.82252e-08	74.282	YEYSVMSNYETETDFS(0.009)PPPS(0.983)PPPHS(0.008)R	3	1.0091	3	0.818	1.238	0.946	0.865	1.308
A0A6I8U015	1223	S	Uncharacterized protein OS=Aedes aegypti OX=7159 GN=5575670 PE=4 SV=1	AAEL002691	0.979414	1.03423e-08	101.17	Y(0.002)QGGFS(0.979)S(0.933)GS(0.083)QDS(0.003)ISTR	2	-1.1681	5	1.351	0.744	0.876	1.542	0.849
A0A6I8U015	1086	S	Uncharacterized protein OS=Aedes aegypti OX=7159 GN=5575670 PE=4 SV=1	AAEL002691	1	0.00432993	54.198	LMS(1)PPPPNR	2	-2.2514	2	1.408	0.437	1.152	1.222	0.379
A0A6I8TN86	15	S	Trypsin OS=Aedes aegypti OX=7159 GN=5575687 PE=3 SV=1	AAEL012004; AAEL013704	1	8.99461e-34	176.87	S(1)PAPS(1)PDPDVDDGSSK	2	-0.35077	11	0.431	1.3	1.329	0.324	0.979
A0A6I8TN86	24	S	Trypsin OS=Aedes aegypti OX=7159 GN=5575687 PE=3 SV=1	AAEL012004; AAEL013704	0.783586	9.5025e-34	166.61	SPAPSPDPDVDDGS(0.784)S(0.216)KK	2	-0.19975	6	1.162	0.893	0.931	1.248	0.959
A0A6I8TN86	11	S	Trypsin OS=Aedes aegypti OX=7159 GN=5575687 PE=3 SV=1	AAEL012004; AAEL013704	1	8.99461e-34	176.87	S(1)PAPS(1)PDPDVDDGSSK	2	-0.35077	8	1.583	0.626	0.736	2.151	0.85
A0A6I8TKX9	292	S	C2H2-type domain-containing protein OS=Aedes aegypti OX=7159 GN=5575726 PE=4 SV=1	AAEL012038	0.945655	1.75141e-06	68.942	KPPVGLIPVIDTPPMLS(0.011)PQS(0.946)PPVQY(0.043)R	3	0.085603	2	1.064	1.193	0.71	1.5	1.681
A0A6I8TN40	22	S	Sulphate transporter OS=Aedes aegypti OX=7159 GN=5575728 PE=3 SV=1	AAEL012036	0.992721	5.95254e-06	72.585	ELY(0.002)PS(0.001)HQIPDDS(0.993)DLDY(0.004)R	3	0.74439	1		0.981
A0A6I8TLN3	23	S	Sulphate transporter OS=Aedes aegypti OX=7159 GN=5575729 PE=3 SV=1	AAEL012041	0.953449	0.0210805	42.843	T(0.002)VS(0.953)QT(0.045)KPAVR	2	0.093754	1	1.227	1.023	0.71	1.73	1.441
A0A6I8TLC8	1073	S	RING-type domain-containing protein OS=Aedes aegypti OX=7159 GN=5575771 PE=4 SV=1	AAEL002706, AAEL002729	0.858118	0.00589156	51.998	T(0.028)T(0.028)S(0.858)EGDDAAY(0.086)R	2	0.037715	1
A0A6I8TZR5	47	T	TLDc domain-containing protein OS=Aedes aegypti OX=7159 GN=5575778 PE=4 SV=1	AAEL002705	0.983213	8.57985e-35	149.06	S(0.992)RPPT(0.983)PPIGIGGGGGVS(0.016)DNS(0.008)GIGQES(0.001)DNLLPTIK	3	-0.82603	6	0.899	1.024	1.091	0.825	0.94
A0A6I8TZR5	43	S	TLDc domain-containing protein OS=Aedes aegypti OX=7159 GN=5575778 PE=4 SV=1	AAEL002705	0.991835	1.21154e-06	58.246	S(0.992)RPPT(0.983)PPIGIGGGGGVS(0.016)DNS(0.008)GIGQES(0.001)DNLLPTIK	3	-0.82603	3	0.869	1.019	1.132	0.768	0.9
A0A6I8U194	20	S	TLDc domain-containing protein OS=Aedes aegypti OX=7159 GN=5575778 PE=4 SV=1	AAEL002705	1	2.77527e-06	94.281	NGDLLEGLRPGS(1)PK	2	0.26958	3	1.027	0.975	0.995	1.031	0.98
A0A6I8U387	182	S	Uncharacterized protein OS=Aedes aegypti OX=7159 GN=5575778 PE=3 SV=1	AAEL002705	0.998603	4.64525e-07	63.295	VAS(0.999)PNNQS(0.001)GGGGGGDTAAGFSEDDPVTIQR	3	0.57285	1	0.827	1.448	0.702	1.178	2.063
A0A6I8U387	171	S	Uncharacterized protein OS=Aedes aegypti OX=7159 GN=5575778 PE=3 SV=1	AAEL002705	1	3.32208e-08	111.64	DLLEGLRPGS(1)PK	2	0.19859	3	0.677	1.405	0.924	0.732	1.52
A0A6I8U387	931	S	Uncharacterized protein OS=Aedes aegypti OX=7159 GN=5575778 PE=3 SV=1	AAEL002705	0.993121	9.39147e-06	93.237	S(0.007)AS(0.993)EGEITEYTR	2	0.077976	3	1.24	0.939	0.788	1.574	1.193
A0A6I8U387	309	S	Uncharacterized protein OS=Aedes aegypti OX=7159 GN=5575778 PE=3 SV=1	AAEL002705	0.90433	0.0019488	50.188	CDT(0.087)HS(0.904)PGKDS(0.009)LLVK	3	-0.5508	1	0.925	1.11	0.966	0.958	1.149
A0A6I8U387	66	S	Uncharacterized protein OS=Aedes aegypti OX=7159 GN=5575778 PE=3 SV=1	AAEL002705	0.995575	0.000438866	58.693	S(0.996)MPT(0.004)IPTTSYTVGDR	2	1.2414	1		0.981
A0A6I8TLQ1	30	Y	Sodium/potassium-transporting ATPase subunit alpha OS=Aedes aegypti OX=7159 GN=5575790 PE=3 SV=1	AAEL012062	1	1.74329e-05	95.358	ITPEELY(1)QR	2	0.47567	2	1.689	0.071	1.232	1.371	0.057
A0A6I8U505	495	S	Uncharacterized protein OS=Aedes aegypti OX=7159 GN=5575816 PE=3 SV=1	AAEL012085	0.998389	4.42731e-16	136.64	RS(0.002)PEGDS(0.998)GIGDESGK	2	0.23558	1		0.981
A0A6I8U505	225	S	Uncharacterized protein OS=Aedes aegypti OX=7159 GN=5575816 PE=3 SV=1	AAEL012085	0.989324	0.000224852	79.089	SAS(0.002)T(0.01)IS(0.989)VCS(0.998)R	2	1.5801	1		0.981
A0A6I8U505	228	S	Uncharacterized protein OS=Aedes aegypti OX=7159 GN=5575816 PE=3 SV=1	AAEL012085	0.998217	0.00392549	54.898	SAS(0.002)T(0.01)IS(0.989)VCS(0.998)R	2	1.5801	1		0.981
A0A6I8TNC0	613	T	Uncharacterized protein OS=Aedes aegypti OX=7159 GN=5575821 PE=4 SV=1	AAEL012085	0.899004	3.89312e-19	149.97	NRPLT(0.899)PT(0.101)EDTPIK	2	-0.22891	2	1.331	0.068	1.653	0.806	0.041
A0A6I8TNC0	203	S	Uncharacterized protein OS=Aedes aegypti OX=7159 GN=5575821 PE=4 SV=1	AAEL012085	1	0.000177898	56.882	GIVPQS(1)PVAAVAAAAAAMQDR	2	1.3565	2		0.981
A0A6I8U3U7	727	S	NFRKB_winged domain-containing protein OS=Aedes aegypti OX=7159 GN=5575904 PE=4 SV=1	AAEL012145	0.999986	0.000233776	78.556	TIS(1)PPPPR	2	-0.036864	2	0.876		1.166	0.75
A0A6I8TVI5	301	S	ABC transporter domain-containing protein OS=Aedes aegypti OX=7159 GN=5575917 PE=3 SV=1	AAEL011269, AAEL012170	1	5.99926e-05	68.168	ESPIPEAPINPIGS(1)GK	2	-0.10231	1	1.037	0.95	1.013	1.023	0.938
A0A6I8TNG8	547	S	RNA recognition motif protein split ends OS=Aedes aegypti OX=7159 GN=5575925 PE=4 SV=1	AAEL012171	1	0.000279199	76.759	S(1)GS(1)REPGIDR	2	0.24568	4	0.627	1.615	0.749	0.837	2.156
A0A6I8TNG8	545	S	RNA recognition motif protein split ends OS=Aedes aegypti OX=7159 GN=5575925 PE=4 SV=1	AAEL012171	1	0.000279199	76.759	S(1)GS(1)REPGIDR	2	0.24568	4	0.627	1.615	0.749	0.837	2.156
A0A6I8TNG8	72	S	RNA recognition motif protein split ends OS=Aedes aegypti OX=7159 GN=5575925 PE=4 SV=1	AAEL012171	0.998961	1.70793e-10	117.93	Y(0.001)AS(0.999)PHREEYSR	3	0.23481	7	0.67	1.52	0.804	0.834	1.889
A0A6I8TNG8	196	S	RNA recognition motif protein split ends OS=Aedes aegypti OX=7159 GN=5575925 PE=4 SV=1	AAEL012171	1	1.51804e-05	88.338	S(1)PGVPPPDR	2	0.073288	6		1.293	0.746		1.735
A0A6I8TNG8	43	S	RNA recognition motif protein split ends OS=Aedes aegypti OX=7159 GN=5575925 PE=4 SV=1	AAEL012171	0.999998	1.22035e-08	102.92	YEGS(1)S(1)DERVT(1)PDR	2	0.28951	5	0.991	0.995	1.016	0.975	0.979
A0A6I8TNG8	49	T	RNA recognition motif protein split ends OS=Aedes aegypti OX=7159 GN=5575925 PE=4 SV=1	AAEL012171	1	4.69433e-11	124.62	YEGS(1)S(1)DERVT(1)PDR	2	0.60042	8	1.193	0.859	0.932	1.281	0.921
A0A6I8TNG8	184	S	RNA recognition motif protein split ends OS=Aedes aegypti OX=7159 GN=5575925 PE=4 SV=1	AAEL012171	0.88004	0.00168856	60.157	S(0.551)S(0.551)S(0.88)PQDY(0.018)DR	2	0.0056448	2	0.766	1.08	1.183	0.647	0.913
A0A6I8TNG8	44	S	RNA recognition motif protein split ends OS=Aedes aegypti OX=7159 GN=5575925 PE=4 SV=1	AAEL012171	0.999999	1.22035e-08	102.92	YEGS(1)S(1)DERVT(1)PDR	2	0.28951	3			1.094
A0A6I8TEI3	474	S	Lethal(3)malignant brain tumor OS=Aedes aegypti OX=7159 GN=5575936 PE=4 SV=1	AAEL012187	1	3.14587e-19	145.73	ANS(1)DVQQHSSPVR	2	1.1103	3	1.004	1.285	0.677	1.484	1.898
A0A6I8TEI3	236	S	Lethal(3)malignant brain tumor OS=Aedes aegypti OX=7159 GN=5575936 PE=4 SV=1	AAEL012187	0.999943	2.08436e-05	82.877	LPS(1)PGQSQSSIPQR	2	0.35946	3	0.919	0.992	1.104	0.833	0.899
A0A6I8T705	174	S	Dihydrolipoyllysine-residue succinyltransferase component of 2-oxoglutarate dehydrogenase complex, mitochondrial OS=Aedes aegypti OX=7159 GN=5575986 PE=3 SV=1	AAEL002764	1	0.000207007	75.535	ITGEAPAAS(1)APK	2	0.12553	2	1.169	0.462	1.402	0.833	0.329
A0A6I8T705	104	S	Dihydrolipoyllysine-residue succinyltransferase component of 2-oxoglutarate dehydrogenase complex, mitochondrial OS=Aedes aegypti OX=7159 GN=5575986 PE=3 SV=1	AAEL002764	0.806817	0.000318931	64.454	VPPFADS(0.193)VS(0.807)EGDVK	2	-1.2514	1		0.981
A0A6I8T7I3	344	S	Tropomyosin invertebrate OS=Aedes aegypti OX=7159 GN=5575995 PE=3 SV=1	AAEL002761	0.778744	0.00275548	53.565	GS(0.11)T(0.11)AS(0.779)GEPLEITK	2	1.8081	1		1.782	0.201		8.859
A0A6I8T7I3	778	T	Tropomyosin invertebrate OS=Aedes aegypti OX=7159 GN=5575995 PE=3 SV=1	AAEL002761	1	0.00896021	48.794	T(1)PS(1)PFELQK	2	-0.078451	1	1.577	0.312
A0A6I8T7I3	743	T	Tropomyosin invertebrate OS=Aedes aegypti OX=7159 GN=5575995 PE=3 SV=1	AAEL002761	1	0.0324865	41.448	LPT(1)PPPAPK	2	0.2236	1	1.693		0.212	7.978
A0A6I8T7I3	780	S	Tropomyosin invertebrate OS=Aedes aegypti OX=7159 GN=5575995 PE=3 SV=1	AAEL002761	1	0.00896021	48.794	T(1)PS(1)PFELQK	2	-0.078451	1	1.577	0.312
A0A6I8TEL9	747	T	Uncharacterized protein OS=Aedes aegypti OX=7159 GN=5576029 PE=4 SV=1	AAEL012262	1	1.74798e-241	367.12	TEIEES(1)DT(1)DNSPDQQK	2	-0.11826	30	0.15	2.621	0.185	0.813	14.202
A0A6I8TEL9	745	S	Uncharacterized protein OS=Aedes aegypti OX=7159 GN=5576029 PE=4 SV=1	AAEL012262	1	0	472.85	TEIEES(1)DT(1)DNSPDQQK	2	-0.11826	50	0.316	2.272	0.381	0.829	5.967
A0A6I8TEL9	388	S	Uncharacterized protein OS=Aedes aegypti OX=7159 GN=5576029 PE=4 SV=1	AAEL012262	1	0.000355403	74.537	DLS(1)IEDNIDK	2	0.3536	1	0.358	2.209	0.401	0.892	5.501
A0A6I8TEL9	750	S	Uncharacterized protein OS=Aedes aegypti OX=7159 GN=5576029 PE=4 SV=1	AAEL012262	1	3.71735e-166	313.59	TEIEESDTDNS(1)PDQQK	2	-0.12029	13	1.221	1.037	0.701	1.742	1.481
A0A6I8TM67	747	T	Uncharacterized protein OS=Aedes aegypti OX=7159 GN=5576029 PE=4 SV=1	AAEL012262	0.996871	1.57079e-29	155.08	TEIEES(0.997)DT(0.997)DNS(0.007)PDQEK	2	4.4633	4	0.651	2.046	0.241	2.702	8.492
A0A6I8TM67	745	S	Uncharacterized protein OS=Aedes aegypti OX=7159 GN=5576029 PE=4 SV=1	AAEL012262	0.999857	2.80293e-150	308.73	TEIEES(1)DTDNSPDQEK	2	0.90326	21	0.518	2.163	0.266	1.952	8.145
A0A6I8TM67	750	S	Uncharacterized protein OS=Aedes aegypti OX=7159 GN=5576029 PE=4 SV=1	AAEL012262	0.998348	5.66384e-30	160.57	TEIEES(0.998)DT(0.003)DNS(0.998)PDQEK	2	4.3998	2
A0A6I8U6H3	497	T	Uncharacterized protein OS=Aedes aegypti OX=7159 GN=5576060 PE=3 SV=1	AAEL012286, AAEL014867	0.998196	0.00223586	64.692	VYT(0.998)PPS(0.001)GK	2	0.51113	2	1.237	0.251	1.558	0.795	0.161
A0A6I8T713	786	S	Uncharacterized protein OS=Aedes aegypti OX=7159 GN=5576101 PE=4 SV=1	AAEL002788	1	0.0122892	41.48	RS(1)PIKPVPR	3	-0.26584	2	0.817		1.234	0.663
A0A6I8T713	714	S	Uncharacterized protein OS=Aedes aegypti OX=7159 GN=5576101 PE=4 SV=1	AAEL002788	0.940867	0.0158812	42.843	LGS(0.941)T(0.044)T(0.011)T(0.004)LNR	2	-1.4653	1	0.937
A0A6I8TIM2	84	S	Uncharacterized protein OS=Aedes aegypti OX=7159 GN=5576127 PE=4 SV=1	AAEL002776	0.999924	0.000657442	78.149	VYGS(1)PVR	2	0.008276	3	1.163	1.01	0.798	1.458	1.266
A0A6I8TIM2	154	S	Uncharacterized protein OS=Aedes aegypti OX=7159 GN=5576127 PE=4 SV=1	AAEL002776	1	1.41503e-10	118.2	AS(1)PEFEDEKR	2	0.29477	7	0.957	1.122	0.913	1.047	1.227
A0A6I8TIM2	77	S	Uncharacterized protein OS=Aedes aegypti OX=7159 GN=5576127 PE=4 SV=1	AAEL002776	0.999992	1.78188e-09	113.66	VTVS(1)PVR	2	0.19574	6	1.116	0.922	0.951	1.173	0.97
A0A6I8TIM2	91	S	Uncharacterized protein OS=Aedes aegypti OX=7159 GN=5576127 PE=4 SV=1	AAEL002776	1	0.000141217	87.149	VLRS(1)PVR	2	-0.17237	3	0.818	0.741	1.501	0.546	0.494
A0A6I8TIM2	98	S	Uncharacterized protein OS=Aedes aegypti OX=7159 GN=5576127 PE=4 SV=1	AAEL002776	1	0.0252191	40.724	VLGS(1)PIR	2	0.025447	2	1.077		0.931	1.158
A0A6I8TM90	853	S	ATP_bind_3 domain-containing protein OS=Aedes aegypti OX=7159 GN=5576154 PE=4 SV=1	5576154	0.999834	0.00164829	61.815	TIS(1)AHLEK	2	-0.031865	5	2.612	0.121	0.1	26.123	1.204
A0A6I8TM90	872	S	ATP_bind_3 domain-containing protein OS=Aedes aegypti OX=7159 GN=5576154 PE=4 SV=1	5576154	0.927357	2.02573e-18	114.71	RVQS(0.927)ES(0.072)AAPPSLAAPETPEPTTR	2	-0.40082	4	2.678	0.077	0.071	37.819	1.086
A0A6I8TM90	920	S	ATP_bind_3 domain-containing protein OS=Aedes aegypti OX=7159 GN=5576154 PE=4 SV=1	5576154	0.885797	4.02085e-07	91.46	S(0.057)T(0.057)PS(0.886)QELDPDAGPEGAR	2	-3.0288	3	1.372	0.558	1.058	1.298	0.528
A0A6I8TM90	737	S	ATP_bind_3 domain-containing protein OS=Aedes aegypti OX=7159 GN=5576154 PE=4 SV=1	5576154	1	8.99617e-11	118.87	KNS(1)PPDILK	2	0.092797	10	1.124	0.536	1.373	0.819	0.39
A0A6I8TM90	443	S	ATP_bind_3 domain-containing protein OS=Aedes aegypti OX=7159 GN=5576154 PE=4 SV=1	5576154	0.999999	1.17227e-35	171.3	RIS(1)GPGTFPQSYSDCLQTAR	2	-0.22958	10	0.742	0.619	1.726	0.43	0.359
A0A6I8TM90	534	S	ATP_bind_3 domain-containing protein OS=Aedes aegypti OX=7159 GN=5576154 PE=4 SV=1	5576154	0.999751	1.79894e-14	132.5	HHS(1)LSALDIK	2	-0.22948	5	1.506	0.275	1.218	1.235	0.225
A0A6I8TM90	885	T	ATP_bind_3 domain-containing protein OS=Aedes aegypti OX=7159 GN=5576154 PE=4 SV=1	5576154	0.883868	2.62952e-10	86.095	VQS(0.854)ES(0.146)AAPPS(0.001)LAAPET(0.884)PEPT(0.062)T(0.054)R	2	0.20116	1	0.937
A0A6I8TLJ4	190	S	Uncharacterized protein OS=Aedes aegypti OX=7159 GN=5576179 PE=4 SV=1	AAEL010846, AAEL012371	0.766448	4.41129e-05	80.362	RT(1)PS(0.766)PT(0.166)T(0.057)NMS(0.01)PAAR	2	-2.402	3	0.646	1.132	1.266	0.511	0.894
A0A6I8TLJ4	188	T	Uncharacterized protein OS=Aedes aegypti OX=7159 GN=5576179 PE=4 SV=1	AAEL010846, AAEL012371	0.999888	4.41129e-05	80.362	RT(1)PS(0.766)PT(0.166)T(0.057)NMS(0.01)PAAR	2	-2.402	3	0.646	1.132	1.266	0.511	0.894
A0A6I8TLJ4	2	S	Uncharacterized protein OS=Aedes aegypti OX=7159 GN=5576179 PE=4 SV=1	AAEL010846, AAEL012371	0.975657	0.000917319	63.216	S(0.976)VQQY(0.024)CLR	2	0.37514	3	0.869	0.852	1.318	0.659	0.647
A0A6I8TEP8	115	S	Uncharacterized protein OS=Aedes aegypti OX=7159 GN=5576202 PE=4 SV=1	AAEL012393	0.998277	0.00107476	60.196	VRS(0.998)PPHAY(0.002)DK	3	0.16569	3	0.829	1.52	0.62	1.334	2.448
A0A6I8TEP8	669	S	Uncharacterized protein OS=Aedes aegypti OX=7159 GN=5576202 PE=4 SV=1	AAEL012393	0.990187	1.73779e-06	94.203	GAES(0.99)DS(0.01)DPNYEILR	2	-0.67326	4	1.074	0.888	1.038	1.035	0.855
A0A6I8TEP8	515	S	Uncharacterized protein OS=Aedes aegypti OX=7159 GN=5576202 PE=4 SV=1	AAEL012393	0.825278	3.12773e-06	97.45	APSQNS(0.175)S(0.825)PVPLR	2	-0.11886	3	1.098	0.807	1.103	0.996	0.732
A0A6I8TEP8	857	S	Uncharacterized protein OS=Aedes aegypti OX=7159 GN=5576202 PE=4 SV=1	AAEL012393	0.876588	2.15825e-12	101.04	LSSNYESLT(0.003)GS(0.877)ES(0.12)DPNYESVK	2	0.89522	1		0.981
A0A6I8TEP8	859	S	Uncharacterized protein OS=Aedes aegypti OX=7159 GN=5576202 PE=4 SV=1	AAEL012393	0.999229	9.01724e-37	176.53	LSSNYESLTGS(0.001)ES(0.999)DPNYESVK	2	0.020402	2	0.872		1.17	0.745
A0A6I8TMC9	170	S	Uncharacterized protein OS=Aedes aegypti OX=7159 GN=5576203 PE=4 SV=1	AAEL012398	0.836453	0.00141882	62.466	IS(0.001)LS(0.163)S(0.836)IQIR	2	-0.40776	1	0.137	2.728	0.081	1.695	33.779
A0A6I8T728	303	S	Kinase OS=Aedes aegypti OX=7159 GN=5576218 PE=3 SV=1	AAEL002846	0.99994	2.16772e-14	128.74	SHS(1)AFNNYEEDMK	2	0.40644	4	1.416	0.715	0.833	1.699	0.859
A0A6I8T728	381	S	Kinase OS=Aedes aegypti OX=7159 GN=5576218 PE=3 SV=1	AAEL002846	1	3.74403e-06	96.745	DCELENS(1)PK	2	0.10979	2	1.083	0.831	1.092	0.992	0.761
A0A6I8T5R3	13	S	Carbon catabolite repressor protein OS=Aedes aegypti OX=7159 GN=5576226 PE=4 SV=1	AAEL002836	0.77669	1.30004e-36	169.28	ANSLQQQS(0.006)S(0.21)S(0.777)PES(0.005)S(0.002)AGGSPVNR	2	-0.14719	2		1.099	0.963		1.142
A0A6I8T5R3	327	T	Carbon catabolite repressor protein OS=Aedes aegypti OX=7159 GN=5576226 PE=4 SV=1	AAEL002836	0.999999	5.01066e-08	83.332	ART(1)PS(1)PDDEQNSPYFNQGALK	3	-0.28876	2		0.845	1.246		0.679
A0A6I8T5R3	329	S	Carbon catabolite repressor protein OS=Aedes aegypti OX=7159 GN=5576226 PE=4 SV=1	AAEL002836	0.999992	5.01066e-08	83.332	ART(1)PS(1)PDDEQNSPYFNQGALK	3	-0.28876	2		0.845	1.246		0.679
A0A6I8T5R3	12	S	Carbon catabolite repressor protein OS=Aedes aegypti OX=7159 GN=5576226 PE=4 SV=1	AAEL002836	0.892197	2.77907e-45	191.62	ANSLQQQS(0.035)S(0.892)S(0.072)PESSAGGSPVNR	2	0.29791	1	0.937
A0A6I8U4N7	1080	S	Protein CASC3 OS=Aedes aegypti OX=7159 GN=5576233 PE=3 SV=1	AAEL002823	0.965568	9.61856e-20	100.72	KS(0.966)PS(0.939)PAPT(0.087)AAAGT(0.004)AAT(0.002)GPS(0.001)NAAPAGTADTTMGSDALK	3	-0.5549	8	0.496	1.314	1.238	0.4	1.06
A0A6I8U4N7	1082	S	Protein CASC3 OS=Aedes aegypti OX=7159 GN=5576233 PE=3 SV=1	AAEL002823	0.962284	9.61856e-20	100.72	KS(0.95)PS(0.962)PAPT(0.085)AAAGT(0.001)AAT(0.001)GPS(0.001)NAAPAGTADTTMGSDALK	3	-0.80432	3	0.432	1.288	1.341	0.322	0.961
A0A6I8TR60	5737	S	Uncharacterized protein OS=Aedes aegypti OX=7159 GN=5576237 PE=4 SV=1	AAEL002829, AAEL002839, AAEL002845	0.842448	4.75011e-33	154.95	RS(0.158)S(0.842)QDGFQLTDLTPIQQQLTEINNR	3	0.81896	2	0.825	1.762	0.353	2.335	4.987
A0A6I8TR60	2488	S	Uncharacterized protein OS=Aedes aegypti OX=7159 GN=5576237 PE=4 SV=1	AAEL002829, AAEL002839, AAEL002845	1	1.01755e-09	112.55	RS(1)S(1)DGFVVSVGEGK	2	-0.020951	6	0.982	1.32	0.665	1.476	1.984
A0A6I8TR60	2899	S	Uncharacterized protein OS=Aedes aegypti OX=7159 GN=5576237 PE=4 SV=1	AAEL002829, AAEL002839, AAEL002845	0.955332	8.84206e-27	160.47	HPDSGDVMS(0.045)IS(0.955)DAVDK	2	0.32428	3	0.697	1.428	0.876	0.796	1.628
A0A6I8TR60	28	S	Uncharacterized protein OS=Aedes aegypti OX=7159 GN=5576237 PE=4 SV=1	AAEL002829, AAEL002839, AAEL002845	1	4.26988e-49	195.46	EALYDNNNGDVS(1)PPLK	2	0.011261	6	0.265	1.697	1.08	0.246	1.571
A0A6I8TR60	39	S	Uncharacterized protein OS=Aedes aegypti OX=7159 GN=5576237 PE=4 SV=1	AAEL002829, AAEL002839, AAEL002845	0.99997	9.16529e-30	160.41	HS(1)VGGSGSSAAAASGGYSGTK	2	-0.71101	4	1.152	1.059	0.757	1.524	1.4
A0A6I8TR60	5693	S	Uncharacterized protein OS=Aedes aegypti OX=7159 GN=5576237 PE=4 SV=1	AAEL002829, AAEL002839, AAEL002845	0.999963	1.17449e-06	100.25	STVS(1)PMR	2	-0.16209	20	0.94	1.137	0.917	1.027	1.242
A0A6I8TR60	8921	S	Uncharacterized protein OS=Aedes aegypti OX=7159 GN=5576237 PE=4 SV=1	AAEL002829, AAEL002839, AAEL002845	0.96425	3.83401e-07	93.776	RT(0.036)S(0.964)VEPQTPGSTRPDR	3	0.16346	2	1.414	0.85	0.685	2.066	1.242
A0A6I8TR60	3517	T	Uncharacterized protein OS=Aedes aegypti OX=7159 GN=5576237 PE=4 SV=1	AAEL002829, AAEL002839, AAEL002845	1	2.90902e-38	182.89	ERT(1)PERPTELK	2	0.083285	8	0.811	1.208	0.989	0.819	1.221
A0A6I8TR60	7397	S	Uncharacterized protein OS=Aedes aegypti OX=7159 GN=5576237 PE=4 SV=1	AAEL002829, AAEL002839, AAEL002845	0.998738	4.54929e-07	98.175	RGS(0.999)ALDNT(0.001)LSVADK	2	0.10511	1	1.575	0.72	0.641	2.457	1.123
A0A6I8TR60	2489	S	Uncharacterized protein OS=Aedes aegypti OX=7159 GN=5576237 PE=4 SV=1	AAEL002829, AAEL002839, AAEL002845	1	1.01755e-09	112.55	RS(1)S(1)DGFVVSVGEGK	2	-0.020951	11	1.071	0.97	0.952	1.125	1.019
A0A6I8TR60	1501	S	Uncharacterized protein OS=Aedes aegypti OX=7159 GN=5576237 PE=4 SV=1	AAEL002829, AAEL002839, AAEL002845	0.925831	5.92653e-08	76.469	LIYDAMDSSAAGGS(0.026)GGVT(0.331)S(0.718)REGS(0.926)PK	3	0.31077	4	1.022	0.958	1.022	1	0.938
A0A6I8TR60	8746	S	Uncharacterized protein OS=Aedes aegypti OX=7159 GN=5576237 PE=4 SV=1	AAEL002829, AAEL002839, AAEL002845	0.949033	2.06266e-26	140.9	SSLSASTPDS(0.049)LS(0.949)DNES(0.001)SLGTPGR	2	0.61711	7	1.094	0.911	0.989	1.107	0.921
A0A6I8TR60	5704	S	Uncharacterized protein OS=Aedes aegypti OX=7159 GN=5576237 PE=4 SV=1	AAEL002829, AAEL002839, AAEL002845	0.999426	2.15085e-06	95.227	RMS(1)GDARS(0.999)PS(0.984)PT(0.016)K	3	-1.3584	3	1.17	0.871	0.945	1.238	0.921
A0A6I8TR60	5699	S	Uncharacterized protein OS=Aedes aegypti OX=7159 GN=5576237 PE=4 SV=1	AAEL002829, AAEL002839, AAEL002845	0.999997	2.15085e-06	95.227	RMS(1)GDARS(0.993)PS(0.891)PT(0.116)K	2	0.9494	3	1.17	0.871	0.945	1.238	0.921
A0A6I8TR60	5706	S	Uncharacterized protein OS=Aedes aegypti OX=7159 GN=5576237 PE=4 SV=1	AAEL002829, AAEL002839, AAEL002845	0.984426	2.15085e-06	95.227	RMS(1)GDARS(0.999)PS(0.984)PT(0.016)K	3	-1.3584	3	1.17	0.871	0.945	1.238	0.921
A0A6I8TR60	550	S	Uncharacterized protein OS=Aedes aegypti OX=7159 GN=5576237 PE=4 SV=1	AAEL002829, AAEL002839, AAEL002845	1	2.31068e-34	174.04	HLEQPLQEMNDDCHS(1)LK	3	-0.32412	3	1.05	0.923	1.027	1.023	0.9
A0A6I8TR60	104	S	Uncharacterized protein OS=Aedes aegypti OX=7159 GN=5576237 PE=4 SV=1	AAEL002829, AAEL002839, AAEL002845	0.986362	7.83979e-47	168.52	HS(0.001)FS(0.01)GAS(0.986)PVT(0.003)GSPLNVTSQGGYEDALTQFK	3	1.3887	2	0.698	1.089	1.252	0.557	0.87
A0A6I8TR60	8408	S	Uncharacterized protein OS=Aedes aegypti OX=7159 GN=5576237 PE=4 SV=1	AAEL002829, AAEL002839, AAEL002845	0.991544	0.0193533	52.814	VS(0.992)PGRET(0.504)QT(0.504)PERDR	2	0.70414	1	1.177	0.839	0.972	1.211	0.862
A0A6I8TR60	921	S	Uncharacterized protein OS=Aedes aegypti OX=7159 GN=5576237 PE=4 SV=1	AAEL002829, AAEL002839, AAEL002845	0.978625	0.00522671	49.595	NES(0.979)CT(0.021)LLDTSGR	2	0.016221	2		0.946	1.133		0.835
A0A6I8TR60	5724	S	Uncharacterized protein OS=Aedes aegypti OX=7159 GN=5576237 PE=4 SV=1	AAEL002829, AAEL002839, AAEL002845	0.975323	0.00151586	42.301	GLGIVGPS(0.004)PT(0.005)VS(0.01)PLS(0.975)PGGS(0.109)S(0.271)GFGS(0.625)R	3	0.25136	1	0.948	0.94	1.128	0.841	0.833
A0A6I8TR60	5685	S	Uncharacterized protein OS=Aedes aegypti OX=7159 GN=5576237 PE=4 SV=1	AAEL002829, AAEL002839, AAEL002845	0.99016	0.00140699	64.374	S(0.001)VY(0.009)S(0.99)PIKR	2	0.36886	3	1.175	0.812	1.006	1.167	0.807
A0A6I8TR60	1659	S	Uncharacterized protein OS=Aedes aegypti OX=7159 GN=5576237 PE=4 SV=1	AAEL002829, AAEL002839, AAEL002845	0.961607	3.24675e-10	116.19	VTT(0.032)S(0.962)HES(0.005)S(0.001)PVK	2	0.2031	4	0.8	0.982	1.253	0.638	0.783
A0A6I8TR60	8379	S	Uncharacterized protein OS=Aedes aegypti OX=7159 GN=5576237 PE=4 SV=1	AAEL002829, AAEL002839, AAEL002845	1	4.53416e-31	166.62	EHS(1)PDYGTLGR	3	-0.14753	7	1.102	0.822	1.08	1.02	0.762
A0A6I8TR60	4224	S	Uncharacterized protein OS=Aedes aegypti OX=7159 GN=5576237 PE=4 SV=1	AAEL002829, AAEL002839, AAEL002845	1	1.06476e-05	94.023	RRCS(1)LPDAVFR	3	-0.28164	9	0.959	0.872	1.191	0.805	0.733
A0A6I8TR60	3274	S	Uncharacterized protein OS=Aedes aegypti OX=7159 GN=5576237 PE=4 SV=1	AAEL002829, AAEL002839, AAEL002845	0.939804	5.29382e-25	151.19	LVNDLSGNATQPS(0.06)GS(0.94)VEDMT(0.001)EK	2	-0.24557	7	1.088	0.807	1.113	0.977	0.724
A0A6I8TR60	849	S	Uncharacterized protein OS=Aedes aegypti OX=7159 GN=5576237 PE=4 SV=1	AAEL002829, AAEL002839, AAEL002845	0.825004	1.60604e-05	75.533	Y(0.006)S(0.169)QS(0.825)EFSLDQGEGLLR	2	0.406	2	0.883	0.9	1.248	0.707	0.72
A0A6I8TR60	1366	S	Uncharacterized protein OS=Aedes aegypti OX=7159 GN=5576237 PE=4 SV=1	AAEL002829, AAEL002839, AAEL002845	0.999635	0.00186713	66.692	PSFS(1)PPR	2	-0.25666	8	0.932	0.836	1.262	0.739	0.663
A0A6I8TR60	2480	S	Uncharacterized protein OS=Aedes aegypti OX=7159 GN=5576237 PE=4 SV=1	AAEL002829, AAEL002839, AAEL002845	1	3.89147e-06	96.745	KLS(1)VEDNSR	2	-0.41541	3	0.837	0.865	1.342	0.624	0.644
A0A6I8TR60	4725	S	Uncharacterized protein OS=Aedes aegypti OX=7159 GN=5576237 PE=4 SV=1	AAEL002829, AAEL002839, AAEL002845	1	1.09136e-69	232.49	KES(1)IDNLLQESPLGK	2	0.013489	7	1.041	0.759	1.222	0.852	0.621
A0A6I8TR60	5676	S	Uncharacterized protein OS=Aedes aegypti OX=7159 GN=5576237 PE=4 SV=1	AAEL002829, AAEL002839, AAEL002845	0.886292	7.19442e-11	107.88	VNDLGAQYDALVRPDS(0.886)PT(0.114)R	2	-1.3808	6	0.915	0.81	1.311	0.698	0.618
A0A6I8TR60	2469	S	Uncharacterized protein OS=Aedes aegypti OX=7159 GN=5576237 PE=4 SV=1	AAEL002829, AAEL002839, AAEL002845	1	2.93616e-11	105.17	SQLPS(1)PER	2	0.42726	3		0.757	1.344		0.563
A0A6I8TR60	8371	S	Uncharacterized protein OS=Aedes aegypti OX=7159 GN=5576237 PE=4 SV=1	AAEL002829, AAEL002839, AAEL002845	0.999978	0.00021146	75.826	TPVRGS(1)QPDLR	3	-1.3106	3	1.399	0.551	1.035	1.352	0.532
A0A6I8TR60	8765	T	Uncharacterized protein OS=Aedes aegypti OX=7159 GN=5576237 PE=4 SV=1	AAEL002829, AAEL002839, AAEL002845	0.912578	0.00463302	58.981	KT(0.913)S(0.087)VPIR	2	-0.49735	2	1.627	0.349	0.994	1.635	0.352
A0A6I8TR60	3631	T	Uncharacterized protein OS=Aedes aegypti OX=7159 GN=5576237 PE=4 SV=1	AAEL002829, AAEL002839, AAEL002845	1	0.000279185	86.898	LLKT(1)PEK	2	0.64166	3	1.535	0.371	1.077	1.424	0.345
A0A6I8TR60	8802	S	Uncharacterized protein OS=Aedes aegypti OX=7159 GN=5576237 PE=4 SV=1	AAEL002829, AAEL002839, AAEL002845	0.999386	8.50452e-242	370.35	HGS(0.999)T(0.001)LSLDSTDDATPSR	2	2.2357	5	1.799	0.185	0.976	1.844	0.19
A0A6I8TR60	33	S	Uncharacterized protein OS=Aedes aegypti OX=7159 GN=5576237 PE=4 SV=1	AAEL002829, AAEL002839, AAEL002845	0.999967	7.69839e-08	79.512	EALYDNNNGDVS(1)PPLKS(1)PQHR	3	1.2009	1	0.849	1.074
A0A6I8TR60	677	S	Uncharacterized protein OS=Aedes aegypti OX=7159 GN=5576237 PE=4 SV=1	AAEL002829, AAEL002839, AAEL002845	0.969948	6.21039e-05	67.928	HQS(0.97)NFS(0.03)GDELQLYQQK	2	-1.0381	1	0.937
A0A6I8TR60	8854	S	Uncharacterized protein OS=Aedes aegypti OX=7159 GN=5576237 PE=4 SV=1	AAEL002829, AAEL002839, AAEL002845	0.893839	0.00776225	45.873	T(0.106)AS(0.894)GAAS(0.001)PAPTR	2	0.062841	1	0.938	0.98
A0A6I8TSB7	12	S	Uncharacterized protein OS=Aedes aegypti OX=7159 GN=5576237 PE=4 SV=1	AAEL002829, AAEL002839, AAEL002845	0.956421	2.18601e-08	108.71	KPSSS(0.043)S(0.956)LPGFSMDR	2	3.3498	3	0.73	1.516	0.739	0.987	2.049
A0A6I8TSB7	9	S	Uncharacterized protein OS=Aedes aegypti OX=7159 GN=5576237 PE=4 SV=1	AAEL002829, AAEL002839, AAEL002845	0.980882	4.46102e-11	115.73	KPS(0.981)S(0.019)SSLPGFSMDR	2	0.27066	3	0.808	1.117
A0A6I8TT33	388	S	PUM-HD domain-containing protein OS=Aedes aegypti OX=7159 GN=5576263 PE=4 SV=1	AAEL012416, AAEL012420	1	0.00109929	65.043	QPS(1)PAEEQLPR	2	-0.030185	4	0.737	1.314	0.958	0.769	1.372
A0A6I8TT33	313	S	PUM-HD domain-containing protein OS=Aedes aegypti OX=7159 GN=5576263 PE=4 SV=1	AAEL012416, AAEL012420	0.81245	1.07385e-10	115.73	MVEYVLGGS(0.812)PT(0.188)NK	2	-0.60269	1	0.769	1.158
A0A6I8TER3	1101	S	Uncharacterized protein OS=Aedes aegypti OX=7159 GN=5576274 PE=4 SV=1	AAEL007465, AAEL012429	0.857141	1.40958e-13	76.605	KVVDEY(0.003)T(0.001)EPES(0.005)DKDT(0.037)GIS(0.857)DNEIEDET(0.067)T(0.022)T(0.008)VETTTTTITTTK	4	0.077469	2	0.767	1.379	0.849	0.903	1.624
A0A6I8TER3	538	S	Uncharacterized protein OS=Aedes aegypti OX=7159 GN=5576274 PE=4 SV=1	AAEL007465, AAEL012429	0.999992	1.64811e-24	157.54	KVPQNS(1)PDMTPR	2	0.025812	31	0.877	1.029	1.111	0.789	0.926
A0A6I8TER3	770	S	Uncharacterized protein OS=Aedes aegypti OX=7159 GN=5576274 PE=4 SV=1	AAEL007465, AAEL012429	0.992352	0.00950906	50.827	RPS(0.992)APAS(0.515)S(0.493)PDR	2	0.53188	3	1.204	0.849	0.93	1.295	0.913
A0A6I8TER3	2135	T	Uncharacterized protein OS=Aedes aegypti OX=7159 GN=5576274 PE=4 SV=1	AAEL007465, AAEL012429	0.756049	0.00060108	73.927	S(0.122)S(0.122)T(0.756)PCENMSLR	2	-0.64441	1	1.033	0.848	1.132	0.913	0.749
A0A6I8TER3	811	S	Uncharacterized protein OS=Aedes aegypti OX=7159 GN=5576274 PE=4 SV=1	AAEL007465, AAEL012429	0.940994	1.42538e-07	103.01	RPQPS(1)KDS(0.059)S(0.941)PIR	3	-0.13881	5	1.378	0.643	0.957	1.44	0.672
A0A6I8TER3	807	S	Uncharacterized protein OS=Aedes aegypti OX=7159 GN=5576274 PE=4 SV=1	AAEL007465, AAEL012429	0.999971	1.42538e-07	103.01	RPQPS(1)KDS(0.176)S(0.824)PIR	3	0.070921	5	1.378	0.643	0.957	1.44	0.672
A0A6I8TER3	1829	S	Uncharacterized protein OS=Aedes aegypti OX=7159 GN=5576274 PE=4 SV=1	AAEL007465, AAEL012429	0.996051	2.50653e-07	106.32	DS(0.001)S(0.996)PT(0.003)RPMTMR	3	0.30851	15	0.744	0.896	1.414	0.526	0.633
A0A6I8TER3	1463	S	Uncharacterized protein OS=Aedes aegypti OX=7159 GN=5576274 PE=4 SV=1	AAEL007465, AAEL012429	0.794491	6.65901e-06	84.107	FIS(0.001)GT(0.014)T(0.19)VPQKS(0.794)PELVK	2	-0.20175	1	0.554	0.941	1.586	0.35	0.593
A0A6I8TER3	784	S	Uncharacterized protein OS=Aedes aegypti OX=7159 GN=5576274 PE=4 SV=1	AAEL007465, AAEL012429	0.985609	2.4562e-15	128.78	AGT(0.013)AS(0.986)PT(0.002)KS(0.866)T(0.385)S(0.748)PVR	2	0.069075	5	0.849	0.73	1.478	0.575	0.494
A0A6I8TER3	1706	S	Uncharacterized protein OS=Aedes aegypti OX=7159 GN=5576274 PE=4 SV=1	AAEL007465, AAEL012429	1	3.53647e-15	137.39	RES(1)IDMTQR	2	-0.41177	3	2.008	0.292	0.613	3.277	0.476
A0A6I8TER3	878	S	Uncharacterized protein OS=Aedes aegypti OX=7159 GN=5576274 PE=4 SV=1	AAEL007465, AAEL012429	0.999645	3.25428e-09	107.09	KHS(1)QPSPVCKPSEQVK	3	-0.423	5	1.415	0.486	1.089	1.299	0.446
A0A6I8TER3	89	S	Uncharacterized protein OS=Aedes aegypti OX=7159 GN=5576274 PE=4 SV=1	AAEL007465, AAEL012429	0.999002	2.03975e-72	224.83	TSVTGS(0.999)HGDSLADQSFESFK	2	-0.28515	4	1.185	0.525	1.315	0.902	0.399
A0A6I8TER3	3143	S	Uncharacterized protein OS=Aedes aegypti OX=7159 GN=5576274 PE=4 SV=1	AAEL007465, AAEL012429	0.995652	3.6542e-05	81.128	AES(0.996)PT(0.004)PPAPWVGK	2	1.1577	1	1.327	0.477	1.201	1.106	0.397
A0A6I8TER3	1235	S	Uncharacterized protein OS=Aedes aegypti OX=7159 GN=5576274 PE=4 SV=1	AAEL007465, AAEL012429	1	1.4194e-33	176.94	LIPIPVS(1)PDEDTGKPR	2	0.13944	20	1.101	0.535	1.401	0.786	0.381
A0A6I8TER3	788	S	Uncharacterized protein OS=Aedes aegypti OX=7159 GN=5576274 PE=4 SV=1	AAEL007465, AAEL012429	0.949048	2.4562e-15	128.78	AGTAS(0.001)PT(0.005)KS(0.949)T(0.316)S(0.729)PVR	2	-1.8256	6	0.733	0.63	1.725	0.425	0.365
A0A6I8TER3	790	S	Uncharacterized protein OS=Aedes aegypti OX=7159 GN=5576274 PE=4 SV=1	AAEL007465, AAEL012429	0.824779	3.65167e-08	103.9	AGT(0.384)AS(0.557)PT(0.086)KS(0.523)T(0.625)S(0.825)PVRK	2	0.18957	5	0.733	0.63	1.725	0.425	0.365
A0A6I8TER3	1026	T	Uncharacterized protein OS=Aedes aegypti OX=7159 GN=5576274 PE=4 SV=1	AAEL007465, AAEL012429	0.75521	0.000616767	78.615	VRT(1)PAT(0.755)S(0.245)PEK	2	-0.048698	2	1.222	0.477	1.322	0.925	0.361
A0A6I8TER3	1023	T	Uncharacterized protein OS=Aedes aegypti OX=7159 GN=5576274 PE=4 SV=1	AAEL007465, AAEL012429	0.999962	0.000616767	78.615	VRT(1)PAT(0.755)S(0.245)PEK	2	-0.048698	2	1.222	0.477	1.322	0.925	0.361
A0A6I8TER3	1037	S	Uncharacterized protein OS=Aedes aegypti OX=7159 GN=5576274 PE=4 SV=1	AAEL007465, AAEL012429	0.841016	0.00103189	61.48	RPLDT(0.15)S(0.841)PT(0.009)K	2	-0.33081	1	0.742	0.602	1.745	0.426	0.345
A0A6I8TER3	789	T	Uncharacterized protein OS=Aedes aegypti OX=7159 GN=5576274 PE=4 SV=1	AAEL007465, AAEL012429	0.868555	2.4562e-15	128.78	AGT(0.189)AS(0.81)PT(0.089)KS(0.913)T(0.869)S(0.131)PVRK	2	0.31934	2		0.519	1.609		0.322
A0A6I8TER3	2530	S	Uncharacterized protein OS=Aedes aegypti OX=7159 GN=5576274 PE=4 SV=1	AAEL007465, AAEL012429	1	4.72902e-43	177.79	LPDQVS(1)PVNELADDNADDKVDYNQAR	3	0.62752	3	1.153	0.441	1.445	0.798	0.305
A0A6I8TER3	690	T	Uncharacterized protein OS=Aedes aegypti OX=7159 GN=5576274 PE=4 SV=1	AAEL007465, AAEL012429	0.999812	0.00221333	70.816	SET(1)FEER	2	0.18573	5	1.549	0.303	1.135	1.364	0.267
A0A6I8TER3	2200	S	Uncharacterized protein OS=Aedes aegypti OX=7159 GN=5576274 PE=4 SV=1	AAEL007465, AAEL012429	0.999978	0.0156309	51.762	S(1)FLNDGSR	2	-0.25394	1	1.472	0.275	1.258	1.171	0.219
A0A6I8TER3	2955	S	Uncharacterized protein OS=Aedes aegypti OX=7159 GN=5576274 PE=4 SV=1	AAEL007465, AAEL012429	0.999823	8.78888e-15	135.23	KAESNS(1)FDESYLR	2	1.7284	1	1.12		0.881	1.273
A0A6I8TER3	707	S	Uncharacterized protein OS=Aedes aegypti OX=7159 GN=5576274 PE=4 SV=1	AAEL007465, AAEL012429	0.999904	1.25066e-25	127.44	ADS(1)IEETTEETNTSSVFSTYDNTVTR	3	0.75988	2	1.123		0.877	1.281
A0A6I8TER3	950	S	Uncharacterized protein OS=Aedes aegypti OX=7159 GN=5576274 PE=4 SV=1	AAEL007465, AAEL012429	0.819179	2.13004e-05	72.568	NT(0.172)S(0.819)VT(0.009)EITIQPVIDAK	2	0.45948	2	1.043		0.97	1.076
A0A6I8TER3	775	S	Uncharacterized protein OS=Aedes aegypti OX=7159 GN=5576274 PE=4 SV=1	AAEL007465, AAEL012429	0.828043	0.00950906	50.827	RPS(0.992)APAS(0.18)S(0.828)PDR	2	-0.31578	2	1.12	0.79
A0A6I8TER3	1351	S	Uncharacterized protein OS=Aedes aegypti OX=7159 GN=5576274 PE=4 SV=1	AAEL007465, AAEL012429	0.999821	4.64119e-12	98.98	S(1)DECLLSVSDK	2	0.19597	4	0.749		1.314	0.571
A0A6I8TER3	994	S	Uncharacterized protein OS=Aedes aegypti OX=7159 GN=5576274 PE=4 SV=1	AAEL007465, AAEL012429	0.971303	0.00847523	48.981	S(0.004)S(0.025)S(0.971)DFDVK	2	0.15705	1			1.094
A0A6I8TER3	101	S	Uncharacterized protein OS=Aedes aegypti OX=7159 GN=5576274 PE=4 SV=1	AAEL007465, AAEL012429	0.938795	5.94008e-09	86.08	TSVTGSHGDSLADQS(0.061)FES(0.939)FK	2	-0.85165	1	1.398		0.557	2.51
A0A6I8TNY0	482	S	Inhibitor of Apoptosis (IAP) containing Baculoviral IAP Repeat(s) (BIR domains) OS=Aedes aegypti OX=7159 GN=5576283 PE=4 SV=1	AAEL012446	0.884016	7.09712e-06	95.854	KS(0.068)S(0.884)LS(0.037)T(0.011)IDEK	2	0.60919	3	1.013	1.385	0.556	1.826	2.493
A0A6I8TNY0	1412	S	Inhibitor of Apoptosis (IAP) containing Baculoviral IAP Repeat(s) (BIR domains) OS=Aedes aegypti OX=7159 GN=5576283 PE=4 SV=1	AAEL012446	1	1.59524e-19	142.35	TTGTGANNQS(1)IDLR	2	-0.9178	1	0.685	1.538	0.768	0.893	2.004
A0A6I8TNY0	2734	S	Inhibitor of Apoptosis (IAP) containing Baculoviral IAP Repeat(s) (BIR domains) OS=Aedes aegypti OX=7159 GN=5576283 PE=4 SV=1	AAEL012446	0.819542	4.81869e-11	114.46	ASENS(0.002)HS(0.176)NS(0.82)MY(0.001)AT(0.001)R	2	0.91156	1		0.981
A0A6I8T7N6	1748	S	Uncharacterized protein OS=Aedes aegypti OX=7159 GN=5576344 PE=3 SV=1	AAEL002862	0.976659	0.0104053	45.357	RS(0.977)QT(0.021)LS(0.003)PVR	2	0.3349	1	1.285	1.39	0.233	5.521	5.968
A0A6I8T7N6	537	S	Uncharacterized protein OS=Aedes aegypti OX=7159 GN=5576344 PE=3 SV=1	AAEL002862	0.994819	4.70627e-34	172.81	HVS(0.011)VIS(0.995)S(0.994)GDEQGCVVQK	2	4.0523	5	1.038	1.463	0.441	2.357	3.322
A0A6I8T7N6	610	T	Uncharacterized protein OS=Aedes aegypti OX=7159 GN=5576344 PE=3 SV=1	AAEL002862	0.996991	0.00135029	65.219	T(0.003)IT(0.997)PGPGANAPK	2	-0.21102	3	0.573	1.702	0.716	0.801	2.377
A0A6I8T7N6	1336	S	Uncharacterized protein OS=Aedes aegypti OX=7159 GN=5576344 PE=3 SV=1	AAEL002862	0.982645	1.48823e-52	193.39	LQGS(0.001)S(0.017)VS(0.983)PSSFPSQASPQDDR	2	1.8153	9	0.595	1.648	0.75	0.794	2.195
A0A6I8T7N6	538	S	Uncharacterized protein OS=Aedes aegypti OX=7159 GN=5576344 PE=3 SV=1	AAEL002862	0.99427	2.2862e-21	147.1	HVS(0.011)VIS(0.995)S(0.994)GDEQGCVVQK	2	4.0523	7	0.75	1.494	0.74	1.013	2.018
A0A6I8T7N6	1522	S	Uncharacterized protein OS=Aedes aegypti OX=7159 GN=5576344 PE=3 SV=1	AAEL002862	0.999548	9.56101e-25	157.09	FTS(1)DDDDDHYGNR	3	-0.1052	6	0.685	1.517	0.791	0.867	1.918
A0A6I8T7N6	1573	S	Uncharacterized protein OS=Aedes aegypti OX=7159 GN=5576344 PE=3 SV=1	AAEL002862	0.930049	1.45649e-07	104.95	MQSGLS(0.035)S(0.93)PS(0.035)MVR	2	0.55393	4	0.922	1.296	0.76	1.213	1.705
A0A6I8T7N6	1685	S	Uncharacterized protein OS=Aedes aegypti OX=7159 GN=5576344 PE=3 SV=1	AAEL002862	0.999793	0.00495049	52.576	SNTMDGS(1)FGR	2	-0.25339	1	1.033	1.174	0.767	1.347	1.531
A0A6I8T7N6	1752	S	Uncharacterized protein OS=Aedes aegypti OX=7159 GN=5576344 PE=3 SV=1	AAEL002862	0.999601	0.000376249	73.327	SQTLS(1)PVR	2	1.6281	2	0.966	1.179	0.841	1.149	1.401
A0A6I8T7N6	1583	T	Uncharacterized protein OS=Aedes aegypti OX=7159 GN=5576344 PE=3 SV=1	AAEL002862	0.999974	1.0947e-07	107.06	ALGT(1)PTSAR	2	-0.22639	3	0.942	1.146	0.903	1.042	1.269
A0A6I8T7N6	497	S	Uncharacterized protein OS=Aedes aegypti OX=7159 GN=5576344 PE=3 SV=1	AAEL002862	1	1.61267e-10	105.46	EEEDAVS(1)VAKEEGIVEVADEK	3	0.64093	6	0.881	1.176	0.943	0.934	1.246
A0A6I8T7N6	2306	S	Uncharacterized protein OS=Aedes aegypti OX=7159 GN=5576344 PE=3 SV=1	AAEL002862	0.97954	2.29509e-12	110.26	NSTTSNAT(0.02)S(0.98)EPQEVAPQFVK	2	-0.22502	6	0.815	1.202	0.991	0.822	1.213
A0A6I8T7N6	2299	S	Uncharacterized protein OS=Aedes aegypti OX=7159 GN=5576344 PE=3 SV=1	AAEL002862	0.852027	1.18956e-36	175.76	RNS(0.852)T(0.11)T(0.03)S(0.008)NATSEPQEVAPQFVK	2	1.5675	11	0.984	1.084	0.924	1.065	1.173
A0A6I8T7N6	2211	S	Uncharacterized protein OS=Aedes aegypti OX=7159 GN=5576344 PE=3 SV=1	AAEL002862	0.998185	2.03832e-30	142.79	SET(0.002)EPDNS(0.998)PAGGS(0.998)PRPET(0.002)PAFPVTPR	3	-0.43503	13	0.778	1.203	1.031	0.754	1.166
A0A6I8T7N6	1345	S	Uncharacterized protein OS=Aedes aegypti OX=7159 GN=5576344 PE=3 SV=1	AAEL002862	0.99988	5.62691e-44	183.58	LQGSSVSPSSFPSQAS(1)PQDDR	2	0.73829	12	0.802	1.175	1.037	0.772	1.132
A0A6I8T7N6	1772	S	Uncharacterized protein OS=Aedes aegypti OX=7159 GN=5576344 PE=3 SV=1	AAEL002862	0.87842	2.57598e-10	120.37	T(0.001)NS(0.878)T(0.121)ERPFVAVK	2	-0.15503	3		1.065	1.001		1.064
A0A6I8T7N6	2216	T	Uncharacterized protein OS=Aedes aegypti OX=7159 GN=5576344 PE=3 SV=1	AAEL002862	0.978938	2.01308e-26	138.08	SETEPDNSPAGGS(0.001)PRPET(0.979)PAFPVT(0.02)PR	3	0.18368	6	0.987	1.029	0.982	1.005	1.048
A0A6I8T7N6	2206	S	Uncharacterized protein OS=Aedes aegypti OX=7159 GN=5576344 PE=3 SV=1	AAEL002862	0.999911	2.45048e-26	137.47	SETEPDNS(1)PAGGS(0.996)PRPET(0.004)PAFPVTPR	3	-0.16415	8	0.745	1.153	1.127	0.661	1.023
A0A6I8T7N6	1635	S	Uncharacterized protein OS=Aedes aegypti OX=7159 GN=5576344 PE=3 SV=1	AAEL002862	1	1.40049e-14	131.17	YTIGDQS(1)PR	2	0.0062775	3	1.031	0.976	0.99	1.041	0.986
A0A6I8T7N6	1431	S	Uncharacterized protein OS=Aedes aegypti OX=7159 GN=5576344 PE=3 SV=1	AAEL002862	0.999557	2.51514e-14	129.76	SHS(1)AQLPALR	2	0.099731	8	1.074	0.944	0.977	1.101	0.966
A0A6I8T7N6	1440	S	Uncharacterized protein OS=Aedes aegypti OX=7159 GN=5576344 PE=3 SV=1	AAEL002862	1	5.38256e-57	207.97	SHSAQLPALRES(1)AK	2	1.6009	9	1.241	0.749	0.999	1.243	0.75
A0A6I8T7N6	1681	T	Uncharacterized protein OS=Aedes aegypti OX=7159 GN=5576344 PE=3 SV=1	AAEL002862	0.99528	0.00149397	69.352	S(0.004)NT(0.995)MDGS(0.001)FGR	2	0.4622	2	1.389	0.428	1.185	1.173	0.361
A0A6I8T7N6	1773	T	Uncharacterized protein OS=Aedes aegypti OX=7159 GN=5576344 PE=3 SV=1	AAEL002862	0.76338	5.36813e-07	103.6	T(0.001)NS(0.236)T(0.763)ERPFVAVK	2	-0.17638	3	0.835	1.088
A0A6I8T7N6	2305	T	Uncharacterized protein OS=Aedes aegypti OX=7159 GN=5576344 PE=3 SV=1	AAEL002862	0.814055	1.57436e-10	94.929	RNS(0.715)T(0.215)T(0.067)S(0.01)NAT(0.814)S(0.179)EPQEVAPQFVK	2	0.20383	4	0.901	1.02
A0A6I8T7N6	900	S	Uncharacterized protein OS=Aedes aegypti OX=7159 GN=5576344 PE=3 SV=1	AAEL002862	0.75279	5.05895e-11	113.88	ALQS(0.247)PGS(0.753)PADLSGR	2	0.28046	2	0.813	1.112
A0A6I8T7N6	1722	S	Uncharacterized protein OS=Aedes aegypti OX=7159 GN=5576344 PE=3 SV=1	AAEL002862	0.848006	4.08402e-33	141.23	EHS(0.15)NS(0.848)FS(0.002)YSYGSPAFPTNASDTLYNTTHR	3	0.57447	1	1.161	0.748
A0A6I8T7N6	2193	S	Uncharacterized protein OS=Aedes aegypti OX=7159 GN=5576344 PE=3 SV=1	AAEL002862	0.933467	0.00101284	67.334	EES(0.933)FS(0.031)S(0.008)Y(0.028)R	2	0.19064	2	1.13		0.87	1.299
A0A6I8T7N6	2195	S	Uncharacterized protein OS=Aedes aegypti OX=7159 GN=5576344 PE=3 SV=1	AAEL002862	0.816598	0.0215846	41.399	EES(0.007)FS(0.817)S(0.174)Y(0.002)R	2	0.0605	1			1.094
A0A6I8T7N6	897	S	Uncharacterized protein OS=Aedes aegypti OX=7159 GN=5576344 PE=3 SV=1	AAEL002862	0.76677	1.15017e-08	109.04	ALQS(0.767)PGS(0.233)PADLSGR	2	0.40833	1			1.094
A0A6I8T7N6	1318	S	Uncharacterized protein OS=Aedes aegypti OX=7159 GN=5576344 PE=3 SV=1	AAEL002862	0.782108	3.24179e-07	79.172	SPLTLS(0.099)MDS(0.782)GIS(0.082)S(0.027)S(0.009)GPVNR	2	-0.47881	1	0.553	1.384
A0A6I8T7N6	2196	S	Uncharacterized protein OS=Aedes aegypti OX=7159 GN=5576344 PE=3 SV=1	AAEL002862	0.825141	0.0193167	42.336	EES(0.002)FS(0.173)S(0.825)YR	2	0.54883	1	0.611	1.323
A0A6I8T7N6	2222	T	Uncharacterized protein OS=Aedes aegypti OX=7159 GN=5576344 PE=3 SV=1	AAEL002862	0.999781	5.44077e-08	77.643	SETEPDNSPAGGS(0.029)PRPET(0.971)PAFPVT(1)PR	3	2.2109	1	0.937
A0A6I8T7A4	352	T	Heterogeneous nuclear ribonucleoprotein r OS=Aedes aegypti OX=7159 GN=5576362 PE=4 SV=1	AAEL002879	0.999967	3.82292e-07	100.07	NLT(1)QDTSEEK	2	0.11364	4	1.064	1.04	0.882	1.208	1.18
A0A6I8T7A4	111	S	Heterogeneous nuclear ribonucleoprotein r OS=Aedes aegypti OX=7159 GN=5576362 PE=4 SV=1	AAEL002879	1	1.26387e-16	129.9	AS(1)QQGLPTPAITVQAK	2	-0.015733	6	1.766	0.489	0.676	2.614	0.723
A0A6I8T7A4	543	S	Heterogeneous nuclear ribonucleoprotein r OS=Aedes aegypti OX=7159 GN=5576362 PE=4 SV=1	AAEL002879	0.957656	0.000115196	69.081	GGGGGLWDGS(0.042)HS(0.958)QGR	2	-2.1361	2	1.062		0.948	1.12
A0A6I8TRV0	2463	S	Uncharacterized protein OS=Aedes aegypti OX=7159 GN=5576417 PE=4 SV=1	AAEL012505, AAEL012506	0.904172	3.74522e-05	57.144	RDS(0.904)NS(0.096)MEHAMTNQTQEHHLIHQTLK	5	0.26741	1	0.883	1.038
A0A6I8TLV3	2	S	Calcium-binding protein E63-1 OS=Aedes aegypti OX=7159 GN=5576419 PE=4 SV=1	AAEL012513	1	8.61967e-05	81.904	S(1)QNFINFSEIR	2	-0.064613	2	1.341	0.867	0.75	1.788	1.156
A0A6I8TML2	69	S	Calcium-binding protein E63-1 OS=Aedes aegypti OX=7159 GN=5576419 PE=4 SV=1	AAEL012513	0.999999	5.14023e-55	196.55	VHGETTSTVHS(1)GGEGPPPEDGPK	3	-0.071481	17	0.855	1.307	0.827	1.035	1.582
A0A6I8T7D0	678	S	Armadillo segment polarity protein OS=Aedes aegypti OX=7159 GN=5576477 PE=4 SV=1	AAEL002887	0.999747	0.00250557	61.532	MSEDKS(1)MDYK	2	1.3035	2		0.985	1.089		0.904
A0A6I8T7D0	208	S	Armadillo segment polarity protein OS=Aedes aegypti OX=7159 GN=5576477 PE=4 SV=1	AAEL002887	0.999922	3.57317e-11	124.78	ALS(1)QSNDLETTK	2	0.17177	3	0.844	1.028	1.151	0.734	0.894
A0A6I8T7D0	686	S	Armadillo segment polarity protein OS=Aedes aegypti OX=7159 GN=5576477 PE=4 SV=1	AAEL002887	0.993867	1.10111e-10	115.87	RFS(0.994)S(0.006)ELTTLPVFR	2	0.93003	4	0.976		1.049	0.931
A0A6I8TLZ4	507	S	Phospholipid-transporting ATPase OS=Aedes aegypti OX=7159 GN=5576498 PE=3 SV=1	AAEL012549	0.995667	1.82333e-05	78.674	S(0.001)GS(0.996)GS(0.003)LRPSSDTVVR	3	-0.21609	4	0.965	1.161	0.863	1.119	1.346
A0A6I8U2E9	413	S	Uncharacterized protein OS=Aedes aegypti OX=7159 GN=5576514 PE=4 SV=1	AAEL012562	0.906518	8.68205e-07	95.429	IAPTPGGS(0.907)PT(0.092)GAPS(0.001)R	2	0.20935	2	1.16	0.503	1.367	0.849	0.368
A0A6I8TP59	1380	S	Tuberin OS=Aedes aegypti OX=7159 GN=5576528 PE=4 SV=1	AAEL012583	0.999683	0.00859823	48.785	ENS(1)VLSNR	2	0.43915	1	1.833	0.935	0.101	18.212	9.299
A0A6I8TP59	695	S	Tuberin OS=Aedes aegypti OX=7159 GN=5576528 PE=4 SV=1	AAEL012583	0.999051	0.0197578	42.336	S(0.999)IPGT(0.001)PSLNR	2	-0.39743	1	0.565	1.478	0.975	0.579	1.516
A0A6I8TP59	761	S	Tuberin OS=Aedes aegypti OX=7159 GN=5576528 PE=4 SV=1	AAEL012583	0.997958	1.66059e-11	107.21	MLSHAGGGLS(0.002)IS(0.998)NENLDISR	3	1.4799	4	1.015	1.122	0.847	1.199	1.325
A0A6I8TP59	707	S	Tuberin OS=Aedes aegypti OX=7159 GN=5576528 PE=4 SV=1	AAEL012583	0.995457	0.000556466	70.889	S(0.001)YS(0.995)EGS(0.003)LAPFR	2	0.2449	6	1.042	1.095	0.846	1.232	1.295
A0A6I8TP59	789	S	Tuberin OS=Aedes aegypti OX=7159 GN=5576528 PE=4 SV=1	AAEL012583	0.999999	4.40078e-06	93.424	ALS(1)LDSIRPMANK	2	0.020531	3	0.968	1.047	0.984	0.984	1.063
A0A6I8TYJ6	44	S	E3 ubiquitin-protein ligase OS=Aedes aegypti OX=7159 GN=5576538 PE=3 SV=1	AAEL012599, AAEL012603	0.98554	1.54916e-39	177.03	RPSSSGDQAGSSSGSS(0.013)S(0.986)PIS(0.002)LER	3	1.0502	4	0.95	0.87	1.202	0.79	0.724
A0A6I8U6E8	1423	S	DH domain-containing protein OS=Aedes aegypti OX=7159 GN=5576541 PE=4 SV=1	AAEL012602	1	7.29099e-06	96.059	S(1)DPDIAAIPAK	2	-0.034871	8	1.024	0.957	1.021	1.004	0.938
A0A6I8U6E8	1450	S	DH domain-containing protein OS=Aedes aegypti OX=7159 GN=5576541 PE=4 SV=1	AAEL012602	0.99991	0.00402474	52.527	S(1)LDLSNWSMESR	2	-0.52333	2	1.87	0.345	0.713	2.623	0.484
A0A6I8U6E8	369	S	DH domain-containing protein OS=Aedes aegypti OX=7159 GN=5576541 PE=4 SV=1	AAEL012602	0.990368	0.00273869	41.475	RNS(0.99)IDHVDS(0.004)T(0.004)GS(0.002)LFGGVGSK	3	0.59013	1	1.509	0.383
A0A6I8TTP3	455	S	Protein kinase domain-containing protein OS=Aedes aegypti OX=7159 GN=5576559 PE=4 SV=1	AAEL012612	0.949649	1.81114e-10	110.26	SQPVIPEDMDVEQS(0.05)PS(0.95)PR	2	0.54717	2	0.5	1.705	0.798	0.626	2.135
A0A6I8TTP3	1088	S	Protein kinase domain-containing protein OS=Aedes aegypti OX=7159 GN=5576559 PE=4 SV=1	AAEL012612	0.969188	5.44223e-08	102.43	HT(0.03)S(0.969)LGRES(0.413)DS(0.587)EEPR	2	-2.6138	3	0.765	1.383	0.848	0.902	1.63
A0A6I8TTP3	693	S	Protein kinase domain-containing protein OS=Aedes aegypti OX=7159 GN=5576559 PE=4 SV=1	AAEL012612	0.985418	3.35941e-12	91.983	KIES(0.007)EY(0.005)NS(0.985)PDNS(0.002)CQSS(0.001)GADLHTPLSPSDEK	3	0.99011	2	0.729	1.312	0.968	0.753	1.355
A0A6I8TTP3	607	S	Protein kinase domain-containing protein OS=Aedes aegypti OX=7159 GN=5576559 PE=4 SV=1	AAEL012612	1	1.41074e-20	144.82	KNS(1)LPEENLTKPAER	3	-0.030521	9	1.149	0.97	0.859	1.339	1.13
A0A6I8TTP3	943	S	Protein kinase domain-containing protein OS=Aedes aegypti OX=7159 GN=5576559 PE=4 SV=1	AAEL012612	1	0.00162498	60.509	ANS(1)LEPQIK	2	-0.40579	3	1.19	0.814	0.984	1.209	0.827
A0A6I8TTP3	393	S	Protein kinase domain-containing protein OS=Aedes aegypti OX=7159 GN=5576559 PE=4 SV=1	AAEL012612	0.876188	2.34281e-08	87.881	ILDMVAAGGEAALMPS(0.876)PT(0.124)R	2	0.55639	3	1.097	0.856	1.048	1.046	0.816
A0A6I8TTP3	208	T	Protein kinase domain-containing protein OS=Aedes aegypti OX=7159 GN=5576559 PE=4 SV=1	AAEL012612	0.999999	1.02122e-22	152.13	LLAT(1)FCGSPLYASPEIVK	2	-0.51609	3	0.937	0.928	1.152	0.814	0.807
A0A6I8TTP3	1038	S	Protein kinase domain-containing protein OS=Aedes aegypti OX=7159 GN=5576559 PE=4 SV=1	AAEL012612	0.997625	0.000393954	53.209	ANS(0.998)LEPS(0.002)ESSATTTSTGFGSK	2	0.047745	1	0.965	0.9	1.153	0.837	0.781
A0A6I8TTP3	854	S	Protein kinase domain-containing protein OS=Aedes aegypti OX=7159 GN=5576559 PE=4 SV=1	AAEL012612	0.999999	1.45117e-92	249.56	KVS(1)VGSISTPQGDETK	2	0.16545	6	1.098	0.809	1.099	0.999	0.736
A0A6I8TTP3	710	S	Protein kinase domain-containing protein OS=Aedes aegypti OX=7159 GN=5576559 PE=4 SV=1	AAEL012612	0.979794	9.34377e-72	209.11	KIESEYNSPDNSCQSSGADLHTPLS(0.98)PS(0.02)DEK	3	0.26164	4	0.727	0.952	1.373	0.53	0.693
A0A6I8TTP3	362	S	Protein kinase domain-containing protein OS=Aedes aegypti OX=7159 GN=5576559 PE=4 SV=1	AAEL012612	0.999998	9.71503e-70	223.82	SHS(1)VGSIIDMGATEAER	2	0.17275	14	0.99	0.516	1.551	0.639	0.333
A0A6I8TTP3	417	S	Protein kinase domain-containing protein OS=Aedes aegypti OX=7159 GN=5576559 PE=4 SV=1	AAEL012612	0.792674	2.80755e-33	171.84	KLEPTVS(0.793)T(0.207)ENATGAVK	2	-0.084421	4	1.345	0.398	1.268	1.061	0.315
A0A6I8TTP3	777	S	Protein kinase domain-containing protein OS=Aedes aegypti OX=7159 GN=5576559 PE=4 SV=1	AAEL012612	0.977585	1.0837e-05	92.265	TET(0.01)VS(0.978)MS(0.013)DVNER	2	-0.50036	2	1.407	0.351	1.248	1.128	0.282
A0A6I8TTP3	733	S	Protein kinase domain-containing protein OS=Aedes aegypti OX=7159 GN=5576559 PE=4 SV=1	AAEL012612	0.977028	8.59127e-21	139.7	LESEEVKES(0.023)DS(0.977)K	3	-1.2387	11	1.048	0.399	1.613	0.65	0.248
A0A6I8TTP3	736	S	Protein kinase domain-containing protein OS=Aedes aegypti OX=7159 GN=5576559 PE=4 SV=1	AAEL012612	0.87109	7.11131e-11	87.357	LES(0.001)EEVKES(0.183)DS(0.646)KS(0.227)S(0.871)VS(0.057)S(0.014)FSLEEAR	3	0.21333	2	1.237	0.341	1.458	0.849	0.234
A0A6I8TTP3	1093	S	Protein kinase domain-containing protein OS=Aedes aegypti OX=7159 GN=5576559 PE=4 SV=1	AAEL012612	0.993924	6.00158e-15	126.25	HTS(0.006)LGRES(0.994)DSEEPR	3	0.28552	4	1.372	0.221	1.434	0.957	0.153
A0A6I8TTP3	440	S	Protein kinase domain-containing protein OS=Aedes aegypti OX=7159 GN=5576559 PE=4 SV=1	AAEL012612	1	6.0044e-08	79.426	S(1)QPVIPEDMDVEQSPSPR	2	0.033571	8	1.447	0.188	1.383	1.047	0.136
A0A6I8TTP3	403	S	Protein kinase domain-containing protein OS=Aedes aegypti OX=7159 GN=5576559 PE=4 SV=1	AAEL012612	0.829197	6.56896e-08	101.53	TITPS(0.007)ES(0.829)S(0.164)PAQPK	2	0.023228	5	1.761	0.128	1.085	1.622	0.118
A0A6I8TTP3	460	S	Protein kinase domain-containing protein OS=Aedes aegypti OX=7159 GN=5576559 PE=4 SV=1	AAEL012612	0.997279	4.03325e-10	113.8	PSS(0.997)T(0.003)SEMETLK	2	2.0784	3	1.357	0.068	1.622	0.837	0.042
A0A6I8TTP3	365	S	Protein kinase domain-containing protein OS=Aedes aegypti OX=7159 GN=5576559 PE=4 SV=1	AAEL012612	0.999999	1.53635e-12	122.34	S(0.111)HS(0.889)VGS(1)IIDMGATEAER	2	-0.045064	2	1.351		0.611	2.211
A0A6I8TTP3	665	S	Protein kinase domain-containing protein OS=Aedes aegypti OX=7159 GN=5576559 PE=4 SV=1	AAEL012612	0.999969	5.58064e-06	87.352	KAS(1)MNNSASSSSAFR	2	0.1656	2
A0A6I8TTP3	461	T	Protein kinase domain-containing protein OS=Aedes aegypti OX=7159 GN=5576559 PE=4 SV=1	AAEL012612	0.881298	2.92772e-05	91.307	PSS(0.108)T(0.881)S(0.01)EMETLK	2	0.75433	1	0.937
A0A6I8TTP3	966	S	Protein kinase domain-containing protein OS=Aedes aegypti OX=7159 GN=5576559 PE=4 SV=1	AAEL012612	0.984592	1.18999e-05	93.859	T(0.012)T(0.003)S(0.985)NAFGSSTR	2	0.099744	2	0.941		1.089	0.864
A0A6I8TTP3	731	S	Protein kinase domain-containing protein OS=Aedes aegypti OX=7159 GN=5576559 PE=4 SV=1	AAEL012612	0.808126	3.65698e-24	153.94	LESEEVKES(0.808)DS(0.192)K	2	1.1777	2	0.78		1.278	0.611
A0A6I8TTP3	404	S	Protein kinase domain-containing protein OS=Aedes aegypti OX=7159 GN=5576559 PE=4 SV=1	AAEL012612	0.809761	7.33053e-08	100.23	TITPS(0.001)ES(0.189)S(0.81)PAQPK	2	0.16959	1			1.094
A0A6I8TTP3	735	S	Protein kinase domain-containing protein OS=Aedes aegypti OX=7159 GN=5576559 PE=4 SV=1	AAEL012612	0.903053	9.55557e-07	88.239	ES(0.046)DS(0.954)KS(0.903)S(0.088)VS(0.007)S(0.002)FSLEEAR	2	-0.86824	2	0.979		1.046	0.936
A0A6I8T7W9	137	T	PH domain-containing protein OS=Aedes aegypti OX=7159 GN=5576596 PE=4 SV=1	AAEL002935	0.999999	6.93707e-06	94.569	EKT(1)PEVTPLPAPK	2	1.988	2	0.843	1.205	0.955	0.883	1.262
A0A6I8TMS6	272	S	AAA domain-containing protein OS=Aedes aegypti OX=7159 GN=5576608 PE=4 SV=1	AAEL012637	0.954481	1.99583e-05	72.913	RLS(0.954)S(0.849)DDS(0.123)KPS(0.037)T(0.037)PVPEESSER	2	-0.18909	1	0.904	1.205	0.884	1.023	1.364
A0A6I8TMS6	273	S	AAA domain-containing protein OS=Aedes aegypti OX=7159 GN=5576608 PE=4 SV=1	AAEL012637	0.848803	1.99583e-05	72.913	RLS(0.954)S(0.849)DDS(0.123)KPS(0.037)T(0.037)PVPEESSER	2	-0.18909	1	0.904	1.205	0.884	1.023	1.364
A0A6I8TX23	247	S	MFS domain-containing protein OS=Aedes aegypti OX=7159 GN=5576631 PE=3 SV=1	AAEL008470, AAEL012655	0.79708	0.000131833	84.092	LRGS(0.797)T(0.202)Y(0.001)NLEK	3	-0.048055	4	0.436	2.213	0.306	1.424	7.229
A0A6I8TX23	248	T	MFS domain-containing protein OS=Aedes aegypti OX=7159 GN=5576631 PE=3 SV=1	AAEL008470, AAEL012655	0.868075	3.09289e-07	107.2	LRGS(0.131)T(0.868)Y(0.001)NLEK	2	0.21185	3		0.981
A0A6I8TWK3	629	S	Uncharacterized protein OS=Aedes aegypti OX=7159 GN=5576668 PE=4 SV=1	AAEL006229, AAEL012677, AAEL012692	0.997504	0.00175233	59.367	DIS(0.998)PT(0.002)S(0.001)INR	2	0.60402	1	0.854		1.191	0.717
A0A6I8TWK3	720	S	Uncharacterized protein OS=Aedes aegypti OX=7159 GN=5576668 PE=4 SV=1	AAEL006229, AAEL012677, AAEL012692	0.84183	0.000201046	70.197	S(0.003)AS(0.155)S(0.842)PHQIIGGGK	2	-3.7798	2	1.077		0.931	1.158
A0A6I8TF11	1296	S	ATP-binding cassette sub-family A member 3, putative OS=Aedes aegypti OX=7159 GN=5576676 PE=4 SV=1	AAEL012698	0.974966	3.16121e-07	72.935	VT(0.001)VS(0.009)DAGNDS(0.975)ELDS(0.016)DVLEEK	2	-0.7411	1		0.821	1.272		0.646
A0A6I8TXX8	225	S	Uncharacterized protein OS=Aedes aegypti OX=7159 GN=5576734 PE=4 SV=1	AAEL002963	1	4.82765e-05	61.276	S(1)HEPAPAIPPELKPQLK	3	-1.1446	5	1.144	1.392	0.395	2.897	3.528
A0A6I8U3A3	477	S	Ig-like domain-containing protein OS=Aedes aegypti OX=7159 GN=5576740 PE=4 SV=1	AAEL012727	0.987062	0.000455211	50.189	RS(0.987)DIEAT(0.01)DKNDY(0.003)DEGHEVK	4	-0.4163	1	1.369	0.883	0.7	1.955	1.261
A0A6I8TM64	856	S	C2 domain-containing protein OS=Aedes aegypti OX=7159 GN=5576762 PE=4 SV=1	AAEL012745	0.978014	0.00123325	64.104	KT(0.022)S(0.978)DLLENLQR	2	-0.58044	2	1.363	0.797	0.803	1.698	0.993
A0A6I8TF29	1271	S	ANK_REP_REGION domain-containing protein OS=Aedes aegypti OX=7159 GN=5576767 PE=4 SV=1	AAEL012751, AAEL012753	1	0.00542158	52.008	KMS(1)EMEEELK	2	0.0020759	2	1.066	1.425	0.45	2.372	3.17
A0A6I8TF29	1165	S	ANK_REP_REGION domain-containing protein OS=Aedes aegypti OX=7159 GN=5576767 PE=4 SV=1	AAEL012751, AAEL012753	1	9.06191e-79	231.2	STGLVHVDMEDIDPERQDS(1)PVDGEEK	3	-0.11205	6	0.848	1.311	0.83	1.022	1.579
A0A6I8TF29	35	S	ANK_REP_REGION domain-containing protein OS=Aedes aegypti OX=7159 GN=5576767 PE=4 SV=1	AAEL012751, AAEL012753	0.999475	0.000169988	77.204	HSGIPKS(0.999)PSMR	3	-0.37479	7	0.974	1.075	0.947	1.029	1.135
A0A6I8TF29	633	T	ANK_REP_REGION domain-containing protein OS=Aedes aegypti OX=7159 GN=5576767 PE=4 SV=1	AAEL012751, AAEL012753	0.953763	3.60848e-47	193.26	RS(0.046)T(0.954)QGVTLDEIK	2	0.062066	3	1.776		0.116	15.305
A0A6I8TF29	979	S	ANK_REP_REGION domain-containing protein OS=Aedes aegypti OX=7159 GN=5576767 PE=4 SV=1	AAEL012751, AAEL012753	0.978951	1.47277e-18	118.63	DTS(0.011)APS(0.009)S(0.979)PLHHHHQQQPSTLAER	4	-0.014521	1	1.186	0.721
A0A6I8U4B8	597	T	Uncharacterized protein OS=Aedes aegypti OX=7159 GN=5576785 PE=4 SV=1	AAEL012768	1	0.00675885	49.444	LAVT(1)LT(1)K	2	-3.1338	1
A0A6I8U4B8	599	T	Uncharacterized protein OS=Aedes aegypti OX=7159 GN=5576785 PE=4 SV=1	AAEL012768	1	0.00675885	49.444	LAVT(1)LT(1)K	2	-3.1338	1
A0A6I8TUV8	340	S	PID domain-containing protein OS=Aedes aegypti OX=7159 GN=5576845 PE=4 SV=1	AAEL012967, AAEL012970	0.951562	4.815e-08	98.543	MEGLLLNS(0.995)DS(0.952)DS(0.053)DFDPR	2	-0.7621	3	0.672	1.63	0.68	0.987	2.394
A0A6I8TUV8	353	S	PID domain-containing protein OS=Aedes aegypti OX=7159 GN=5576845 PE=4 SV=1	AAEL012967, AAEL012970	0.99995	6.87983e-58	218.28	APDNDS(1)PSIGGNK	2	0.426	5	0.847	1.49	0.633	1.336	2.352
A0A6I8TUV8	338	S	PID domain-containing protein OS=Aedes aegypti OX=7159 GN=5576845 PE=4 SV=1	AAEL012967, AAEL012970	0.995134	6.56152e-06	76.889	MEGLLLNS(0.995)DS(0.952)DS(0.053)DFDPR	2	-0.7621	1	0.33	0.445	2.401	0.138	0.185
A0A6I8TVP2	328	S	Fork-head domain-containing protein OS=Aedes aegypti OX=7159 GN=5576867 PE=4 SV=1	AAEL012847	0.941774	2.87237e-16	104.55	ESMSPAS(0.003)GT(0.031)GMS(0.942)PS(0.023)YPHSEPSPDYAMLVGAR	3	-0.39164	2	0.758	1.713	0.486	1.561	3.526
A0A6I8TVP2	478	T	Fork-head domain-containing protein OS=Aedes aegypti OX=7159 GN=5576867 PE=4 SV=1	AAEL012847	0.943691	0.012957	46.844	T(0.027)S(0.027)VT(0.944)PPS(0.002)WVH	2	-0.39233	1		1.166	0.888		1.314
A0A6I8TVP2	47	T	Fork-head domain-containing protein OS=Aedes aegypti OX=7159 GN=5576867 PE=4 SV=1	AAEL012847	0.761508	4.0625e-09	85.596	S(0.238)NT(0.762)WPLPRPENFVEPEAESESNK	3	1.046	1	1.205	0.622	1.183	1.018	0.526
A0A6I8TVP2	11	S	Fork-head domain-containing protein OS=Aedes aegypti OX=7159 GN=5576867 PE=4 SV=1	AAEL012847	0.997353	3.90427e-05	76.82	MDSFGS(0.002)PWPAS(0.997)PR	2	1.165	2	1.144		0.853	1.342
A0A6I8T847	271	S	Saposin OS=Aedes aegypti OX=7159 GN=5576894 PE=4 SV=1	AAEL003046	1	4.44366e-76	226.85	NVCHMSGACASQYHQHEES(1)QEIEIR	3	0.091237	6	0.774	1.523	0.68	1.137	2.237
A0A6I8T847	93	S	Saposin OS=Aedes aegypti OX=7159 GN=5576894 PE=4 SV=1	AAEL003046	0.99994	6.40764e-25	160.04	DQLES(1)NETQADLK	2	-0.32192	4	0.667	1.538	0.789	0.847	1.951
A0A6I8U0Z3	367	S	Uncharacterized protein OS=Aedes aegypti OX=7159 GN=5576900 PE=4 SV=1	AAEL003044	0.77163	0.000246232	55.453	T(0.046)HDIDS(0.772)HET(0.182)DDEYLGKPR	4	-0.64591	1	0.916	0.695	1.438	0.637	0.483
A0A6I8TF39	26	S	Uncharacterized protein OS=Aedes aegypti OX=7159 GN=5576916 PE=4 SV=1	AAEL012867	0.92644	9.68298e-05	70.094	DVAGS(0.926)GPS(0.069)DHLVEY(0.005)R	2	0.733	2	0.957	0.718	1.365	0.701	0.526
A0A6I8TMA4	348	S	Uncharacterized protein OS=Aedes aegypti OX=7159 GN=5576924 PE=4 SV=1	AAEL012861	1	3.74636e-21	143.52	S(1)FQEDLDTPTGDLDHVK	2	-0.18461	2	1.093		0.912	1.198
A0A6I8TT17	603	S	Sec16_C domain-containing protein OS=Aedes aegypti OX=7159 GN=5576935 PE=3 SV=1	AAEL012880, AAEL012885	0.984896	1.24647e-92	250.61	QADGEVS(0.001)DS(0.014)AS(0.985)NPNPR	2	0.77378	3	0.579	1.542	0.887	0.652	1.737
A0A6I8TT17	803	S	Sec16_C domain-containing protein OS=Aedes aegypti OX=7159 GN=5576935 PE=3 SV=1	AAEL012880, AAEL012885	1	5.91347e-57	213.91	DRYDTEDSDYS(1)DR	2	-0.65311	16	0.73	1.381	0.89	0.82	1.55
A0A6I8TT17	1192	T	Sec16_C domain-containing protein OS=Aedes aegypti OX=7159 GN=5576935 PE=3 SV=1	AAEL012880, AAEL012885	1	1.08893e-69	229.55	QEPSTIAMMEPERLT(1)PR	2	0.30179	11	0.846	1.223	0.932	0.909	1.313
A0A6I8TT17	392	T	Sec16_C domain-containing protein OS=Aedes aegypti OX=7159 GN=5576935 PE=3 SV=1	AAEL012880, AAEL012885	0.998854	3.30204e-21	142.32	STSKT(0.999)PPLPPPPVEVDQK	2	0.083273	12	0.846	1.154	1.008	0.838	1.144
A0A6I8TT17	1291	S	Sec16_C domain-containing protein OS=Aedes aegypti OX=7159 GN=5576935 PE=3 SV=1	AAEL012880, AAEL012885	0.999975	1.97429e-120	282.67	GNSLNS(1)LHS(1)LNSNVNR	2	-0.40677	17	0.747	1.21	1.061	0.705	1.141
A0A6I8TT17	882	S	Sec16_C domain-containing protein OS=Aedes aegypti OX=7159 GN=5576935 PE=3 SV=1	AAEL012880, AAEL012885	0.999621	1.50615e-18	142.57	YETDGS(1)KYETER	2	1.3533	2		1.082	0.981		1.103
A0A6I8TT17	1288	S	Sec16_C domain-containing protein OS=Aedes aegypti OX=7159 GN=5576935 PE=3 SV=1	AAEL012880, AAEL012885	1	1.97429e-120	282.67	GNSLNS(1)LHS(1)LNSNVNR	2	-0.49321	14	0.768	1.166	1.086	0.708	1.074
A0A6I8TT17	1356	S	Sec16_C domain-containing protein OS=Aedes aegypti OX=7159 GN=5576935 PE=3 SV=1	AAEL012880, AAEL012885	0.996706	8.36836e-06	93.345	NSS(0.003)LS(0.997)NIDR	2	1.8852	3	0.761	1.034	1.239	0.615	0.835
A0A6I8TT17	518	S	Sec16_C domain-containing protein OS=Aedes aegypti OX=7159 GN=5576935 PE=3 SV=1	AAEL012880, AAEL012885	0.99251	1.4187e-22	147.26	NQYLQT(0.007)GHLS(0.993)EDGYATSHR	3	-0.59381	2	0.955	0.937	1.122	0.851	0.835
A0A6I8TT17	599	S	Sec16_C domain-containing protein OS=Aedes aegypti OX=7159 GN=5576935 PE=3 SV=1	AAEL012880, AAEL012885	1	4.58432e-150	306.2	QADGEVS(1)DSASNPNPR	2	0.074499	6	1.001	0.898	1.112	0.9	0.807
A0A6I8TT17	1342	S	Sec16_C domain-containing protein OS=Aedes aegypti OX=7159 GN=5576935 PE=3 SV=1	AAEL012880, AAEL012885	1	8.09281e-20	150.92	VEFPFDS(1)HQPS(1)VR	2	-0.27852	9	0.757	1.015	1.269	0.597	0.799
A0A6I8TT17	1069	S	Sec16_C domain-containing protein OS=Aedes aegypti OX=7159 GN=5576935 PE=3 SV=1	AAEL012880, AAEL012885	0.998634	1.83577e-12	125.23	DLLTS(0.001)DGRES(0.999)VHSGR	2	-0.16224	8	0.773	0.966	1.303	0.594	0.742
A0A6I8TT17	1072	S	Sec16_C domain-containing protein OS=Aedes aegypti OX=7159 GN=5576935 PE=3 SV=1	AAEL012880, AAEL012885	0.999997	2.07369e-06	93.776	DLLT(0.001)S(0.001)DGRES(0.998)VHS(1)GR	2	2.2498	4	0.647	0.834	1.597	0.405	0.522
A0A6I8TT17	1338	S	Sec16_C domain-containing protein OS=Aedes aegypti OX=7159 GN=5576935 PE=3 SV=1	AAEL012880, AAEL012885	1	1.43109e-08	110.34	VEFPFDS(1)HQPS(1)VR	2	-0.27852	10	0.957	0.705	1.379	0.694	0.51
A0A6I8TT17	1285	S	Sec16_C domain-containing protein OS=Aedes aegypti OX=7159 GN=5576935 PE=3 SV=1	AAEL012880, AAEL012885	0.999995	8.11932e-13	125.04	GNS(1)LNSLHS(0.984)LNS(0.016)NVNR	2	-0.69665	3	0.186	0.247	2.789	0.067	0.089
A0A6I8TT17	1064	S	Sec16_C domain-containing protein OS=Aedes aegypti OX=7159 GN=5576935 PE=3 SV=1	AAEL012880, AAEL012885	0.919356	0.00910201	41.115	DLLT(0.081)S(0.919)DGRES(0.919)VHS(0.081)GR	3	0.47433	1	0.937
A0A6I8TT17	800	S	Sec16_C domain-containing protein OS=Aedes aegypti OX=7159 GN=5576935 PE=3 SV=1	AAEL012880, AAEL012885	0.944282	4.03939e-06	84.946	DRYDT(0.001)EDS(0.944)DYS(0.055)DRDR	3	-0.016128	1		0.981
A0A6I8TRU5	1015	S	Uncharacterized protein OS=Aedes aegypti OX=7159 GN=5576943 PE=4 SV=1	AAEL012888, AAEL012889, AAEL012890	1	0.0247079	40.496	RPVPS(1)PVK	2	0.070466	1		0.828	1.264		0.655
A0A6R8GL99	1219	S	Uncharacterized protein OS=Aedes aegypti OX=7159 GN=5576943 PE=4 SV=1	AAEL012888, AAEL012889, AAEL012890	0.988488	1.91901e-13	118.76	TSGYQSEPEPNYDS(0.988)DYT(0.011)FK	2	-0.2074	4	1.076	1.183	0.707	1.522	1.675
A0A6R8GL99	917	S	Uncharacterized protein OS=Aedes aegypti OX=7159 GN=5576943 PE=4 SV=1	AAEL012888, AAEL012889, AAEL012890	0.98057	0.00372443	55.196	S(0.006)APPS(0.981)PVS(0.013)ER	2	0.97381	2		1.205	0.844		1.427
A0A6R8GL99	1331	S	Uncharacterized protein OS=Aedes aegypti OX=7159 GN=5576943 PE=4 SV=1	AAEL012888, AAEL012889, AAEL012890	1	1.84804e-21	141.45	ALS(1)KEQGGYDSDTTLIFR	2	0.17729	8	1.262	0.927	0.775	1.626	1.194
A0A6R8GL99	932	S	Uncharacterized protein OS=Aedes aegypti OX=7159 GN=5576943 PE=4 SV=1	AAEL012888, AAEL012889, AAEL012890	0.754046	0.0199819	40.941	PIGFES(0.754)PT(0.194)PT(0.052)R	2	1.5499	1		1.067	0.999		1.069
A0A6R8GL99	1357	S	Uncharacterized protein OS=Aedes aegypti OX=7159 GN=5576943 PE=4 SV=1	AAEL012888, AAEL012889, AAEL012890	0.99993	3.26333e-39	180.32	KKEPPTSAALS(1)PIEQK	3	0.96107	15	1.057	0.998	0.935	1.131	1.068
A0A6R8GL99	1142	S	Uncharacterized protein OS=Aedes aegypti OX=7159 GN=5576943 PE=4 SV=1	AAEL012888, AAEL012889, AAEL012890	1	1.3704e-07	105.03	WAAMAQLS(1)PK	2	-1.3577	3	0.884	1.051	1.078	0.819	0.974
A0A6R8GL99	2860	S	Uncharacterized protein OS=Aedes aegypti OX=7159 GN=5576943 PE=4 SV=1	AAEL012888, AAEL012889, AAEL012890	1	1.70972e-21	150.13	S(1)PIPLNR	2	-0.33446	11	0.872	1.024	1.123	0.777	0.912
A0A6R8GL99	878	S	Uncharacterized protein OS=Aedes aegypti OX=7159 GN=5576943 PE=4 SV=1	AAEL012888, AAEL012889, AAEL012890	0.994141	1.61057e-05	83.792	ATEQNS(0.006)GVWS(0.994)PHNR	2	-4.0426	3	1.1	0.901	0.994	1.107	0.906
A0A6R8GL99	1339	S	Uncharacterized protein OS=Aedes aegypti OX=7159 GN=5576943 PE=4 SV=1	AAEL012888, AAEL012889, AAEL012890	0.964765	2.77616e-14	125.83	EQGGYDS(0.965)DT(0.029)T(0.006)LIFR	2	0.059507	7	1.354	0.757	0.858	1.578	0.882
A0A6R8GL99	3053	S	Uncharacterized protein OS=Aedes aegypti OX=7159 GN=5576943 PE=4 SV=1	AAEL012888, AAEL012889, AAEL012890	1	0.00964902	50.04	VS(1)PGIIR	2	-0.37198	5	0.874	0.977	1.174	0.745	0.833
A0A6R8GL99	1211	S	Uncharacterized protein OS=Aedes aegypti OX=7159 GN=5576943 PE=4 SV=1	AAEL012888, AAEL012889, AAEL012890	0.999715	8.95396e-18	136.59	TSGYQS(1)EPEPNYDSDYTFK	2	-0.58509	6	1.262	0.723	1.002	1.259	0.722
A0A6R8GL99	1124	S	Uncharacterized protein OS=Aedes aegypti OX=7159 GN=5576943 PE=4 SV=1	AAEL012888, AAEL012889, AAEL012890	0.999989	1.88556e-20	145.91	IEYLS(1)EPESTTESPR	2	1.9319	3	0.994	0.846	1.179	0.843	0.718
A0A6R8GL99	883	S	Uncharacterized protein OS=Aedes aegypti OX=7159 GN=5576943 PE=4 SV=1	AAEL012888, AAEL012889, AAEL012890	0.963158	1.51712e-11	107.56	S(0.963)T(0.037)EILTK	2	0.47992	5	1.192	0.684	1.129	1.055	0.606
A0A6R8GL99	1000	S	Uncharacterized protein OS=Aedes aegypti OX=7159 GN=5576943 PE=4 SV=1	AAEL012888, AAEL012889, AAEL012890	0.852036	2.72992e-07	90.453	QLHQLQNS(0.137)NS(0.852)LPT(0.011)IGPR	3	-0.10495	3	1.261	0.49	1.266	0.997	0.387
A0A6R8GL99	1233	T	Uncharacterized protein OS=Aedes aegypti OX=7159 GN=5576943 PE=4 SV=1	AAEL012888, AAEL012889, AAEL012890	0.79317	0.00109354	67.326	T(0.793)PT(0.205)ALNPTSY(0.002)SK	2	-0.75034	1	1.381	0.517
A0A6I8U836	704	S	Uncharacterized protein OS=Aedes aegypti OX=7159 GN=5576958 PE=4 SV=1	AAEL012917, AAEL015415	0.999872	1.05559e-42	191.97	S(1)GLHSAAGPTVTVTPSK	2	0.49076	4	0.787	1.611	0.565	1.392	2.848
A0A6I8U836	681	S	Uncharacterized protein OS=Aedes aegypti OX=7159 GN=5576958 PE=4 SV=1	AAEL012917, AAEL015415	0.999168	4.78022e-16	127.3	HGS(1)NAS(0.999)FDS(0.001)PLHDDDLK	2	-2.1819	1	0.754	1.548	0.677	1.114	2.287
A0A6I8U836	678	S	Uncharacterized protein OS=Aedes aegypti OX=7159 GN=5576958 PE=4 SV=1	AAEL012917, AAEL015415	1	4.78022e-16	127.3	HGS(1)NAS(0.999)FDS(0.001)PLHDDDLK	2	-2.1819	2	0.829	1.478	0.666	1.244	2.218
A0A6I8U836	520	S	Uncharacterized protein OS=Aedes aegypti OX=7159 GN=5576958 PE=4 SV=1	AAEL012917, AAEL015415	0.809414	1.08702e-09	108.29	KT(0.186)S(0.809)VPS(0.005)LDNFGTYGNNR	3	-0.39453	3	1.036	0.815	1.164	0.89	0.701
A0A6I8T7Y3	559	S	Lamin OS=Aedes aegypti OX=7159 GN=5578090 PE=4 SV=1	5578090	0.961497	1.29821e-22	149.71	EYLGS(0.038)YS(0.961)GEELYHQQGEPK	3	0.32243	6	0.9	1.117	0.987	0.912	1.131
A0A6I8T7Y3	424	S	Lamin OS=Aedes aegypti OX=7159 GN=5578090 PE=4 SV=1	5578090	0.981844	4.17047e-08	81.974	S(0.982)VS(0.018)DFSVTSSAK	2	-0.85286	4	0.944	0.985	1.082	0.873	0.912
A0A6I8T7Y3	35	S	Lamin OS=Aedes aegypti OX=7159 GN=5578090 PE=4 SV=1	5578090	0.998607	1.66864e-11	124.67	PS(0.001)S(0.999)PLSPTR	2	0.34481	11	1.102	0.759	1.151	0.958	0.659
A0A6I8T7Y3	38	S	Lamin OS=Aedes aegypti OX=7159 GN=5578090 PE=4 SV=1	5578090	0.844204	1.34042e-07	100.93	PSS(0.009)PLS(0.844)PT(0.147)R	2	-0.075661	3	1.117	0.734	1.162	0.961	0.632
A0A6I8T7Y3	429	S	Lamin OS=Aedes aegypti OX=7159 GN=5578090 PE=4 SV=1	5578090	0.843566	0.000777595	65.467	SVS(0.011)DFS(0.844)VT(0.107)S(0.03)S(0.009)AK	2	0.68745	3	0.876	0.815	1.351	0.648	0.604
A0A6I8T7Y3	426	S	Lamin OS=Aedes aegypti OX=7159 GN=5578090 PE=4 SV=1	5578090	0.99672	4.17047e-08	81.974	S(0.003)VS(0.997)DFSVTSSAK	2	0.37747	2			1.094
A0A6I8T7Y3	12	T	Lamin OS=Aedes aegypti OX=7159 GN=5578090 PE=4 SV=1	5578090	0.771361	1.94628e-15	110.17	S(0.036)GVS(0.193)T(0.771)PIPVTASTPVQGTTPGIGAR	2	0.72792	2	1.01		1.01	1
A0A6I8TT30	2802	S	Uncharacterized protein OS=Aedes aegypti OX=7159 GN=5578167 PE=3 SV=1	5578167	1	1.15349e-14	137.09	AES(1)IEEVEPQK	2	0.59233	3	1.33	0.755	0.888	1.498	0.849
A0A6I8TT30	2423	S	Uncharacterized protein OS=Aedes aegypti OX=7159 GN=5578167 PE=3 SV=1	5578167	0.99662	3.31865e-06	89.374	ALVAS(0.997)PS(0.003)ENAEAHR	3	1.2339	4	0.976	0.88	1.163	0.84	0.757
A0A6I8TT30	2568	S	Uncharacterized protein OS=Aedes aegypti OX=7159 GN=5578167 PE=3 SV=1	5578167	0.940916	6.43223e-17	131.56	GVSITSAT(0.002)T(0.057)S(0.941)DDEASFSR	2	-0.41116	3	1.062	0.819	1.129	0.941	0.726
A0A6I8TT30	4531	T	Uncharacterized protein OS=Aedes aegypti OX=7159 GN=5578167 PE=3 SV=1	5578167	0.999594	9.47474e-07	71.207	MVY(0.01)PPGIIFT(0.991)PEGT(1)PPPVAVDDIPHK	3	0.11593	6	1.112	0.774	1.121	0.993	0.691
A0A6I8TT30	4527	T	Uncharacterized protein OS=Aedes aegypti OX=7159 GN=5578167 PE=3 SV=1	5578167	0.990813	9.47474e-07	71.207	MVY(0.01)PPGIIFT(0.991)PEGT(1)PPPVAVDDIPHK	3	0.11593	6	1.112	0.774	1.121	0.993	0.691
A0A6I8TT30	5228	S	Uncharacterized protein OS=Aedes aegypti OX=7159 GN=5578167 PE=3 SV=1	5578167	0.999766	2.37059e-06	94.203	SETISSLGGQS(1)PR	2	0.31561	3	1.223		0.76	1.611
A0A6I8U246	21	S	Uncharacterized protein OS=Aedes aegypti OX=7159 GN=23687490 PE=4 SV=1	23687490	0.999972	3.58506e-21	143.91	IQTQNS(1)VEEHLVSLDDK	2	1.4701	4	1.593	0.357	1.025	1.556	0.349
A0A6I8U246	385	S	Uncharacterized protein OS=Aedes aegypti OX=7159 GN=23687490 PE=4 SV=1	23687490	0.996455	2.29948e-06	73.672	SLNY(0.003)VS(0.996)CEDLLEFAEKPK	2	-1.2395	1	0.902	1.019
A0A6I8TQ27	907	S	Uncharacterized protein OS=Aedes aegypti OX=7159 GN=23687629 PE=4 SV=1	23687629	1	1.2495e-08	110.26	NS(1)NKPVEAPAAPAK	2	0.10799	5	1.767	0.47	0.696	2.539	0.676
A0A6I8TPU8	275	S	BTB domain-containing protein OS=Aedes aegypti OX=7159 GN=23687759 PE=4 SV=1	23687759	0.933776	2.29867e-12	120.41	GAVGGISSYT(0.066)S(0.934)DEEEER	2	0.075865	3	0.81	1.356	0.825	0.981	1.644
A0A6I8U729	147	S	Uncharacterized protein OS=Aedes aegypti OX=7159 GN=110674739 PE=3 SV=1	110674739	0.927252	4.91464e-17	133.41	S(0.036)S(0.036)S(0.927)NIDVMSESIEHTVTK	2	0.80428	4	1.388	0.254	1.378	1.008	0.185
A0A6I8TZA0	468	S	Uncharacterized protein OS=Aedes aegypti OX=7159 GN=110674772 PE=4 SV=1	110674772	0.999997	1.41965e-08	111.94	ESLDS(1)DQPAK	2	0.63415	3	0.479	2.267	0.195	2.461	11.632
A0A6I8TZA0	476	S	Uncharacterized protein OS=Aedes aegypti OX=7159 GN=110674772 PE=4 SV=1	110674772	1	1.85228e-59	211.13	LLS(1)ADEEEADTDLETDR	2	-0.11942	3	0.629	1.858	0.477	1.319	3.895
A0A6I8TZA0	260	S	Uncharacterized protein OS=Aedes aegypti OX=7159 GN=110674772 PE=4 SV=1	110674772	0.998249	2.67605e-11	115.38	VIS(0.998)PS(0.001)PSSESQHHR	3	0.17852	1	0.704	1.681	0.587	1.198	2.862
A0A6I8TZA0	465	S	Uncharacterized protein OS=Aedes aegypti OX=7159 GN=110674772 PE=4 SV=1	110674772	0.994848	3.43035e-24	154.69	S(0.005)RES(0.995)LDSDQPAK	2	-0.047254	5	0.967	1.441	0.549	1.76	2.624
A0A6I8TZA0	113	S	Uncharacterized protein OS=Aedes aegypti OX=7159 GN=110674772 PE=4 SV=1	110674772	0.846279	1.83931e-26	134.81	SPVGSGGNNDSNNS(0.002)T(0.009)NPS(0.134)S(0.846)PT(0.009)MVHPGSR	3	-0.1671	3	0.961	1.248	0.769	1.25	1.624
A0A6I8TY70	692	S	Uncharacterized protein OS=Aedes aegypti OX=7159 GN=110674862 PE=4 SV=1	110674862	0.999853	1.4281e-17	136.64	YAENQSEES(1)DDDKAAENYR	2	-0.18417	2	0.468	1.862	0.66	0.71	2.825
A0A6I8TY70	1110	S	Uncharacterized protein OS=Aedes aegypti OX=7159 GN=110674862 PE=4 SV=1	110674862	0.999999	6.99021e-22	145.81	NGHES(1)DESSTVSAEQNDR	2	-0.062773	1		1.455	0.565		2.571
A0A6I8TY70	934	S	Uncharacterized protein OS=Aedes aegypti OX=7159 GN=110674862 PE=4 SV=1	110674862	0.80691	1.14585e-18	116.28	FASGVISPSELPDS(0.001)PT(0.002)QS(0.19)MPHS(0.807)PR	3	-0.038165	1		0.981
A0A6I8TY70	1093	S	Uncharacterized protein OS=Aedes aegypti OX=7159 GN=110674862 PE=4 SV=1	110674862	0.991422	0.0123984	41.088	VNS(0.991)NCDLS(0.008)VLS(0.001)MDSR	2	-2.3036	1	0.625	1.308
A0A6I8TU96	69	S	Uncharacterized protein OS=Aedes aegypti OX=7159 GN=110675386 PE=4 SV=1	110675386	0.93275	0.00253841	41.247	S(0.004)QPPGT(0.04)MVHES(0.933)NEEERENLIS(0.023)K	3	1.3054	1	0.349	1.598
A0A6I8U1V5	1288	S	Uncharacterized protein OS=Aedes aegypti OX=7159 GN=110675397 PE=4 SV=1	110675397	1	0.00891383	48.284	IADNIS(1)PR	2	0.88381	2	1.373	0.977	0.59	2.327	1.656
A0A6I8U1V5	458	S	Uncharacterized protein OS=Aedes aegypti OX=7159 GN=110675397 PE=4 SV=1	110675397	1	0.000147213	72.891	VHS(1)PQLLVEK	2	-0.56428	2	0.97		1.056	0.92
A0A6I8U8C8	907	S	Mediator of RNA polymerase II transcription subunit 13 OS=Aedes aegypti OX=7159 GN=110675422 PE=3 SV=1	110675422	1	0.00310603	49.988	NDDDS(1)PMLGAHEIK	2	0.47319	1	0.877	1.173	0.949	0.924	1.235
A0A6I8U8C8	624	T	Mediator of RNA polymerase II transcription subunit 13 OS=Aedes aegypti OX=7159 GN=110675422 PE=3 SV=1	110675422	0.962216	4.36259e-05	79.489	SVQPGT(0.962)PT(0.038)CLDHLDK	2	-1.023	2		1.122	0.937		1.197
A0A6I8TY54	72	S	CBM21 domain-containing protein OS=Aedes aegypti OX=7159 GN=110675519 PE=4 SV=1	110675519	0.795449	7.54017e-12	114.64	EGMS(0.205)S(0.795)GDEDEDFVRPQR	3	-0.0096764	7	1	1.125	0.861	1.163	1.306
A0A6I8TY54	96	T	CBM21 domain-containing protein OS=Aedes aegypti OX=7159 GN=110675519 PE=4 SV=1	110675519	0.992033	6.24318e-06	88.122	T(0.008)GKT(0.992)PPGTPGR	2	-0.076702	4		0.981
A0A6I8U4U2	183	S	Uncharacterized protein OS=Aedes aegypti OX=7159 GN=110675535 PE=4 SV=1	110675535	0.771214	0.0136227	40.432	T(0.001)T(0.001)PAQEPAS(0.228)QHS(0.771)EER	2	-0.25593	1	0.758	1.169
A0A6I8U4R7	335	S	Uncharacterized protein OS=Aedes aegypti OX=7159 GN=110675611 PE=4 SV=1	110675611	1	1.41273e-26	157.47	RGAAGDAGDQNS(1)VDGE	2	-0.36329	6	0.959	1.347	0.66	1.454	2.042
A0A6I8U2M0	69	S	DnaJ homolog subfamily C member 2 OS=Aedes aegypti OX=7159 GN=110675613 PE=4 SV=1	110675613	0.993994	2.85813e-06	84.324	S(0.006)PS(0.994)EEESKQDPEVLFDK	2	-0.45295	1	0.868	1.202	0.929	0.934	1.295
A0A6I8U2M0	67	S	DnaJ homolog subfamily C member 2 OS=Aedes aegypti OX=7159 GN=110675613 PE=4 SV=1	110675613	0.980232	3.46782e-07	74.222	QKS(0.98)PS(0.02)EEESKQDPEVLFDK	3	-0.58882	3	0.81	1.082	1.13	0.717	0.958
A0A6I8TRB3	134	T	Uncharacterized protein OS=Aedes aegypti OX=7159 GN=110675616 PE=4 SV=1	110675616	0.816465	0.00844941	47.855	VS(0.184)T(0.816)PPREEPIVPK	3	-0.5083	3	0.956	1.034	1.012	0.945	1.022
A0A6I8U2Y3	36	T	Mitochondrial import receptor subunit TOM22 homolog OS=Aedes aegypti OX=7159 GN=110675667 PE=3 SV=1	110675667	0.999075	6.45373e-17	127.58	DSGMESAGNS(0.001)KDDT(0.999)PERK	3	-0.66071	4	0.967	1.114	0.912	1.06	1.222
A0A6I8U2Y3	24	S	Mitochondrial import receptor subunit TOM22 homolog OS=Aedes aegypti OX=7159 GN=110675667 PE=3 SV=1	110675667	0.99263	3.26301e-24	150.36	VEEDEISTDKDS(0.993)GMES(0.007)AGNSK	3	-1.4545	3	1.045		0.968	1.079
A0A6I8U634	199	S	DUF1681 domain-containing protein OS=Aedes aegypti OX=7159 GN=110675740 PE=3 SV=1	110675740	0.925893	1.16254e-50	168.33	IAPPPS(0.037)AAS(0.926)PS(0.037)HQPAAGSAGQSDWGEFTSAGAK	3	0.97626	3	0.845	1.309	0.837	1.01	1.564
A0A6I8U344	144	S	GRIP domain-containing protein OS=Aedes aegypti OX=7159 GN=110675782 PE=4 SV=1	110675782	0.966042	0.000347489	63.936	RLS(0.966)NS(0.023)S(0.009)MAS(0.001)DVSFR	2	1.4006	2	0.896	1.204	0.894	1.003	1.348
A0A6I8U344	327	S	GRIP domain-containing protein OS=Aedes aegypti OX=7159 GN=110675782 PE=4 SV=1	110675782	0.994015	0.055627	46.387	ALET(0.991)KLS(0.994)EET(0.015)K	2	-3.0097	1	0.791		1.264	0.627
A0A6I8U344	324	T	GRIP domain-containing protein OS=Aedes aegypti OX=7159 GN=110675782 PE=4 SV=1	110675782	0.990501	0.055627	46.387	ALET(0.991)KLS(0.994)EET(0.015)K	2	-3.0097	1	0.791		1.264	0.627
A0A6I8U911	145	S	Uncharacterized protein OS=Aedes aegypti OX=7159 GN=110676126 PE=3 SV=1	110676126	0.999774	9.44248e-19	142.35	SNS(1)EEHLPNCK	2	-0.24033	1		0.444	1.693		0.262
A0A6I8U9H6	123	S	Uncharacterized protein OS=Aedes aegypti OX=7159 GN=110676128 PE=4 SV=1	110676128	1	0.0022599	63.816	APPS(1)PPR	2	0.20565	4	1.365	0.228	1.435	0.951	0.159
A0A6I8TQS3	1459	S	Uncharacterized protein OS=Aedes aegypti OX=7159 GN=110676292 PE=4 SV=1	110676292	0.955452	1.54563e-06	92.264	DGALS(0.045)S(0.955)AQGAGGVGK	2	-0.87521	4	1.158	0.776	1.065	1.087	0.728
A0A6I8TQS3	1483	S	Uncharacterized protein OS=Aedes aegypti OX=7159 GN=110676292 PE=4 SV=1	110676292	0.932288	2.86238e-15	105.21	T(0.01)GGT(0.047)S(0.932)AT(0.01)S(0.002)QSGGLGHESQSEVVANEK	3	0.27923	3	0.978	0.752	1.303	0.75	0.577
A0A6I8TQS3	1394	S	Uncharacterized protein OS=Aedes aegypti OX=7159 GN=110676292 PE=4 SV=1	110676292	0.999943	1.78746e-61	214.49	IQVAEEEDDAFS(1)QAETSVK	2	0.087444	3	1.307	0.441	1.264	1.034	0.349
A0A6I8TQS3	1613	S	Uncharacterized protein OS=Aedes aegypti OX=7159 GN=110676292 PE=4 SV=1	110676292	1	0.0242226	63.682	RES(1)DGVDANGMR	2	-1.61	1		0.485	1.647		0.294
A0A6I8TQS3	450	S	Uncharacterized protein OS=Aedes aegypti OX=7159 GN=110676292 PE=4 SV=1	110676292	1	1.29687e-07	73.435	PVGPGGRPLS(1)PDGRPVGPDGR	3	0.4263	9	0.871	0.156	2.091	0.417	0.074
A0A6I8TQS3	676	S	Uncharacterized protein OS=Aedes aegypti OX=7159 GN=110676292 PE=4 SV=1	110676292	0.813234	0.000844781	63.682	ILSGPADS(0.813)S(0.187)GPPK	2	1.2928	1			1.094
A0A6I8TQS3	478	S	Uncharacterized protein OS=Aedes aegypti OX=7159 GN=110676292 PE=4 SV=1	110676292	1	1.14585e-06	97.352	PGAPDGRPIS(1)PDGR	2	1.1776	2	0.57		1.523	0.375
A0A6I8TWT1	123	S	SAP domain-containing protein OS=Aedes aegypti OX=7159 GN=110676462 PE=4 SV=1	110676462	0.999204	5.50125e-25	160.63	SITKS(1)PS(0.999)PT(0.001)R	2	0.091576	23	1.02	0.895	1.094	0.933	0.818
A0A6I8TWT1	121	S	SAP domain-containing protein OS=Aedes aegypti OX=7159 GN=110676462 PE=4 SV=1	110676462	0.999649	5.50125e-25	160.63	SITKS(1)PS(0.999)PT(0.001)R	2	0.091576	23	1.02	0.895	1.094	0.933	0.818
A0A6I8TWT1	80	S	SAP domain-containing protein OS=Aedes aegypti OX=7159 GN=110676462 PE=4 SV=1	110676462	0.778304	3.67854e-87	225.54	S(0.778)PS(0.834)PT(0.345)KT(0.041)EVT(0.001)QLESVSEEAEQADSADPSSAR	3	-0.51619	15	0.727	0.926	1.401	0.519	0.661
A0A6I8TWT1	82	S	SAP domain-containing protein OS=Aedes aegypti OX=7159 GN=110676462 PE=4 SV=1	110676462	0.967972	9.1511e-72	209.48	SMT(0.336)RS(0.667)PS(0.968)PT(0.029)K	2	-0.013114	10	0.727	0.926	1.401	0.519	0.661
A0A6I8TWT1	185	T	SAP domain-containing protein OS=Aedes aegypti OX=7159 GN=110676462 PE=4 SV=1	110676462	1	6.3146e-06	83.251	AAAS(1)PVVT(1)PVK	2	0.14171	7	0.767	0.329	2.021	0.379	0.162
A0A6I8TWT1	181	S	SAP domain-containing protein OS=Aedes aegypti OX=7159 GN=110676462 PE=4 SV=1	110676462	1	0.000194248	79.875	AAAS(1)PVVT(1)PVK	2	0.14171	7	0.949	0.07	2.097	0.453	0.033
A0A6I8TWT1	147	S	SAP domain-containing protein OS=Aedes aegypti OX=7159 GN=110676462 PE=4 SV=1	110676462	0.96495	3.94347e-20	136.16	RLEVLEEEPDVADKT(0.035)S(0.965)EPTTPK	3	0.62285	1			1.094
A0A6I8TWT1	190	T	SAP domain-containing protein OS=Aedes aegypti OX=7159 GN=110676462 PE=4 SV=1	110676462	0.82989	6.3146e-06	83.251	AAAS(0.997)PVVT(0.95)PVKT(0.148)T(0.83)PT(0.074)PK	2	2.7858	3	0.244		1.903	0.128
A0A6I8TWT1	198	T	SAP domain-containing protein OS=Aedes aegypti OX=7159 GN=110676462 PE=4 SV=1	110676462	0.999991	4.86815e-14	128.41	QSVT(1)PQNATK	2	-0.99323	1			1.094
A0A6I8TWT1	89	T	SAP domain-containing protein OS=Aedes aegypti OX=7159 GN=110676462 PE=4 SV=1	110676462	0.854781	3.67854e-87	225.54	S(0.104)MT(0.104)RS(0.621)PS(0.165)PT(0.048)KT(0.102)EVT(0.855)QLESVSEEAEQADSADPSSAR	3	-0.71233	1			1.094
A0A6I8U1N1	3314	S	Uncharacterized protein OS=Aedes aegypti OX=7159 GN=110676505 PE=3 SV=1	110676505	0.999623	8.46763e-106	259.96	S(1)ISNLNDSAMYSTTNR	2	0.018462	3	1.23	0.768	0.99	1.243	0.777
A0A6I8U1N1	2264	S	Uncharacterized protein OS=Aedes aegypti OX=7159 GN=110676505 PE=3 SV=1	110676505	0.999943	3.92753e-09	105.92	DNLKPEGS(1)FESPEKPR	3	-0.065533	3	1.419	0.532	1.033	1.375	0.515
A0A6I8U1N1	771	T	Uncharacterized protein OS=Aedes aegypti OX=7159 GN=110676505 PE=3 SV=1	110676505	0.968743	6.93707e-06	94.569	T(0.969)WT(0.031)KEDADEYLSR	2	-0.39019	3	1.16	0.47	1.404	0.825	0.335
A0A6I8U1N1	3233	S	Uncharacterized protein OS=Aedes aegypti OX=7159 GN=110676505 PE=3 SV=1	110676505	0.926882	2.35306e-33	172.81	SSNIITHS(0.001)ES(0.927)T(0.052)S(0.017)S(0.003)MMK	2	-1.2891	16	1.546	0.212	1.241	1.245	0.17
A0A6I8U1N1	3033	S	Uncharacterized protein OS=Aedes aegypti OX=7159 GN=110676505 PE=3 SV=1	110676505	0.821029	5.07148e-07	79.589	RS(0.179)S(0.821)GFDGQAALHGHESAK	4	0.80048	3	1.09	0.821
A0A6I8U1N1	3257	S	Uncharacterized protein OS=Aedes aegypti OX=7159 GN=110676505 PE=3 SV=1	110676505	0.927495	9.92373e-12	113.49	S(0.036)S(0.036)S(0.927)QVISQDSSTGSDK	2	1.1829	1	1.044		0.969	1.077
A0A6I8U9R7	160	S	RRM domain-containing protein OS=Aedes aegypti OX=7159 GN=110676794 PE=4 SV=1	110676794	0.947196	4.10374e-16	131.09	VDFS(0.001)T(0.014)T(0.021)DRPHS(0.947)PT(0.017)PGR	3	0.35951	4	0.674	0.09	2.394	0.281	0.038
A0A6I8U9R7	38	S	RRM domain-containing protein OS=Aedes aegypti OX=7159 GN=110676794 PE=4 SV=1	110676794	1	0.0064766	45.364	RRS(1)PS(1)PDLGPPR	3	0.16392	1			1.094
A0A6I8U9R7	36	S	RRM domain-containing protein OS=Aedes aegypti OX=7159 GN=110676794 PE=4 SV=1	110676794	1	0.0064766	45.364	RRS(1)PS(1)PDLGPPR	3	0.16392	1			1.094
A0A6I8TLS0	605	S	Coiled-coil domain-containing protein 93 OS=Aedes aegypti OX=7159 GN=110676827 PE=3 SV=1	110676827	1	2.05457e-31	176.28	RHQQLQAEVDRS(1)E	2	-0.71252	9	1.192	0.74	1.066	1.118	0.694
A0A6I8TQG6	220	S	Cysteine protease OS=Aedes aegypti OX=7159 GN=110677029 PE=3 SV=1	110677029	1	5.90475e-06	86.214	QLDES(1)DEEFEIIA	2	-0.5248	3	0.619	1.099	1.336	0.463	0.823
A0A6I8U0I3	184	S	Uncharacterized protein OS=Aedes aegypti OX=7159 GN=110677175 PE=4 SV=1	110677175	0.999968	8.80584e-22	147.35	AIESGNLFTRPES(1)PPYGK	2	1.4796	2	0.547	1.39
A0A6I8TZL8	80	S	Uncharacterized protein OS=Aedes aegypti OX=7159 GN=110677190 PE=3 SV=1	110677190	1	3.69974e-19	140.45	SPDFNVHS(1)K	2	-1.5251	2	1.012	0.876	1.123	0.901	0.781
A0A6I8U9Z2	554	S	Uncharacterized protein OS=Aedes aegypti OX=7159 GN=110677709 PE=3 SV=1	110677709	0.999991	0.000212281	68.044	NCS(1)PAPFSDSGNAK	2	-2.4069	1	0.855	1.168	0.981	0.871	1.19
A0A6I8U6Z7	1560	S	PAX transactivation activation domain-interacting protein OS=Aedes aegypti OX=7159 GN=110677739 PE=4 SV=1	110677739	1	4.0221e-08	99.813	S(1)PQELLALQQQQQR	2	0.24028	3	0.902	1.087	1.017	0.887	1.069
A0A6I8U9J8	72	S	F-box domain-containing protein OS=Aedes aegypti OX=7159 GN=110677749 PE=4 SV=1	110677749	1	0.000222761	78.814	GAS(1)PPPTGSAR	2	0.058461	6	0.818	1.233	0.953	0.86	1.294
A0A6I8U9J8	330	S	F-box domain-containing protein OS=Aedes aegypti OX=7159 GN=110677749 PE=4 SV=1	110677749	0.953424	0.00159582	62.271	S(0.953)VGS(0.047)VPAK	2	0.3951	1	1.747	0.408	0.788	2.22	0.519
A0A6I8U9J8	371	S	F-box domain-containing protein OS=Aedes aegypti OX=7159 GN=110677749 PE=4 SV=1	110677749	0.915996	0.000505235	69.261	AS(0.084)S(0.916)LAAGVEQNR	2	-0.32163	1	1.583	0.305
A0A6I8U2H7	211	S	Uncharacterized protein OS=Aedes aegypti OX=7159 GN=110677883 PE=4 SV=1	110677883	0.99083	0.000130929	70.783	S(0.009)VS(0.991)LPNLY(0.001)LGPEAK	2	0.13127	2	1.09		0.916	1.192
A0A6I8TXG6	52	S	Cytochrome c domain-containing protein OS=Aedes aegypti OX=7159 GN=110677914 PE=3 SV=1	110677914	0.993122	1.80093e-20	146.47	KTGQAAGFS(0.993)YT(0.007)DANK	2	0.3476	7	0.971	0.89	1.156	0.84	0.77
A0A6I8U2B8	472	S	Uncharacterized protein OS=Aedes aegypti OX=7159 GN=110677960 PE=4 SV=1	110677960	0.994448	6.96397e-11	120.49	RES(0.994)VT(0.005)SQIK	2	0.21471	3	1.552	0.79	0.59	2.633	1.339
A0A6I8U2B8	1122	S	Uncharacterized protein OS=Aedes aegypti OX=7159 GN=110677960 PE=4 SV=1	110677960	0.943774	8.56596e-19	143.31	S(0.944)PS(0.056)IDEPSFNR	2	-0.61672	3	0.575	1.341	1.116	0.515	1.203
A0A6I8U2B8	1523	S	Uncharacterized protein OS=Aedes aegypti OX=7159 GN=110677960 PE=4 SV=1	110677960	0.999624	9.51125e-07	102.62	TQS(1)PPIR	2	0.22696	5	0.865	1.078	1.07	0.808	1.008
A0A6I8U2B8	1681	S	Uncharacterized protein OS=Aedes aegypti OX=7159 GN=110677960 PE=4 SV=1	110677960	0.996505	1.45945e-26	165.66	SEPLVVSQT(0.003)AVS(0.997)PR	2	-0.14462	2	0.824	1.012	1.193	0.691	0.848
A0A6I8U2B8	1044	S	Uncharacterized protein OS=Aedes aegypti OX=7159 GN=110677960 PE=4 SV=1	110677960	0.996689	7.47493e-27	161.51	KPQQTIDHGES(0.003)WS(0.997)PGR	3	-0.57771	6	0.794	1.01	1.228	0.646	0.822
A0A6I8U2B8	901	T	Uncharacterized protein OS=Aedes aegypti OX=7159 GN=110677960 PE=4 SV=1	110677960	0.999327	0.000186213	54.466	IPPT(0.999)PPQADPPT(0.001)SASGPPKPTPR	3	-0.19485	3	0.735	0.997	1.314	0.56	0.759
A0A6I8U2B8	1002	S	Uncharacterized protein OS=Aedes aegypti OX=7159 GN=110677960 PE=4 SV=1	110677960	1	0.000278379	75.229	DNWS(1)PGGPK	2	0.044963	1			1.094
A0A6I8U2B8	1156	S	Uncharacterized protein OS=Aedes aegypti OX=7159 GN=110677960 PE=4 SV=1	110677960	1	0.013208	42.095	S(1)ADRS(1)PIRPDR	3	-2.2685	1		0.981
A0A6I8U2B8	1160	S	Uncharacterized protein OS=Aedes aegypti OX=7159 GN=110677960 PE=4 SV=1	110677960	1	0.013208	42.095	S(1)ADRS(1)PIRPDR	3	-2.2685	1		0.981
A0A6I8U2B8	1323	S	Uncharacterized protein OS=Aedes aegypti OX=7159 GN=110677960 PE=4 SV=1	110677960	0.999926	0.0139275	43.68	IS(1)PDFEGSR	2	-1.1427	1	0.863		1.18	0.732
A0A6I8U6E9	9	S	Uncharacterized protein OS=Aedes aegypti OX=7159 GN=110677983 PE=3 SV=1	110677983	0.978336	5.89407e-05	81.157	S(0.001)REDS(0.978)FS(0.016)T(0.004)PGQQR	2	0.49328	2	0.998	1.239	0.736	1.357	1.685
A0A6I8U6E9	588	S	Uncharacterized protein OS=Aedes aegypti OX=7159 GN=110677983 PE=3 SV=1	110677983	0.999996	2.90191e-19	146.27	VLNQCS(1)DAEDPSR	2	-0.23485	3	0.683	1.406	0.917	0.747	1.535
A0A6I8U6E9	647	S	Uncharacterized protein OS=Aedes aegypti OX=7159 GN=110677983 PE=3 SV=1	110677983	0.98072	2.51361e-12	125.45	S(0.019)ES(0.981)EPSIQLDPDLR	2	-0.078037	5	0.447	1.559	1.022	0.438	1.526
A0A6I8U6E9	604	S	Uncharacterized protein OS=Aedes aegypti OX=7159 GN=110677983 PE=3 SV=1	110677983	0.999994	1.03471e-37	152.35	S(1)VPDLQQESAAAGCSPSGDGSSGEGDSFSSYQGLHHR	3	0.14772	1	0.508	1.424	1.103	0.461	1.292
A0A6I8U6E9	645	S	Uncharacterized protein OS=Aedes aegypti OX=7159 GN=110677983 PE=3 SV=1	110677983	0.984438	2.02182e-06	90.397	RS(0.984)ES(0.016)EPSIQLDPDLR	2	1.0217	2	1.242	0.662
A0A6I8U373	150	S	Uncharacterized protein OS=Aedes aegypti OX=7159 GN=110677995 PE=4 SV=1	110677995	1	0.000327687	75.109	NS(1)EEQFIR	2	1.6987	3		1.164	0.89		1.306
A0A6I8TUU5	267	S	Ribosome biogenesis protein NOP53 OS=Aedes aegypti OX=7159 GN=110678003 PE=3 SV=1	AAEL012235	0.999719	3.65397e-22	130.57	TTAAPDEEDS(1)ENEYSAVNQPVQNK	2	-0.016187	6	0.908	0.859	1.264	0.718	0.679
A0A6I8U7J7	324	S	Uncharacterized protein OS=Aedes aegypti OX=7159 GN=110678042 PE=4 SV=1	110678042	0.989044	3.68097e-21	151.39	YDEQEPT(0.011)S(0.989)PEEHDQK	2	0.93133	3	0.923	1.098	0.98	0.942	1.121
A0A6I8TT70	243	S	Uncharacterized protein OS=Aedes aegypti OX=7159 GN=110678176 PE=4 SV=1	110678176	1	2.55907e-38	189.07	KIDSLKPDS(1)PK	2	-0.1145	8	0.995	1.094	0.901	1.103	1.214
A0A6I8TZV0	6	S	STAS domain-containing protein OS=Aedes aegypti OX=7159 GN=110678273 PE=3 SV=1	110678273	0.999985	3.09375e-59	182.34	S(1)GGNDDPSQQYNGSDLVGVDTDQGVTNHGFYR	3	0.087917	1		1.836	0.141		13.044
A0A6R5HLN2	34	S	Uncharacterized protein OS=Aedes aegypti OX=7159 GN=110678326 PE=4 SV=1	AAEL009280	0.756102	1.86582e-13	122.34	RPGS(0.756)S(0.196)S(0.061)VS(0.986)PS(0.001)ADHQGGYK	3	0.64181	3	0.784	1.792	0.37	2.121	4.851
A0A6R5HLN2	38	S	Uncharacterized protein OS=Aedes aegypti OX=7159 GN=110678326 PE=4 SV=1	AAEL009280	0.988113	1.40843e-22	150.14	RPGS(0.002)S(0.001)S(0.008)VS(0.988)PSADHQGGYK	3	0.11224	7	1.057	1.361	0.533	1.984	2.557
A0A6R5HLN2	263	S	Uncharacterized protein OS=Aedes aegypti OX=7159 GN=110678326 PE=4 SV=1	AAEL009280	0.978154	1.4342e-05	69.47	ANLT(0.998)PS(0.978)PPEEVY(0.024)PNPQDFR	2	-0.10193	2	1.102	1.224	0.632	1.742	1.934
A0A6R5HLN2	261	T	Uncharacterized protein OS=Aedes aegypti OX=7159 GN=110678326 PE=4 SV=1	AAEL009280	0.99764	1.4342e-05	69.47	ANLT(0.998)PS(0.978)PPEEVY(0.024)PNPQDFR	2	-0.10193	3	1.183	0.44	1.411	0.838	0.312
A0A6I8U5U3	592	S	Uncharacterized protein OS=Aedes aegypti OX=7159 GN=110678343 PE=4 SV=1	AAEL014061	0.999998	3.51649e-10	113.47	NELSEGES(1)GDER	2	-1.0754	2	0.993	0.743	1.295	0.766	0.574
A0A6I8TSR3	190	S	Uncharacterized protein OS=Aedes aegypti OX=7159 GN=110678484 PE=4 SV=1	110678484	0.998868	0.000561271	68.481	NEYGDS(0.001)LDLNS(0.999)R	2	-0.52505	2		0.9	1.185		0.76
A0A6I8U7J6	988	S	Uncharacterized protein OS=Aedes aegypti OX=7159 GN=110678647 PE=4 SV=1	110678647	0.999922	0.00132261	63.727	PASPCDLS(1)PR	2	0.13222	3	0.997	1.099	0.894	1.115	1.23
A0A6I8U7J6	540	S	Uncharacterized protein OS=Aedes aegypti OX=7159 GN=110678647 PE=4 SV=1	110678647	0.865861	0.000238249	55.588	NLEELNQSSSNES(0.037)S(0.097)NS(0.866)LDR	3	-0.38379	1		1.116	0.944		1.182
A0A6I8U7J6	707	S	Uncharacterized protein OS=Aedes aegypti OX=7159 GN=110678647 PE=4 SV=1	110678647	0.999996	6.88416e-06	67.827	S(1)LLANALQHHNSLAPGSPMAR	3	1.1801	1	1.45		0.495	2.924
A0A6I8U7J6	654	T	Uncharacterized protein OS=Aedes aegypti OX=7159 GN=110678647 PE=4 SV=1	110678647	0.849489	0.00735857	51.771	VSAFEDT(0.849)PT(0.15)EIK	2	0.45428	1	0.937
A0A6I8TZ75	8	S	Uncharacterized protein OS=Aedes aegypti OX=7159 GN=110678790 PE=4 SV=1	110678790	0.910779	5.49996e-18	131.97	RLS(0.911)S(0.067)ES(0.011)S(0.004)S(0.007)EAIAPINFATDK	2	0.25376	6	0.746	0.807	1.512	0.494	0.533
A0A6I8TZN5	124	S	Uncharacterized protein OS=Aedes aegypti OX=7159 GN=110679307 PE=4 SV=1	110679307	1	0.00357227	58.079	DS(1)PRPLEGPPPR	2	-0.55867	1
A0A6I8U162	1086	S	Uncharacterized protein OS=Aedes aegypti OX=7159 GN=110679365 PE=3 SV=1	110679365	1	0.00492899	51.998	LLS(1)QCQAEFEK	2	-0.059874	2	0.705	1.909	0.33	2.133	5.774
A0A6I8U162	643	S	Uncharacterized protein OS=Aedes aegypti OX=7159 GN=110679365 PE=3 SV=1	110679365	0.999969	2.47245e-11	120.11	TAAAVDSLVAS(1)VEK	2	0.34381	5	0.665	1.422	0.921	0.722	1.544
A0A6I8U162	785	S	Uncharacterized protein OS=Aedes aegypti OX=7159 GN=110679365 PE=3 SV=1	110679365	0.999931	6.03634e-11	100.62	NVVVMVES(1)PVAPPPASVPSK	2	2.0696	3	1.089	1.085	0.801	1.36	1.355
A0A6I8U162	819	S	Uncharacterized protein OS=Aedes aegypti OX=7159 GN=110679365 PE=3 SV=1	110679365	0.999999	2.66753e-10	116.51	EPS(1)PETQMAALK	2	-0.23037	8	0.869	1.024	1.124	0.773	0.912
A0A6I8U162	675	S	Uncharacterized protein OS=Aedes aegypti OX=7159 GN=110679365 PE=3 SV=1	110679365	0.89654	5.64424e-11	120.63	TEEVS(0.05)S(0.897)AS(0.05)ET(0.003)S(0.001)SK	2	-0.19678	3	0.858	0.973	1.196	0.717	0.815
A0A6I8U162	841	S	Uncharacterized protein OS=Aedes aegypti OX=7159 GN=110679365 PE=3 SV=1	110679365	0.959685	2.79727e-85	240.2	S(0.038)HS(0.96)LT(0.002)LIDYDPGQWSPDNPTGK	2	2.0033	5	1.106	0.584	1.34	0.825	0.436
A0A6I8U162	1298	S	Uncharacterized protein OS=Aedes aegypti OX=7159 GN=110679365 PE=3 SV=1	110679365	0.772474	0.000791447	53.625	MS(0.214)GS(0.772)MGS(0.013)GGFGQGSLGR	2	0.76436	1	0.937
A0A6I8TW93	629	T	Uncharacterized protein OS=Aedes aegypti OX=7159 GN=110681298 PE=4 SV=1	110681298	0.981021	0.000637115	59.614	QQGS(0.996)QGS(0.02)LKT(0.981)PPES(0.002)T(0.001)SR	2	0.60104	1		1.168	0.886		1.319
A0A6I8TW93	623	S	Uncharacterized protein OS=Aedes aegypti OX=7159 GN=110681298 PE=4 SV=1	110681298	0.996398	0.000637115	59.614	QQGS(0.996)QGS(0.02)LKT(0.981)PPES(0.002)T(0.001)SR	2	0.60104	1		1.168	0.886		1.319
A0A6I8TW93	626	S	Uncharacterized protein OS=Aedes aegypti OX=7159 GN=110681298 PE=4 SV=1	110681298	0.860848	4.37706e-27	160.52	QQGS(0.007)QGS(0.861)LKT(0.132)PPESTSR	2	-0.94946	3	0.953	0.965
A0A6I8U029	347	S	BEN domain-containing protein OS=Aedes aegypti OX=7159 GN=110681508 PE=4 SV=1	110681508	0.77285	0.00340923	48.907	HPES(0.003)S(0.008)T(0.008)HIPAS(0.773)PT(0.208)K	2	2.6126	1			1.094
A0A6I8TNQ3	399	S	PlsC domain-containing protein OS=Aedes aegypti OX=7159 GN=110681520 PE=3 SV=1	110681520	0.916882	5.22646e-27	148.66	LQHKPS(0.917)S(0.112)S(0.592)S(0.377)LFGT(0.003)DVVQEEQELR	2	0.017806	6	1.894	0.449	0.571	3.32	0.789
A0A6I8TNQ3	402	S	PlsC domain-containing protein OS=Aedes aegypti OX=7159 GN=110681520 PE=3 SV=1	110681520	0.97912	1.89085e-27	151.02	LQHKPS(0.911)S(0.089)S(0.021)S(0.979)LFGTDVVQEEQELR	2	-0.067121	7	0.872		1.17	0.745
A0A0P6K128	329	S	Putative e3 ubiquitin-ligase protein cop1 OS=Aedes aegypti OX=7159 PE=2 SV=1	---	0.968337	2.54885e-11	119.92	S(0.005)FS(0.968)S(0.026)GSLGTSTPTR	2	3.1239	1	1.603	0.624	0.715	2.241	0.872
A0A0P6K128	337	T	Putative e3 ubiquitin-ligase protein cop1 OS=Aedes aegypti OX=7159 PE=2 SV=1	---	0.750812	1.66185e-25	163.44	SFSSGSLGT(0.016)S(0.207)T(0.751)PT(0.027)R	2	2.4597	1		0.832	1.26		0.661
A0A0P6K128	332	S	Putative e3 ubiquitin-ligase protein cop1 OS=Aedes aegypti OX=7159 PE=2 SV=1	---	0.84387	0.0032325	49.537	S(0.002)FS(0.071)S(0.062)GS(0.844)LGT(0.014)S(0.005)T(0.002)PT(0.001)R	2	1.4825	1	0.937
A0A6E8PGW1	129	S	Alkaline phosphatase OS=Aedes aegypti OX=7159 PE=3 SV=1	---	0.975146	0.000597659	55.208	QVADS(0.975)ACT(0.003)ATAY(0.022)LSGVK	2	-2.203	2		1.24	0.805		1.54
Q16IE4	48	S	Histone H4 OS=Aedes aegypti OX=7159 GN=110680680 PE=3 SV=1	---	0.991488	0.00118645	64.588	RIS(0.991)GLIY(0.008)EETR	2	0.34432	2	0.91	0.692	1.448	0.628	0.478
A0A6I8TU60	513	S	RING-type domain-containing protein OS=Aedes aegypti OX=7159 GN=5577634 PE=4 SV=1	AAEL003248, AAEL003258	0.996016	5.17749e-05	57.347	TQLPNVTEIDDDS(0.004)EAEKLS(0.996)PLLQK	3	-0.17895	1		0.981
A0A6I8TSU8	890	S	HMG box domain-containing protein OS=Aedes aegypti OX=7159 GN=5579293 PE=4 SV=1	AAEL004363, AAEL004381	0.995527	0.000964674	62.861	NFYDY(0.004)DS(0.996)DDELR	2	-0.1417	1	0.737	1.569	0.673	1.095	2.331
A0A6I8TSU8	1456	S	HMG box domain-containing protein OS=Aedes aegypti OX=7159 GN=5579293 PE=4 SV=1	AAEL004363, AAEL004381	1	0.00207384	55.084	EPQS(1)PLNK	2	1.3694	1
A0A6I8TNA7	362	S	Telomere length regulation protein TEL2 homolog OS=Aedes aegypti OX=7159 GN=5578517 PE=3 SV=1	AAEL013724, AAEL013726	0.999115	5.00253e-112	261.16	TCPAPPS(1)VGS(0.999)PS(0.001)KDTDFDDFNPR	2	0.16705	29	1.123	1.386	0.427	2.635	3.25
A0A6I8TNA7	384	T	Telomere length regulation protein TEL2 homolog OS=Aedes aegypti OX=7159 GN=5578517 PE=3 SV=1	AAEL013724, AAEL013726	0.998898	7.24509e-24	140.41	ADDTAAS(0.001)GT(0.999)GPEFGDFESAFGK	2	-0.80342	2	1.035	1.261	0.668	1.55	1.888
A0A6I8TNA7	319	S	Telomere length regulation protein TEL2 homolog OS=Aedes aegypti OX=7159 GN=5578517 PE=3 SV=1	AAEL013724, AAEL013726	0.996768	5.9814e-20	152.07	SADLGINS(0.997)PT(0.003)HR	2	-0.64981	5	0.974	1.241	0.761	1.281	1.632
A0A6I8TNA7	359	S	Telomere length regulation protein TEL2 homolog OS=Aedes aegypti OX=7159 GN=5578517 PE=3 SV=1	AAEL013724, AAEL013726	0.999978	5.00253e-112	261.16	TCPAPPS(1)VGS(0.995)PS(0.005)KDTDFDDFNPR	2	0.16345	21	1.197	1.034	0.732	1.637	1.414
A0A6I8TNA7	382	S	Telomere length regulation protein TEL2 homolog OS=Aedes aegypti OX=7159 GN=5578517 PE=3 SV=1	AAEL013724, AAEL013726	0.999823	3.62213e-53	198.55	ADDTAAS(1)GTGPEFGDFESAFGK	2	-0.080796	3	1.092	1.08	0.804	1.358	1.344
A0A6I8TNA7	183	S	Telomere length regulation protein TEL2 homolog OS=Aedes aegypti OX=7159 GN=5578517 PE=3 SV=1	AAEL013724, AAEL013726	0.950341	2.3978e-06	88.282	YGGGGGGGS(0.95)EY(0.025)GGY(0.025)R	2	0.038969	1	1.656	0.465	0.831	1.99	0.56
A0A6I8TNA7	260	S	Telomere length regulation protein TEL2 homolog OS=Aedes aegypti OX=7159 GN=5578517 PE=3 SV=1	AAEL013724, AAEL013726	0.801203	0.00192815	40.43	QPS(0.001)S(0.001)T(0.001)LS(0.004)T(0.004)HS(0.004)GS(0.018)GFS(0.801)PS(0.096)S(0.039)S(0.016)S(0.007)T(0.008)AAEK	3	0.077937	1			1.094
Q0C7C4	14	S	Esterase AAEL000016 OS=Aedes aegypti OX=7159 GN=AAEL000016 PE=3 SV=1	AAEL000016	0.762833	0.000158016	80.102	S(0.234)S(0.763)PT(0.003)PAVEPESK	2	-0.23091	1
A0A1S4EUQ4	423	S	Uncharacterized protein OS=Aedes aegypti OX=7159 GN=5563639 PE=3 SV=1	AAEL000020	0.993901	2.31833e-11	94.15	ELCELPDS(0.994)ENDDADGT(0.006)HSVEELEQK	3	-0.33713	1	0.93		1.103	0.844
Q5D0W4	230	S	40S ribosomal protein S6 (Fragment) OS=Aedes aegypti OX=7159 PE=3 SV=1	AAEL000032	0.999341	1.97839e-08	101.75	S(0.002)RLS(0.999)S(0.999)MR	2	-0.60599	6	0.572	2.316	0.033	17.427	70.626
Q5D0W4	235	S	40S ribosomal protein S6 (Fragment) OS=Aedes aegypti OX=7159 PE=3 SV=1	AAEL000032	0.964181	1.587e-08	103.92	LS(0.851)S(0.153)MRDS(0.964)RS(0.074)S(0.959)VGEER	2	0.02421	11	0.127	2.603	0.232	0.549	11.244
Q5D0W4	237	S	40S ribosomal protein S6 (Fragment) OS=Aedes aegypti OX=7159 PE=3 SV=1	AAEL000032	0.907441	1.27297e-06	91.889	LSS(0.039)MRDS(0.067)RS(0.907)S(0.987)VGEER	3	-0.40189	6	2.535	0.26	0.034	75.041	7.711
Q5D0W4	238	S	40S ribosomal protein S6 (Fragment) OS=Aedes aegypti OX=7159 PE=3 SV=1	AAEL000032	0.986881	1.587e-08	103.92	LSS(0.039)MRDS(0.067)RS(0.907)S(0.987)VGEER	3	-0.40189	14	1.506	1.188	0.2	7.502	5.92
Q5D0W4	231	S	40S ribosomal protein S6 (Fragment) OS=Aedes aegypti OX=7159 PE=3 SV=1	AAEL000032	0.998816	1.587e-08	103.92	S(0.002)RLS(0.999)S(0.999)MR	2	-0.60599	8	1.905	0.718	0.258	7.368	2.779
A0A6I8U6C0	542	S	Double-strand break repair protein OS=Aedes aegypti OX=7159 GN=5563642 PE=3 SV=1	AAEL000034; AAEL010595	0.997198	2.17752e-05	77.08	S(0.003)NAHDS(0.997)DEDIDDKPK	3	0.22327	3	0.682	0.875	1.511	0.452	0.58
Q16QP6	25	S	AAEL000045-PA OS=Aedes aegypti OX=7159 GN=AAEL000045 PE=3 SV=1	AAEL000045	1	1.66016e-31	172.91	TTQLDPES(1)QVEIR	2	0.087168	3	1.157	1.104	0.7	1.652	1.577
A0A6I8U1Z6	1039	T	Uncharacterized protein OS=Aedes aegypti OX=7159 GN=5563558 PE=3 SV=1	AAEL000062	0.919379	0.000617738	62.94	S(0.001)NHNT(0.057)T(0.919)PT(0.02)AT(0.002)PS(0.001)PK	2	-0.76868	1	1.445		0.502	2.879
A0A6I8T2U9	295	S	Uncharacterized protein OS=Aedes aegypti OX=7159 GN=5563578 PE=3 SV=1	AAEL000062	0.814941	4.78618e-11	114.54	DVS(0.02)T(0.107)S(0.815)T(0.052)ET(0.005)HQSEPK	2	0.22809	2	0.866	1.196	0.937	0.923	1.275
A0A6I8T2V3	1406	S	Uncharacterized protein OS=Aedes aegypti OX=7159 GN=5563615 PE=4 SV=1	AAEL000079	0.971131	4.74523e-05	58.357	LRS(0.971)PLPS(0.029)PIPSPIASPVPSPSR	3	-0.074886	3	0.8	1.577	0.591	1.353	2.669
A0A6I8T2V3	1948	S	Uncharacterized protein OS=Aedes aegypti OX=7159 GN=5563615 PE=4 SV=1	AAEL000079	0.961948	6.27446e-16	88.532	VNVS(0.962)PENT(0.033)IT(0.004)PHQQVS(0.001)HS(0.001)QQSPQLPTFSVDNISSQLK	4	0.3581	1	0.743	1.431	0.819	0.907	1.746
A0A6I8T2V3	1804	S	Uncharacterized protein OS=Aedes aegypti OX=7159 GN=5563615 PE=4 SV=1	AAEL000079	0.993917	3.64319e-15	108.72	LTLPASS(0.001)GNS(0.994)NENT(0.004)LTSIQSLDK	2	-0.08983	3	0.92	1.274	0.79	1.165	1.613
A0A6I8T2V3	1989	S	Uncharacterized protein OS=Aedes aegypti OX=7159 GN=5563615 PE=4 SV=1	AAEL000079	1	4.1085e-07	98.633	ENIS(1)PENTITTPK	2	1.2461	5	0.931	1.077	0.994	0.936	1.083
A0A6I8T2V3	383	S	Uncharacterized protein OS=Aedes aegypti OX=7159 GN=5563615 PE=4 SV=1	AAEL000079	0.781707	4.77502e-06	88.768	GS(0.005)S(0.028)S(0.782)S(0.186)PQLQSSLK	2	1.6296	2	1.27	0.554	1.181	1.076	0.47
A0A6I8T2V3	898	S	Uncharacterized protein OS=Aedes aegypti OX=7159 GN=5563615 PE=4 SV=1	AAEL000079	0.999995	5.06254e-12	113.63	TDCAS(1)DVEGSANDVGEK	2	-0.22243	1	0.933	0.517	1.617	0.577	0.319
A0A6I8T2V3	343	S	Uncharacterized protein OS=Aedes aegypti OX=7159 GN=5563615 PE=4 SV=1	AAEL000079	0.78391	0.0121972	43.594	AEVPPS(0.784)PPS(0.216)K	2	-0.53998	1
A0A6I8T2V8	555	S	Peroxisome assembly factor-2 (peroxisomal-type ATPase 1) OS=Aedes aegypti OX=7159 GN=5563554 PE=4 SV=1	AAEL000081	0.763756	8.78468e-08	75.868	KDDDDEVMEVEDT(0.236)S(0.764)PVVET(0.001)IK	3	0.71003	2	0.39	1.199	1.49	0.262	0.805
Q17Q43	4	S	AAEL000119-PA OS=Aedes aegypti OX=7159 GN=5567781 PE=3 SV=1	AAEL000119	0.893586	0.0144862	40.941	S(0.018)AS(0.894)GT(0.062)T(0.02)T(0.006)PAAK	2	0.67122	1			1.094
A0A6I8T2W5	942	S	P130 OS=Aedes aegypti OX=7159 GN=5567758 PE=3 SV=1	AAEL000128	0.854207	0.000370541	62.556	S(0.131)LS(0.854)DPDS(0.001)Y(0.014)EQPTMK	2	-0.16381	1		1.213	0.836		1.451
A0A1S4EV42	137	Y	Nipsnap OS=Aedes aegypti OX=7159 GN=5570055 PE=3 SV=1	AAEL000159	1	1.32897e-06	99.283	ALHDDPDY(1)VK	2	3.0254	2	1.005		1.015	0.99
Q17Q15	154	S	AAEL000166-PA OS=Aedes aegypti OX=7159 GN=5570006 PE=4 SV=1	AAEL000166	1	0.00463831	51.03	S(1)PAAVIDVVDDR	2	0.3508	3	1.458	0.813	0.675	2.161	1.204
Q17Q15	49	S	AAEL000166-PA OS=Aedes aegypti OX=7159 GN=5570006 PE=4 SV=1	AAEL000166	0.816813	2.59226e-13	116.2	SPTSTTS(0.006)PT(0.117)S(0.817)PPT(0.039)S(0.011)GAAS(0.01)R	2	-0.59248	1	1.134		0.864	1.311
Q17Q15	146	S	AAEL000166-PA OS=Aedes aegypti OX=7159 GN=5570006 PE=4 SV=1	AAEL000166	0.997711	0.00183806	59.227	T(0.002)FS(0.998)DELGS(0.001)PK	2	-0.22452	2	1.309		0.661	1.98
A0A6I8TX13	297	S	Uncharacterized protein OS=Aedes aegypti OX=7159 GN=5570044 PE=4 SV=1	AAEL000171; AAEL000197	0.999999	5.27082e-06	87.647	NPS(1)PPSDDFHNAR	2	0.88075	3	0.802	0.99	1.24	0.647	0.798
A0A6I8TX13	1102	S	Uncharacterized protein OS=Aedes aegypti OX=7159 GN=5570044 PE=4 SV=1	AAEL000171; AAEL000197	0.904073	0.000101274	53.091	VS(0.904)PVS(0.083)PT(0.008)EDS(0.003)S(0.001)DNVVSSTTNDTTAK	3	0.89303	1	0.998	0.796	1.229	0.812	0.647
A0A6R5GYA7	2551	T	Uncharacterized protein OS=Aedes aegypti OX=7159 GN=5570041 PE=4 SV=1	AAEL000172	0.993156	4.4793e-05	86.944	VITVS(0.002)S(0.005)VT(0.993)PDR	2	-0.40653	2	0.909		1.127	0.807
Q17Q06	179	S	Eukaryotic translation initiation factor 3 subunit C OS=Aedes aegypti OX=7159 GN=eIF3-S8 PE=3 SV=1	AAEL000175	1	3.41131e-10	105.82	KEES(1)ES(1)EDEQHVAPAAAK	3	0.21622	5	0.654	1.735	0.584	1.121	2.974
Q17Q06	177	S	Eukaryotic translation initiation factor 3 subunit C OS=Aedes aegypti OX=7159 GN=eIF3-S8 PE=3 SV=1	AAEL000175	1	3.41131e-10	105.82	KEES(1)ES(1)EDEQHVAPAAAK	3	0.21622	6	0.644	1.707	0.626	1.029	2.727
Q17Q06	34	S	Eukaryotic translation initiation factor 3 subunit C OS=Aedes aegypti OX=7159 GN=eIF3-S8 PE=3 SV=1	AAEL000175	0.999799	5.17966e-50	195.53	PAAPQFTFS(1)DEEEDVKR	3	0.074856	14	0.891	1.427	0.652	1.367	2.188
Q17Q06	837	S	Eukaryotic translation initiation factor 3 subunit C OS=Aedes aegypti OX=7159 GN=eIF3-S8 PE=3 SV=1	AAEL000175	1	0.000346336	74.853	VTNLVDS(1)NER	2	0.16832	2	0.901		1.136	0.793
A0A1S4EV62	228	S	Phosphatidylinositol 4-kinase OS=Aedes aegypti OX=7159 GN=5570029 PE=4 SV=1	AAEL000194	0.983424	3.78437e-08	100.58	S(0.002)MS(0.983)GS(0.015)LTAELNEEK	2	-0.77998	3	1.147	0.976	0.854	1.342	1.143
A0A1S4EV62	1410	S	Phosphatidylinositol 4-kinase OS=Aedes aegypti OX=7159 GN=5570029 PE=4 SV=1	AAEL000194	0.981421	0.000991213	57.525	SLDT(0.002)VS(0.017)LAGS(0.981)EVAR	2	1.4959	1	1.189		0.801	1.484
A0A1S4EV62	230	S	Phosphatidylinositol 4-kinase OS=Aedes aegypti OX=7159 GN=5570029 PE=4 SV=1	AAEL000194	0.956025	8.13642e-09	110.12	SMS(0.039)GS(0.956)LT(0.005)AELNEEK	2	-1.1955	1	1.433		0.515	2.782
Q17PW2	26	S	Alkaline phosphatase OS=Aedes aegypti OX=7159 GN=5570049 PE=3 SV=1	AAEL000196	0.99994	1.69614e-184	338.75	QHNDLDTSQYDLS(1)DTR	2	1.2958	3	1.153	0.662	1.199	0.963	0.553
Q17PW2	21	S	Alkaline phosphatase OS=Aedes aegypti OX=7159 GN=5570049 PE=3 SV=1	AAEL000196	0.78397	7.6095e-50	204.94	QHNDLDT(0.216)S(0.784)QYDLSDTR	2	0.095237	2			1.094
A0A1S4EV92	346	S	Arginyl-tRNA synthetase OS=Aedes aegypti OX=7159 GN=5570018 PE=3 SV=1	AAEL000199	0.976087	0.0112255	47.869	GES(0.976)FY(0.024)QK	2	1.6291	2	1.118		0.883	1.268
A0A6I8T316	294	S	AKAP2_C domain-containing protein OS=Aedes aegypti OX=7159 GN=5570053 PE=4 SV=1	AAEL000204	0.846351	4.17613e-94	258.03	SIGELCEALT(0.008)HS(0.424)S(0.846)LS(0.722)PR	3	0.082575	5	0.737	1.128	1.165	0.633	0.969
A0A6I8T316	302	S	AKAP2_C domain-containing protein OS=Aedes aegypti OX=7159 GN=5570053 PE=4 SV=1	AAEL000204	0.968228	3.35821e-08	79.59	ET(0.032)PS(0.968)PQFENR	2	0.28755	4		0.934	1.146		0.816
A0A6I8T316	282	S	AKAP2_C domain-containing protein OS=Aedes aegypti OX=7159 GN=5570053 PE=4 SV=1	AAEL000204	1	3.49597e-12	117.48	S(1)IGELCEALTHSSLSPR	2	-1.4072	1	1.608	0.28
Q17PZ5	78	S	AAEL000208-PA OS=Aedes aegypti OX=7159 GN=5570017 PE=3 SV=1	AAEL000208	0.805516	2.79517e-08	97.093	VIYQGEKES(0.806)S(0.194)GK	2	0.5649	3			1.094
A0A1S4EV77	343	S	D-amino acid oxidase OS=Aedes aegypti OX=7159 GN=5569995 PE=3 SV=1	AAEL000213	0.997262	0.00156505	77.776	LDLDVDS(0.003)KS(0.997)K	2	-0.39221	5	0.343	2.071	0.573	0.598	3.61
Q17Q10	538	S	AAEL000214-PA OS=Aedes aegypti OX=7159 GN=5570059 PE=3 SV=1	AAEL000214	0.791583	0.000866953	56.719	RGS(0.921)FT(0.294)S(0.792)EIS(0.923)QS(0.071)DIPR	2	-0.072062	3	0.896	1.629	0.42	2.136	3.878
Q17Q10	541	S	AAEL000214-PA OS=Aedes aegypti OX=7159 GN=5570059 PE=3 SV=1	AAEL000214	0.999755	5.40293e-33	177.91	RGS(0.998)FT(0.002)SEIS(1)QSDIPR	2	1.5412	9	0.742	1.308	0.959	0.773	1.364
Q17Q10	535	S	AAEL000214-PA OS=Aedes aegypti OX=7159 GN=5570059 PE=3 SV=1	AAEL000214	0.999988	5.40293e-33	177.91	RGS(1)FTSEISQSDIPR	2	-0.57244	16	0.926	0.932	1.162	0.797	0.802
A0A1S4EVA4	474	S	Serine/threonine protein kinase OS=Aedes aegypti OX=7159 GN=5570058 PE=4 SV=1	AAEL000217	0.987764	0.00192049	64.654	T(0.001)T(0.004)S(0.988)IVT(0.007)K	2	-0.14315	2		1.129	0.929		1.217
A0A1S4EVA4	346	S	Serine/threonine protein kinase OS=Aedes aegypti OX=7159 GN=5570058 PE=4 SV=1	AAEL000217	0.919934	3.00992e-13	110.03	S(0.077)NS(0.92)IT(0.002)S(0.001)EHSLHSVDHHGGVLR	3	1.2888	2	0.937
A0A1S4EVA4	599	S	Serine/threonine protein kinase OS=Aedes aegypti OX=7159 GN=5570058 PE=4 SV=1	AAEL000217	0.997949	0.0013891	63.073	ELS(0.998)MDDS(0.001)T(0.001)PK	2	0.16776	2	0.999		1.022	0.978
A0A6I8U791	898	S	Uncharacterized protein OS=Aedes aegypti OX=7159 GN=5572048 PE=3 SV=1	AAEL000220; AAEL000228	0.979353	4.20306e-05	74.793	LGLDS(0.979)PT(0.02)ATPQLQTK	2	0.0057492	2		1.249	0.795		1.57
A0A6I8U791	1108	S	Uncharacterized protein OS=Aedes aegypti OX=7159 GN=5572048 PE=3 SV=1	AAEL000220; AAEL000228	0.995159	1.54116e-05	89.189	S(0.995)PLINNY(0.005)TDNEK	2	4.4914	4	1.011	0.87	1.132	0.892	0.769
A0A6I8TK32	453	S	Uncharacterized protein OS=Aedes aegypti OX=7159 GN=23687408 PE=3 SV=1	AAEL000233, AAEL016988	0.999997	3.85738e-12	116.74	YAS(1)S(1)NLLESGLPVGTPR	2	-0.58825	4		1.19	0.861		1.383
A0A6I8TK32	710	S	Uncharacterized protein OS=Aedes aegypti OX=7159 GN=23687408 PE=3 SV=1	AAEL000233, AAEL016988	0.999995	6.75971e-50	185.83	DDKNEDGS(1)DQEPEENILSYESVQR	3	-0.78811	4	0.971	0.945	1.095	0.887	0.862
A0A6I8TK32	469	S	Uncharacterized protein OS=Aedes aegypti OX=7159 GN=23687408 PE=3 SV=1	AAEL000233, AAEL016988	1	0.000117589	81.92	AVS(1)HEDISR	2	-0.18581	3	0.829	0.92	1.288	0.643	0.714
A0A6I8TK32	452	S	Uncharacterized protein OS=Aedes aegypti OX=7159 GN=23687408 PE=3 SV=1	AAEL000233, AAEL016988	0.999997	1.9764e-12	121.21	YAS(1)S(1)NLLESGLPVGTPR	2	-0.58825	5	1.277	0.309	1.446	0.883	0.214
A0A1S4EVB8	243	S	Uncharacterized protein OS=Aedes aegypti OX=7159 GN=5572050 PE=4 SV=1	AAEL000255	1	0.00220513	58.274	KS(1)ELDVIGFGK	2	-0.27317	1			1.094
A0A6I8U9Q2	101	S	PX domain-containing protein OS=Aedes aegypti OX=7159 GN=5573735 PE=4 SV=1	AAEL000264	0.898943	0.00176332	41.575	KES(0.933)DHES(0.899)IIPDT(0.066)EIPY(0.054)PY(0.048)VHNPPIK	3	1.3704	1	0.742	1.034	1.263	0.587	0.819
A0A6I8U9Q2	97	S	PX domain-containing protein OS=Aedes aegypti OX=7159 GN=5573735 PE=4 SV=1	AAEL000264	0.932771	0.00176332	41.575	KES(0.933)DHES(0.899)IIPDT(0.066)EIPY(0.054)PY(0.048)VHNPPIK	3	1.3704	1	0.742	1.034	1.263	0.587	0.819
Q17PP1	209	T	Protein crossbronx homolog OS=Aedes aegypti OX=7159 GN=AAEL000265 PE=3 SV=1	AAEL000265	0.942541	1.22357e-06	92.563	ANEVT(0.057)T(0.943)PPS(0.001)SGLSWVK	2	0.19502	5	0.956	1.096	0.945	1.012	1.16
A0A6I8T3F0	949	S	LisH domain-containing protein OS=Aedes aegypti OX=7159 GN=5573755 PE=3 SV=1	AAEL000276	0.99973	1.3814e-27	151.35	VDVTGAGVSSGQDS(1)PPVDPFTPIK	2	0.0083231	3	1.301	0.562	1.136	1.145	0.494
A0A6I8T3F0	3	S	LisH domain-containing protein OS=Aedes aegypti OX=7159 GN=5573755 PE=3 SV=1	AAEL000276	1	6.8872e-11	122.66	AS(1)PADQAEVLR	2	-0.081613	4	1.164	0.507	1.356	0.858	0.374
A0A1S4EVF5	38	S	ANK_REP_REGION domain-containing protein OS=Aedes aegypti OX=7159 GN=5573747 PE=4 SV=1	AAEL000289	0.993759	7.02118e-09	98.543	T(0.006)EYS(0.994)PPVMVESNDDLLYK	2	-0.7791	3	0.772	0.901	1.376	0.561	0.655
Q17PM3	569	S	Staphylococcal nuclease domain-containing protein OS=Aedes aegypti OX=7159 GN=5573778 PE=4 SV=1	AAEL000293	1	2.70142e-32	160.07	PALS(1)GVPAQEGEPFGDEALQFSK	3	0.46681	8	1.275	0.453	1.288	0.99	0.353
A0A1S4EVF3	50	T	Transporter OS=Aedes aegypti OX=7159 GN=5573748 PE=3 SV=1	AAEL000298	1	2.15725e-40	192.16	GDDDEEQDEVLT(1)KR	3	-0.3279	4	0.967		1.059	0.914
Q17PH7	43	S	AAEL000308-PA OS=Aedes aegypti OX=7159 GN=5575155 PE=3 SV=1	AAEL000308	0.945436	2.99689e-07	100.31	S(0.054)QS(0.945)ETEIDGGR	2	0.45537	1	0.954	1.113	0.929	1.028	1.199
A0A1S4EVK1	557	S	Uncharacterized protein OS=Aedes aegypti OX=7159 GN=5575174 PE=4 SV=1	AAEL000311	0.776661	9.21007e-13	107.75	FAANNDDT(0.043)S(0.777)S(0.181)DIGGGLGGGFK	2	-1.2638	2	0.943		1.087	0.867
A0A1S4EVI9	18	S	PKS_ER domain-containing protein OS=Aedes aegypti OX=7159 GN=5575162 PE=4 SV=1	AAEL000328	0.993717	0.00530261	52.247	S(0.002)IS(0.994)LDT(0.004)AT(0.001)R	2	0.01975	6	1.39	0.495	1.108	1.255	0.446
A0A1S4EVI9	38	S	PKS_ER domain-containing protein OS=Aedes aegypti OX=7159 GN=5575162 PE=4 SV=1	AAEL000328	0.997847	0.00157618	61.235	QVS(0.998)IET(0.002)PAPK	2	0.2275	7	1.587	0.422	0.959	1.654	0.44
Q17PF0	281	T	Acyl-coenzyme A oxidase OS=Aedes aegypti OX=7159 GN=5575181 PE=3 SV=1	AAEL000370	0.926537	5.29705e-05	63.376	T(0.073)GDVT(0.927)PEGVYECTFTEPGK	2	1.9561	2		0.972	1.104		0.88
Q0IGF3	213	S	AAEL000385-PA OS=Aedes aegypti OX=7159 GN=AAEL000385 PE=4 SV=1	AAEL000385	0.994497	4.43183e-06	85.563	T(0.005)HS(0.994)PESGRPGGDVK	3	0.35171	3	0.874	1.144	0.987	0.885	1.159
Q0IGF6	204	T	Phosphatidylinositol-4-phosphate 3-kinase OS=Aedes aegypti OX=7159 GN=5576326 PE=3 SV=1	AAEL000386	1	0.0238888	40.941	PKPLT(1)PDELNR	2	0.092694	1	1.177	0.998	0.795	1.481	1.255
Q0IGF6	343	S	Phosphatidylinositol-4-phosphate 3-kinase OS=Aedes aegypti OX=7159 GN=5576326 PE=3 SV=1	AAEL000386	0.999999	3.82323e-19	148.52	NS(1)LGSNPTNNR	2	-0.48717	3	1.131	0.955	0.898	1.258	1.063
A0A6I8T3F3	4	S	Monocarboxylate transporter OS=Aedes aegypti OX=7159 GN=5577356 PE=4 SV=1	AAEL000417	0.999711	1.37079e-19	151.22	TDS(1)DIACEEASR	2	-0.13472	3	1.372	0.76	0.833	1.646	0.911
A0A6I8T3L8	448	S	Monocarboxylate transporter OS=Aedes aegypti OX=7159 GN=5577356 PE=4 SV=1	AAEL000417	0.995396	0.00132122	46.671	GDVGSNGDDDS(0.009)VMY(0.004)T(0.128)S(0.863)KAS(0.995)LK	2	-0.32542	1	0.585	1.652	0.758	0.772	2.18
A0A6I8T3L8	445	S	Monocarboxylate transporter OS=Aedes aegypti OX=7159 GN=5577356 PE=4 SV=1	AAEL000417	0.863205	0.00132122	46.671	GDVGSNGDDDS(0.009)VMY(0.004)T(0.128)S(0.863)KAS(0.995)LK	2	-0.32542	1	0.585	1.652	0.758	0.772	2.18
A0A6I8T3L8	434	S	Monocarboxylate transporter OS=Aedes aegypti OX=7159 GN=5577356 PE=4 SV=1	AAEL000417	0.975537	6.79194e-05	62.589	GDVGS(0.976)NGDDDS(0.001)VMY(0.024)TSK	2	-1.3648	1	0.444	1.497
A0A6I8TSR2	527	S	Uncharacterized protein OS=Aedes aegypti OX=7159 GN=5577382 PE=4 SV=1	AAEL000423, AAEL000430	0.988244	6.84231e-11	119.47	EEGSGNES(0.988)PLS(0.012)DR	2	0.056698	3	1.034	1.021	0.936	1.105	1.09
A0A6I8TSR2	1589	T	Uncharacterized protein OS=Aedes aegypti OX=7159 GN=5577382 PE=4 SV=1	AAEL000423, AAEL000430	0.991927	0.00296911	48.899	SFDNVPT(0.992)PPPAT(0.008)VIDK	2	1.2795	2		1.063	1.003		1.06
A0A6I8TSR2	370	T	Uncharacterized protein OS=Aedes aegypti OX=7159 GN=5577382 PE=4 SV=1	AAEL000423, AAEL000430	0.999286	3.00833e-07	101.2	KET(0.999)PS(0.001)SELEK	2	1.3811	3	0.977	0.997	1.03	0.948	0.967
A0A6I8TSR2	2100	S	Uncharacterized protein OS=Aedes aegypti OX=7159 GN=5577382 PE=4 SV=1	AAEL000423, AAEL000430	0.971517	0.0020662	56.719	S(0.026)LS(0.088)RVS(0.914)S(0.972)NEDQNSA	2	-0.012672	1		0.981
A0A6I8TSR2	303	T	Uncharacterized protein OS=Aedes aegypti OX=7159 GN=5577382 PE=4 SV=1	AAEL000423, AAEL000430	0.996864	0.0141724	45.507	KT(0.997)PT(0.003)ILPSK	2	-0.48125	1	1.186	0.721
A0A6I8TSR2	2099	S	Uncharacterized protein OS=Aedes aegypti OX=7159 GN=5577382 PE=4 SV=1	AAEL000423, AAEL000430	0.913657	0.0020662	56.719	S(0.026)LS(0.088)RVS(0.914)S(0.972)NEDQNSA	2	-0.012672	1		0.981
A0A6I8TSR2	773	S	Uncharacterized protein OS=Aedes aegypti OX=7159 GN=5577382 PE=4 SV=1	AAEL000423, AAEL000430	0.932617	0.000312263	75.483	GS(0.067)ES(0.933)PLQIISK	2	1.8117	2	1.107		0.896	1.235
Q17P99	208	S	Cysteinylglycine-S-conjugate dipeptidase OS=Aedes aegypti OX=7159 GN=5577354 PE=3 SV=1	AAEL000424	0.953263	0.000677465	50.271	ILMETPANLMT(0.038)PS(0.953)IFS(0.009)ENVK	2	-1.1711	1	1.004	1.238	0.73	1.376	1.698
Q17P99	290	S	Cysteinylglycine-S-conjugate dipeptidase OS=Aedes aegypti OX=7159 GN=5577354 PE=3 SV=1	AAEL000424	0.843722	8.15376e-05	57.738	GVTFDS(0.014)GGIS(0.046)LKPS(0.096)AS(0.844)MDQMR	3	1.064	2	1.023	0.967	1.011	1.012	0.957
Q17P99	438	S	Cysteinylglycine-S-conjugate dipeptidase OS=Aedes aegypti OX=7159 GN=5577354 PE=3 SV=1	AAEL000424	0.999356	3.66206e-12	112.47	HYSEQMCDHS(0.999)GY(0.001)DLNNLGK	3	-1.1548	3	0.965	0.95	1.096	0.88	0.867
A0A1S4EVW1	71	S	PlsC domain-containing protein OS=Aedes aegypti OX=7159 GN=110679163 PE=4 SV=1	AAEL000427	0.985832	2.4852e-34	166.91	QYANLNT(0.014)S(0.986)ECEEAPPATK	2	-0.01112	5	0.952	1.785	0.18	5.285	9.906
Q17P71	380	S	Tryptophan 2,3-dioxygenase OS=Aedes aegypti OX=7159 GN=AAEL000428 PE=1 SV=1	AAEL000428	1	4.99202e-15	132.4	ALNLAWGS(1)PVHQAK	2	1.2538	4	0.083	2.778	0.088	0.95	31.677
Q17P71	177	S	Tryptophan 2,3-dioxygenase OS=Aedes aegypti OX=7159 GN=AAEL000428 PE=1 SV=1	AAEL000428	0.988319	2.7427e-06	85.087	LS(0.988)IT(0.012)ESEPSLADLVQK	2	0.60151	1		1.879	0.093		20.17
Q17P71	163	S	Tryptophan 2,3-dioxygenase OS=Aedes aegypti OX=7159 GN=AAEL000428 PE=1 SV=1	AAEL000428	0.992531	0.000428547	60.764	Y(0.007)S(0.993)EVFASDPCAIER	2	-0.099255	1		0.981
Q17P71	2	S	Tryptophan 2,3-dioxygenase OS=Aedes aegypti OX=7159 GN=AAEL000428 PE=1 SV=1	AAEL000428	1	4.35579e-09	104.84	S(1)CPVGNHNGDPQGGQR	2	0.0052354	1		0.981
Q17P71	322	S	Tryptophan 2,3-dioxygenase OS=Aedes aegypti OX=7159 GN=AAEL000428 PE=1 SV=1	AAEL000428	0.999962	3.24153e-13	113.73	MIGS(1)QQLGTGGSSGYQYLR	2	-1.7248	2		0.981
A0A1S4EVT9	281	S	SRR1 domain-containing protein OS=Aedes aegypti OX=7159 GN=5577345 PE=3 SV=1	AAEL000431	1	4.12229e-10	113.53	SNEQHLEEAS(1)D	2	0.25399	3	0.877	1.107	1.025	0.855	1.08
A0A1S4EVT9	28	S	SRR1 domain-containing protein OS=Aedes aegypti OX=7159 GN=5577345 PE=3 SV=1	AAEL000431	1	3.60447e-42	185.45	PTASEPGPGGKS(1)PVDVER	3	0.14263	6	1.066	0.864	1.075	0.992	0.803
Q17PA0	2	S	AAEL000435-PA OS=Aedes aegypti OX=7159 GN=5577353 PE=3 SV=1	AAEL000435	1	0.00651047	48.794	S(1)DEEVIR	2	-0.34256	1		1.164	0.89		1.307
A0A1S4EVW3	101	S	Isocitrate dehydrogenase [NAD] subunit, mitochondrial OS=Aedes aegypti OX=7159 GN=5577369 PE=3 SV=1	AAEL000454	1	0.00870121	51.346	S(1)LNLALR	2	-0.12156	1	0.934	0.694	1.419	0.658	0.489
A0A1S4EVW3	75	S	Isocitrate dehydrogenase [NAD] subunit, mitochondrial OS=Aedes aegypti OX=7159 GN=5577369 PE=3 SV=1	AAEL000454	0.993986	0.00489851	47.548	FGIPQS(0.994)AIDS(0.006)VNR	2	2.0396	1		0.631	1.484		0.425
A0A6R5GZ94	224	S	Mediator complex subunit 28 OS=Aedes aegypti OX=7159 GN=5577389 PE=3 SV=1	AAEL000468	0.881023	0.000348478	63.46	T(0.119)AS(0.881)NIDLVGMGDGR	2	-1.1308	1	1.277		0.698	1.827
Q17PB0	412	S	AAEL000469-PA (Fragment) OS=Aedes aegypti OX=7159 GN=AAEL000469 PE=4 SV=1	AAEL000469	0.964661	6.80202e-72	225.95	S(0.018)T(0.018)GS(0.965)DAEEQDGAANYNSK	2	-0.19779	9	0.806	1.023	1.201	0.672	0.851
Q17P95	435	S	AAEL000471-PA OS=Aedes aegypti OX=7159 GN=AAEL000471 PE=4 SV=1	AAEL000471	0.998667	5.40659e-07	81.974	IPQY(0.001)QS(0.999)QT(0.208)S(0.791)LGYHMS(0.001)VTR	2	-0.22883	6	0.421	2.329	0.195	2.159	11.937
Q17P95	303	S	AAEL000471-PA OS=Aedes aegypti OX=7159 GN=AAEL000471 PE=4 SV=1	AAEL000471	0.999988	1.79112e-83	238.07	RPS(1)NHS(1)GLLTNENIQHTTK	3	-0.14942	17	0.293	2.434	0.228	1.29	10.713
Q17P95	450	T	AAEL000471-PA OS=Aedes aegypti OX=7159 GN=AAEL000471 PE=4 SV=1	AAEL000471	1	4.13823e-33	172.57	LPT(1)QTDVEEIEEQSCK	2	0.02435	5	0.445	2.181	0.329	1.352	6.617
Q17P95	438	S	AAEL000471-PA OS=Aedes aegypti OX=7159 GN=AAEL000471 PE=4 SV=1	AAEL000471	0.958629	3.44063e-22	149.32	IPQYQSQT(0.041)S(0.959)LGYHMSVTR	2	0.89293	8	0.459	2.154	0.345	1.334	6.251
Q17P95	300	S	AAEL000471-PA OS=Aedes aegypti OX=7159 GN=AAEL000471 PE=4 SV=1	AAEL000471	1	9.23422e-72	223.53	RPS(1)NHS(1)GLLTNENIQHTTK	3	-0.14942	33	0.502	2.097	0.358	1.405	5.866
Q17P95	291	S	AAEL000471-PA OS=Aedes aegypti OX=7159 GN=AAEL000471 PE=4 SV=1	AAEL000471	1	0.00847523	48.981	GS(1)GHNLER	2	0.23054	3	0.352	2.2	0.419	0.842	5.257
Q17P95	329	S	AAEL000471-PA OS=Aedes aegypti OX=7159 GN=AAEL000471 PE=4 SV=1	AAEL000471	1	1.7192e-41	191.46	RLS(1)GQMT(1)PEDTIHAPR	3	-0.34253	66	0.509	2.02	0.435	1.168	4.637
Q17P95	461	S	AAEL000471-PA OS=Aedes aegypti OX=7159 GN=AAEL000471 PE=4 SV=1	AAEL000471	1	3.93425e-21	148.52	LPTQTDVEEIEEQS(1)CK	2	0.40511	6	0.433	2.067	0.474	0.915	4.366
Q17P95	235	T	AAEL000471-PA OS=Aedes aegypti OX=7159 GN=AAEL000471 PE=4 SV=1	AAEL000471	0.99988	2.62773e-42	185.96	PIQPIQVTITKDEDT(1)PAEK	2	-0.74174	3	0.495	1.936	0.547	0.906	3.543
Q17P95	333	T	AAEL000471-PA OS=Aedes aegypti OX=7159 GN=AAEL000471 PE=4 SV=1	AAEL000471	0.999999	2.08607e-57	207.82	LSGQMT(1)PEDTIHAPR	2	-0.86323	137	0.61	1.784	0.581	1.052	3.07
Q17P95	437	T	AAEL000471-PA OS=Aedes aegypti OX=7159 GN=AAEL000471 PE=4 SV=1	AAEL000471	0.805665	2.73423e-05	67.655	IPQY(0.005)QS(0.988)QT(0.806)S(0.198)LGY(0.003)HMSVTR	2	-0.15141	2	0.937
Q17P95	337	T	AAEL000471-PA OS=Aedes aegypti OX=7159 GN=AAEL000471 PE=4 SV=1	AAEL000471	0.957917	1.7192e-41	191.46	RLS(0.997)GQMT(0.046)PEDT(0.958)IHAPR	2	-0.34522	5	0.343	1.603
A0A6I8T3H5	607	S	Leucine zipper-EF-hand-containing transmembrane protein 1 OS=Aedes aegypti OX=7159 GN=5578443 PE=3 SV=1	AAEL000485	1	2.70263e-07	103.08	KVNS(1)MINK	2	0.50848	3	1.431	0.553	0.995	1.438	0.556
A0A6I8T3H5	774	S	Leucine zipper-EF-hand-containing transmembrane protein 1 OS=Aedes aegypti OX=7159 GN=5578443 PE=3 SV=1	AAEL000485	0.999995	0.00090754	66.387	ATDLALADS(1)QLK	2	0.63065	1	1.687	0.197
Q17P27	524	S	T-complex protein 1 subunit eta OS=Aedes aegypti OX=7159 GN=5578459 PE=3 SV=1	AAEL000486	1	9.56895e-06	85.473	S(1)GGGEMPQAPMGR	2	-1.323	2	1.222	1.079	0.653	1.87	1.653
Q17P48	466	S	AAEL000510-PA OS=Aedes aegypti OX=7159 GN=AAEL000510 PE=4 SV=1	AAEL000510	0.999986	9.37357e-34	166.29	YEYDS(1)DEDTIGGTWEHK	2	-0.4664	6	0.763	1.113	1.151	0.663	0.967
Q17P00	108	S	AAEL000550-PA OS=Aedes aegypti OX=7159 GN=5563667 PE=4 SV=1	AAEL000550	1	8.85991e-39	186.56	TVIDLS(1)DEEKEK	2	0.6427	4	0.946	0.641	1.463	0.646	0.438
Q17NY6	61	S	Late endosomal/lysosomal adaptor and MAPK and MTOR activator 1 OS=Aedes aegypti OX=7159 GN=5563671 PE=3 SV=1	AAEL000562	1	2.68794e-27	162.9	S(0.085)DS(0.915)EDLTQEYPNS(1)VPK	2	0.079645	8	2.051	0.475	0.359	5.719	1.324
Q17NY6	43	S	Late endosomal/lysosomal adaptor and MAPK and MTOR activator 1 OS=Aedes aegypti OX=7159 GN=5563671 PE=3 SV=1	AAEL000562	0.999347	3.68895e-40	187.37	THLLDNPVS(0.001)NS(0.999)PAVR	2	0.3842	6	1.077	1.017	0.891	1.209	1.14
Q17NY6	55	T	Late endosomal/lysosomal adaptor and MAPK and MTOR activator 1 OS=Aedes aegypti OX=7159 GN=5563671 PE=3 SV=1	AAEL000562	0.998451	3.61191e-50	200.2	RS(0.028)DS(0.974)EDLT(0.998)QEYPNSVPK	2	-1.8087	6	0.895	0.972	1.153	0.776	0.843
Q17NY6	51	S	Late endosomal/lysosomal adaptor and MAPK and MTOR activator 1 OS=Aedes aegypti OX=7159 GN=5563671 PE=3 SV=1	AAEL000562	0.973756	2.37035e-50	201.24	RS(0.028)DS(0.974)EDLT(0.998)QEYPNSVPK	2	-1.8087	40	0.82	0.891	1.331	0.616	0.669
Q17NT2	688	S	Phosphatidylinositol-3-phosphate phosphatase OS=Aedes aegypti OX=7159 GN=AAEL000564 PE=3 SV=1	AAEL000564	1	2.40374e-43	185.34	LQSLTQELNQS(1)DEEPENHVK	2	-0.014018	5	0.934	0.877	1.214	0.769	0.723
Q17NT2	605	S	Phosphatidylinositol-3-phosphate phosphatase OS=Aedes aegypti OX=7159 GN=AAEL000564 PE=3 SV=1	AAEL000564	0.999862	1.12819e-17	124.2	S(1)YGDLMTGVNAGGLTR	2	0.31297	4	1.353	0.571	1.068	1.268	0.535
A0A6I8TXJ6	411	S	Uncharacterized protein OS=Aedes aegypti OX=7159 GN=5564326 PE=4 SV=1	AAEL000565; AAEL000591	0.999995	3.97723e-10	122.29	RGS(1)LVEISTVKPK	2	-0.45316	6	1.039	0.998	0.957	1.085	1.042
A0A6I8TXJ6	202	S	Uncharacterized protein OS=Aedes aegypti OX=7159 GN=5564326 PE=4 SV=1	AAEL000565; AAEL000591	0.999995	8.06764e-09	92.886	S(1)QDHPGAVGPLPQHYQVAR	3	0.79672	3	1.143	0.847	1.003	1.139	0.844
A0A6I8TXJ6	193	S	Uncharacterized protein OS=Aedes aegypti OX=7159 GN=5564326 PE=4 SV=1	AAEL000565; AAEL000591	0.99982	0.000234316	77.062	IES(1)PNSLAR	2	2.8503	2	0.926	0.734	1.383	0.669	0.531
Q17NV4	261	S	26S proteasome non-ATPase regulatory subunit 4 OS=Aedes aegypti OX=7159 GN=AAEL000568 PE=3 SV=1	AAEL000568	0.881171	5.60208e-09	70.346	AQGSSEGGAQEGT(0.004)S(0.004)S(0.02)S(0.02)GGT(0.02)AS(0.05)AS(0.881)QPNS(0.002)EEALLER	3	-0.39649	1	0.879	0.668	1.511	0.582	0.442
Q17NV9	8	S	AAEL000570-PA OS=Aedes aegypti OX=7159 GN=AAEL000570 PE=3 SV=1	AAEL000570, AAEL018336	1	3.87433e-13	117.38	GDENENS(1)CDKFDDVKPDK	2	0.90411	6	0.802	1.245	0.958	0.837	1.3
Q17NU0	296	S	AAEL000574-PA OS=Aedes aegypti OX=7159 GN=5564319 PE=4 SV=1	AAEL000574	0.999987	0.000614872	70.26	VVTPAAPPS(1)PK	2	0.30792	2	1.452	0.443
Q17NT3	1238	S	AAEL000581-PA OS=Aedes aegypti OX=7159 GN=5564314 PE=3 SV=1	AAEL000581	0.999998	0.00336261	58.699	TINLGS(1)K	2	0.91169	2	0.912		1.123	0.812
Q17NU9	411	S	AAEL000589-PA OS=Aedes aegypti OX=7159 GN=AAEL000589 PE=4 SV=1	AAEL000589	0.762664	0.000744463	59.728	QQLVS(0.022)DREPT(0.215)S(0.763)PQK	2	-0.16289	1	1.016	1.232	0.723	1.406	1.702
Q17NU9	524	S	AAEL000589-PA OS=Aedes aegypti OX=7159 GN=AAEL000589 PE=4 SV=1	AAEL000589	0.994408	0.000199292	75.969	S(0.005)NS(0.994)ITNVNNNSK	2	0.80115	2	1.42		0.53	2.677
A0A6I8TSQ1	943	S	ATG11 domain-containing protein OS=Aedes aegypti OX=7159 GN=5564855 PE=4 SV=1	AAEL000608; AAEL000610	0.970322	3.99801e-09	103.9	SMAS(0.026)S(0.97)PGT(0.003)PTGSSDIYR	2	0.81469	5	0.753	1.945	0.236	3.189	8.242
A0A6I8TSQ1	628	S	ATG11 domain-containing protein OS=Aedes aegypti OX=7159 GN=5564855 PE=4 SV=1	AAEL000608; AAEL000610	0.999962	1.51294e-14	131.96	TTDS(1)ANNAQLPIR	2	1.2755	2		1.619	0.383		4.226
A0A6I8TSQ1	655	S	ATG11 domain-containing protein OS=Aedes aegypti OX=7159 GN=5564855 PE=4 SV=1	AAEL000608; AAEL000610	1	0.000194057	80.014	VGQS(1)PIDR	2	1.2162	2	0.743	1.469	0.778	0.956	1.889
A0A6I8TSQ1	642	S	ATG11 domain-containing protein OS=Aedes aegypti OX=7159 GN=5564855 PE=4 SV=1	AAEL000608; AAEL000610	0.999833	1.17746e-31	166.92	EGCES(1)ETDTEEFEK	2	-0.23963	4	0.731	1.439	0.825	0.887	1.746
A0A6I8TSQ1	879	S	ATG11 domain-containing protein OS=Aedes aegypti OX=7159 GN=5564855 PE=4 SV=1	AAEL000608; AAEL000610	0.999016	1.05553e-07	103.44	SPS(0.999)DT(0.001)SLEK	2	0.01509	3	0.829	1.305	0.86	0.965	1.52
A0A6I8TSQ1	946	T	ATG11 domain-containing protein OS=Aedes aegypti OX=7159 GN=5564855 PE=4 SV=1	AAEL000608; AAEL000610	0.995282	7.86198e-16	127.49	SMASS(0.001)PGT(0.995)PT(0.004)GSSDIYR	2	0.5723	5	0.93	1.238	0.816	1.14	1.517
A0A6I8TSQ1	996	S	ATG11 domain-containing protein OS=Aedes aegypti OX=7159 GN=5564855 PE=4 SV=1	AAEL000608; AAEL000610	0.995516	4.13987e-18	138.09	ETIQSLTDPELCS(0.996)NQS(0.004)NFK	2	-0.71584	3	0.991	1.173	0.818	1.211	1.433
A0A6I8TSQ1	1127	S	ATG11 domain-containing protein OS=Aedes aegypti OX=7159 GN=5564855 PE=4 SV=1	AAEL000608; AAEL000610	0.812545	3.37376e-10	99.064	VKPVPS(0.035)S(0.813)S(0.14)GS(0.009)GT(0.003)S(0.001)TSSSTSK	2	-0.0099939	3	0.668	1.265	1.092	0.613	1.159
A0A6I8TSQ1	644	T	ATG11 domain-containing protein OS=Aedes aegypti OX=7159 GN=5564855 PE=4 SV=1	AAEL000608; AAEL000610	0.926066	0.00139108	56.121	EGCES(0.012)ET(0.926)DT(0.062)EEFEK	2	0.55601	1	0.774	0.807	1.48	0.524	0.545
A0A6I8TSQ1	597	S	ATG11 domain-containing protein OS=Aedes aegypti OX=7159 GN=5564855 PE=4 SV=1	AAEL000608; AAEL000610	0.990029	2.49846e-05	76.492	LVDGNQS(0.99)KS(0.263)S(0.747)GLQEFR	2	0.12713	1		0.981
A0A6I8TSQ1	619	S	ATG11 domain-containing protein OS=Aedes aegypti OX=7159 GN=5564855 PE=4 SV=1	AAEL000608; AAEL000610	0.998607	8.07921e-08	92.886	TDMGEVIS(0.059)GS(0.942)GRS(0.999)GNEDK	2	0.19831	1		0.981
A0A6I8TSQ1	599	S	ATG11 domain-containing protein OS=Aedes aegypti OX=7159 GN=5564855 PE=4 SV=1	AAEL000608; AAEL000610	0.970659	0.00309414	57.532	S(0.971)S(0.029)GLQEFR	2	0.12761	1	0.261	1.69
A0A6I8TSQ1	616	S	ATG11 domain-containing protein OS=Aedes aegypti OX=7159 GN=5564855 PE=4 SV=1	AAEL000608; AAEL000610	0.941997	8.07921e-08	92.886	TDMGEVIS(0.059)GS(0.942)GRS(0.999)GNEDK	2	0.19831	2		0.981
Q17NS6	553	S	AAEL000622-PA OS=Aedes aegypti OX=7159 GN=AAEL000622 PE=4 SV=1	AAEL000622	0.997385	0.0122469	46.462	S(0.001)LS(0.997)PLS(0.002)K	2	-0.12136	1		0.82	1.273		0.644
Q17NL4	239	S	AAEL000635-PA OS=Aedes aegypti OX=7159 GN=5565440 PE=3 SV=1	AAEL000635	0.999979	4.02366e-27	157.81	VQAGNDS(1)DEAMATDSGR	2	-0.70568	15	0.923	0.993	1.097	0.842	0.905
Q1HR78	483	T	Protein disulfide-isomerase OS=Aedes aegypti OX=7159 GN=5565441 PE=2 SV=1	AAEL000641	1	5.47016e-62	218.16	SEEPEVEET(1)EEDQKPEKDEL	3	0.7575	3	0.283	2.321	0.364	0.779	6.378
Q17NM9	43	S	AAEL000649-PA OS=Aedes aegypti OX=7159 GN=5565417 PE=4 SV=1	AAEL000649	0.996617	0.00196417	47.499	NS(0.997)PPS(0.003)AGSLGSIAPTK	2	0.37028	1			1.094
A0A1S4EWJ6	193	S	Uncharacterized protein OS=Aedes aegypti OX=7159 GN=5565916 PE=3 SV=1	AAEL000682	0.780709	1.38723e-31	152.05	RHS(0.781)S(0.212)DHS(0.007)S(0.001)AVSSSSSTVHSSSTATSR	4	0.026172	2	0.511	2.142	0.298	1.716	7.201
A0A1S4EWJ6	194	S	Uncharacterized protein OS=Aedes aegypti OX=7159 GN=5565916 PE=3 SV=1	AAEL000682	0.801166	2.32987e-15	105.91	HS(0.151)S(0.801)DHS(0.04)S(0.008)AVSSSSSTVHSSSTATSR	4	0.17532	2	1.529	0.385	1.068	1.432	0.361
A0A6I8TYM4	325	S	Serine/threonine-protein kinase TOR OS=Aedes aegypti OX=7159 GN=5565894 PE=3 SV=1	AAEL000693	0.978048	9.5739e-11	122.63	QNS(0.978)S(0.022)IQESAICR	2	1.2085	3	0.887	1.003	1.13	0.785	0.887
A0A6I8TYM4	1183	S	Serine/threonine-protein kinase TOR OS=Aedes aegypti OX=7159 GN=5565894 PE=3 SV=1	AAEL000693	0.783114	0.00138524	56.121	LQS(0.018)QS(0.783)T(0.199)LALDDEFR	2	0.99574	1	0.996	0.769	1.262	0.789	0.61
A0A6I8TUV7	788	S	Uncharacterized protein OS=Aedes aegypti OX=7159 GN=5565895 PE=4 SV=1	AAEL000696; AAEL000712	0.986278	0.000808365	65.038	T(0.004)S(0.004)LS(0.986)PLS(0.005)GVS(0.001)PR	2	0.075255	3	0.847	1.143	1.019	0.831	1.122
A0A6I8TUV7	1368	S	Uncharacterized protein OS=Aedes aegypti OX=7159 GN=5565895 PE=4 SV=1	AAEL000696; AAEL000712	0.997898	0.000232398	62.617	NNS(0.998)PS(0.002)ITAAVTEITK	2	1.2081	3	1.03	0.939	1.031	0.999	0.911
A0A6I8TUV7	1349	S	Uncharacterized protein OS=Aedes aegypti OX=7159 GN=5565895 PE=4 SV=1	AAEL000696; AAEL000712	1	7.31361e-17	130.49	LHNMQADS(1)PEPEPDPQPR	2	-0.17134	5	0.844	0.884	1.311	0.644	0.675
Q17NG8	796	S	Alpha-1,4 glucan phosphorylase OS=Aedes aegypti OX=7159 GN=5565921 PE=3 SV=1	AAEL000703	0.999773	1.90208e-05	83.229	AQDMVSATYQNQS(1)K	2	-0.0070174	1	1.042	0.884	1.081	0.964	0.818
Q17NG8	430	S	Alpha-1,4 glucan phosphorylase OS=Aedes aegypti OX=7159 GN=5565921 PE=3 SV=1	AAEL000703	0.99996	8.3691e-19	143.93	SLS(1)LVEEDGDKR	2	0.31482	6	2.346	0.173	0.352	6.664	0.49
Q17NG8	839	S	Alpha-1,4 glucan phosphorylase OS=Aedes aegypti OX=7159 GN=5565921 PE=3 SV=1	AAEL000703	1	0.000261632	77.367	LPNPS(1)EAPHNK	2	0.72154	1	1.019		0.999	1.02
Q17NG8	20	S	Alpha-1,4 glucan phosphorylase OS=Aedes aegypti OX=7159 GN=5565921 PE=3 SV=1	AAEL000703	1	0.00151258	57.414	GIS(1)VLEDVNEIKR	3	-0.11846	2	0.937
Q17NG9	248	T	Reticulon-like protein OS=Aedes aegypti OX=7159 GN=5565892 PE=4 SV=1	AAEL000713	1	6.48027e-06	96.143	VKT(1)PVEIPQEKPK	2	-0.051717	6	0.968	0.931	1.113	0.869	0.836
Q17NG9	36	S	Reticulon-like protein OS=Aedes aegypti OX=7159 GN=5565892 PE=4 SV=1	AAEL000713	1	0.018093	49.418	FPS(1)GEEK	2	0.62355	1	0.886	1.035
Q17NG9	49	S	Reticulon-like protein OS=Aedes aegypti OX=7159 GN=5565892 PE=4 SV=1	AAEL000713	0.998114	0.000283984	50.865	FPS(0.998)DVDLLGDS(0.001)FT(0.001)MPSTHTAPDNK	2	-0.20115	1	0.764	1.163
A0A6I8T3J7	742	S	Pak-interacting exchange factor, beta-pix/cool-1 OS=Aedes aegypti OX=7159 GN=5565906 PE=4 SV=1	AAEL000719	1	5.57515e-13	107.15	RES(1)PPPPAPEGPVVPQQLYDR	2	0.56647	8	0.812	1.209	0.987	0.823	1.226
A0A6I8T3J7	765	S	Pak-interacting exchange factor, beta-pix/cool-1 OS=Aedes aegypti OX=7159 GN=5565906 PE=4 SV=1	AAEL000719	0.999888	2.30883e-07	99.752	S(1)FETAQGLGR	2	0.46186	3	1.191	0.652	1.167	1.02	0.558
A0A6I8T3J7	435	S	Pak-interacting exchange factor, beta-pix/cool-1 OS=Aedes aegypti OX=7159 GN=5565906 PE=4 SV=1	AAEL000719	0.999494	2.53e-62	215.36	S(0.001)QS(0.999)FNHHLSYNQVQHQQSQK	3	-1.4247	4	1.225		0.758	1.616
Q17ND4	567	S	E3 ubiquitin protein ligase OS=Aedes aegypti OX=7159 GN=AAEL000730 PE=3 SV=1	AAEL000730	0.994575	5.82495e-27	162.37	S(0.005)ES(0.995)GEEGDGCDPNGVK	2	-1.2961	3	0.791	1.44	0.754	1.051	1.912
Q17ND4	609	S	E3 ubiquitin protein ligase OS=Aedes aegypti OX=7159 GN=AAEL000730 PE=3 SV=1	AAEL000730	0.999991	0.000360994	73.887	S(1)AESDLVR	2	0.43666	5	0.855	1.29	0.846	1.012	1.527
A0A1S4EWR2	61	S	Acyl-coenzyme A oxidase OS=Aedes aegypti OX=7159 GN=5566281 PE=3 SV=1	AAEL000735	0.997982	0.000497184	53.359	VPLHFAS(0.998)HQELY(0.002)EETIR	3	0.31435	1	0.849	1.353	0.781	1.088	1.731
A0A1S4EWR2	324	S	Acyl-coenzyme A oxidase OS=Aedes aegypti OX=7159 GN=5566281 PE=3 SV=1	AAEL000735	1	6.81284e-08	73.227	RQS(1)HINPELPEVQVIDHVTQQAK	3	0.58129	1	0.385	1.559
A0A1S4EWR2	648	S	Acyl-coenzyme A oxidase OS=Aedes aegypti OX=7159 GN=5566281 PE=3 SV=1	AAEL000735	1	0.000585947	52.599	LFAEAMKS(1)PLNQEPVNK	3	0.83033	1			1.094
A0A6I8TTV8	389	S	Uncharacterized protein OS=Aedes aegypti OX=7159 GN=5566268 PE=3 SV=1	AAEL000738	0.999445	0.0231265	47.706	S(0.039)AS(0.961)AMS(0.999)Y(0.001)	1	0.70089	1		0.996	1.077		0.924
A0A6I8TTV8	386	S	Uncharacterized protein OS=Aedes aegypti OX=7159 GN=5566268 PE=3 SV=1	AAEL000738	0.960985	0.0231265	47.706	S(0.039)AS(0.961)AMS(0.999)Y(0.001)	1	0.70089	1		0.996	1.077		0.924
A0A6I8TTV8	382	S	Uncharacterized protein OS=Aedes aegypti OX=7159 GN=5566268 PE=3 SV=1	AAEL000738	0.996377	0.0108228	48.423	DFT(0.004)VGS(0.996)R	2	-0.10657	2	0.862		1.182	0.729
A0A6I8TTV8	51	S	Uncharacterized protein OS=Aedes aegypti OX=7159 GN=5566268 PE=3 SV=1	AAEL000738	0.999049	1.49653e-12	97.55	GTTLVSFAEDEAPSSGSTAGPVPPQKS(0.999)PR	3	0.7036	3	0.611	1.323
A0A6I8TAT4	166	S	Protein hook OS=Aedes aegypti OX=7159 GN=5566328 PE=3 SV=1	AAEL000738	0.999997	0.00031675	75.316	NS(1)INATSLDVK	2	0.52283	3	1.271	0.803	0.902	1.408	0.889
A0A1S4EWR4	46	S	PAP-associated domain-containing protein OS=Aedes aegypti OX=7159 GN=5566297 PE=4 SV=1	AAEL000750	1	4.62046e-25	153.72	NGS(1)PDTENEMDAEK	2	-0.80499	5	0.827	1.127	1.06	0.78	1.062
A0A1S4EWS1	402	S	BSD domain-containing protein OS=Aedes aegypti OX=7159 GN=5566633 PE=4 SV=1	AAEL000752	0.994195	6.51627e-15	130.27	DDVSSS(0.001)NS(0.994)DES(0.005)WEK	2	1.3201	3	1.16	0.925	0.897	1.293	1.031
A0A1S4EWS1	77	S	BSD domain-containing protein OS=Aedes aegypti OX=7159 GN=5566633 PE=4 SV=1	AAEL000752	0.851447	0.00014122	67.645	S(0.149)LS(0.851)LNEPDSTVGAMK	2	1.2935	1	1.478	0.63	0.853	1.732	0.738
Q17N85	25	S	AAEL000758-PB OS=Aedes aegypti OX=7159 GN=5566596 PE=3 SV=1	AAEL000758	0.99074	4.17156e-18	133.76	KLPS(0.005)S(0.991)PT(0.003)S(0.001)SSSSLSTSLTAK	2	0.30651	12	0.743	1.261	1.007	0.738	1.252
Q17N85	854	S	AAEL000758-PB OS=Aedes aegypti OX=7159 GN=5566596 PE=3 SV=1	AAEL000758	1	2.12906e-15	108.5	IAVTDAAMQAEANGAS(1)GEELDQDR	3	-3.5672	2	0.955	0.847	1.223	0.781	0.693
A0A6I8TN55	678	S	Uncharacterized protein OS=Aedes aegypti OX=7159 GN=5579384 PE=4 SV=1	AAEL000761, AAEL000784	0.961773	1.24464e-26	140.9	SIVANEGSTAQEIEQS(0.004)LHS(0.962)PT(0.034)PK	3	0.16233	2		0.977	1.098		0.891
A0A6I8TN55	1148	S	Uncharacterized protein OS=Aedes aegypti OX=7159 GN=5579384 PE=4 SV=1	AAEL000761, AAEL000784	1	7.94194e-15	137.81	YHDS(1)PPLPPAK	2	-0.23325	7	0.877	0.972	1.175	0.747	0.828
A0A6I8TJ12	38	S	Phospholipid-transporting ATPase OS=Aedes aegypti OX=7159 GN=5566589 PE=3 SV=1	AAEL000767	0.961706	2.00634e-06	54.52	GS(0.008)NT(0.008)T(0.009)EY(0.006)EGLLLDES(0.962)DEHDDDAT(0.005)T(0.002)S(0.001)GVTLDDTDKR	4	-0.32936	2	0.952	0.944	1.118	0.852	0.844
A0A6I8TTV5	1257	S	Phospholipid-transporting ATPase OS=Aedes aegypti OX=7159 GN=5566589 PE=3 SV=1	AAEL000767	0.848908	0.00033499	74.841	S(0.151)S(0.849)LTETAR	2	0.0094801	1	1.552	0.482	0.934	1.661	0.515
A0A6I8TUX3	1085	S	Phospholipid-transporting ATPase OS=Aedes aegypti OX=7159 GN=5566589 PE=3 SV=1	AAEL000767	0.999996	3.2712e-25	160.67	NQSIATPHPIKES(1)R	3	-0.12429	6	0.976	1.312	0.68	1.436	1.931
A0A6I8TUX3	43	S	Phospholipid-transporting ATPase OS=Aedes aegypti OX=7159 GN=5566589 PE=3 SV=1	AAEL000767	0.769662	4.79735e-07	82.635	DDDDAT(0.002)T(0.221)S(0.77)GVT(0.007)LDDTDKR	2	1.1621	1			1.094
A0A1S4EWU9	237	S	Laminin IV type A domain-containing protein OS=Aedes aegypti OX=7159 GN=5566582 PE=4 SV=1	AAEL000786	0.999999	1.35598e-05	92.247	DSEIS(1)GELNR	2	-0.14302	3	0.733	0.781	1.555	0.471	0.502
Q17N72	346	S	Ubiquitin carboxyl-terminal hydrolase calypso OS=Aedes aegypti OX=7159 GN=calypso PE=3 SV=1	AAEL000787	0.985767	0.00266618	44.158	ENPPPS(0.986)PPPS(0.012)FIGAGT(0.002)FS(0.001)PK	2	1.0693	1		0.981
A0A1S4EWV3	29	S	Uncharacterized protein OS=Aedes aegypti OX=7159 GN=5566608 PE=4 SV=1	AAEL000791	0.773924	1.01273e-11	95.435	GGPY(0.006)LES(0.219)S(0.774)GAGHPAPS(0.001)AAAGTGATQTR	3	-0.13652	1	0.937
A0A6I8U895	47	T	Clustered mitochondria protein homolog OS=Aedes aegypti OX=7159 GN=5566610 PE=3 SV=1	AAEL000794	0.992143	4.72474e-19	142.94	DKET(0.008)T(0.992)PPPTTTGAK	2	-0.28382	24	0.8	1.25	0.955	0.838	1.31
A0A6I8U895	234	S	Clustered mitochondria protein homolog OS=Aedes aegypti OX=7159 GN=5566610 PE=3 SV=1	AAEL000794	0.923982	1.22456e-06	85.177	S(0.076)ES(0.924)VDCTPPEHIMPGAK	2	-3.79	1	0.937
A0A1S4EWV8	358	S	Flavin-containing monooxygenase OS=Aedes aegypti OX=7159 GN=5566856 PE=3 SV=1	AAEL000797	0.998958	1.56369e-23	151.19	KS(0.999)QS(0.001)HMMGPAQGEYYDDLAR	2	0.68957	4	0.333	2.313	0.316	1.053	7.329
A0A6I8TVJ6	1090	S	Sterol regulatory element-binding protein cleavage-activating protein OS=Aedes aegypti OX=7159 GN=5566863 PE=3 SV=1	AAEL000798	0.908094	0.000378446	62.556	S(0.088)NRS(0.908)PPPPSSGSY(0.004)QR	2	1.9808	2		1.152	0.903		1.276
A0A6I8TVJ6	1118	S	Sterol regulatory element-binding protein cleavage-activating protein OS=Aedes aegypti OX=7159 GN=5566863 PE=3 SV=1	AAEL000798	0.990735	2.68299e-21	146.13	ALTVS(0.009)GS(0.991)PPGGASATVR	2	0.16259	5	0.961	0.923	1.131	0.849	0.816
A0A6I8T3U2	859	S	Uncharacterized protein OS=Aedes aegypti OX=7159 GN=5566861 PE=4 SV=1	AAEL000802	0.999719	1.0685e-14	134.14	TPPS(1)PSPSLDQLR	2	-1.005	8	0.895	1.585	0.471	1.898	3.362
A0A6I8T3U2	744	S	Uncharacterized protein OS=Aedes aegypti OX=7159 GN=5566861 PE=4 SV=1	AAEL000802	0.979804	7.71625e-07	72.474	QDGIS(0.98)DS(0.018)VS(0.002)TVSIPTHEAMEK	2	0.69451	2	0.93	1.529	0.492	1.889	3.107
A0A6I8T3U2	53	S	Uncharacterized protein OS=Aedes aegypti OX=7159 GN=5566861 PE=4 SV=1	AAEL000802	0.854985	4.33196e-14	88.018	ETPVPVPS(0.021)S(0.021)NNNT(0.021)GAPS(0.855)PS(0.078)PS(0.003)PAEDDIQNQNHLPK	3	0.37305	5	0.767	1.625	0.575	1.334	2.827
A0A6I8T3U2	856	T	Uncharacterized protein OS=Aedes aegypti OX=7159 GN=5566861 PE=4 SV=1	AAEL000802	0.999973	6.08856e-05	79.326	T(1)PPS(0.911)PS(0.088)PS(0.001)LDQLR	2	0.42972	4	0.449	1.85	0.696	0.645	2.66
A0A6I8T3U2	751	S	Uncharacterized protein OS=Aedes aegypti OX=7159 GN=5566861 PE=4 SV=1	AAEL000802	0.908939	9.52086e-08	76.161	QDGIS(0.007)DS(0.009)VS(0.012)T(0.052)VS(0.909)IPT(0.012)HEAMEK	3	0.56138	1	0.821	1.447	0.71	1.157	2.038
A0A6I8T413	152	S	Protein kinase C OS=Aedes aegypti OX=7159 GN=5566886 PE=3 SV=1	AAEL000810	0.980472	3.2118e-22	131.95	WNQDSSSIASQQMLQQTT(0.001)T(0.018)NS(0.98)YR	3	0.51541	2	1.284	0.586	1.13	1.137	0.519
A0A6I8T413	718	T	Protein kinase C OS=Aedes aegypti OX=7159 GN=5566886 PE=3 SV=1	AAEL000810	1	1.15091e-08	110.56	EDPVLT(1)PVPNDIIR	2	-0.18939	3	1.275	0.539	1.194	1.067	0.451
Q17N15	336	S	AAEL000811-PA (Fragment) OS=Aedes aegypti OX=7159 GN=GPRMTH7 PE=4 SV=2	AAEL000811	1	1.63894e-15	126.32	LS(1)NGGEAANAILAK	2	-1.0706	7	1.096	0.654	1.274	0.86	0.512
A0A1S4EX13	8	S	Uncharacterized protein OS=Aedes aegypti OX=7159 GN=5566848 PE=3 SV=1	AAEL000815	0.908219	0.000260476	65.231	MDDES(0.018)S(0.073)DS(0.908)LELS(0.001)R	2	0.015015	1	1.079	1.152	0.738	1.462	1.561
A0A1S4EX13	5	S	Uncharacterized protein OS=Aedes aegypti OX=7159 GN=5566848 PE=3 SV=1	AAEL000815	0.831017	0.00032691	62.813	MDDES(0.831)S(0.156)DS(0.013)LELSR	2	-0.39795	2		0.976	1.099		0.889
Q17N60	35	T	60S ribosomal protein L35a OS=Aedes aegypti OX=7159 GN=5566843 PE=3 SV=1	AAEL000823	0.988473	1.78196e-14	134.06	S(0.012)QT(0.988)KEAILAR	2	-0.33037	14	1.882	0.054	1.024	1.838	0.053
A0A6I8T3V8	681	S	MYND-type domain-containing protein OS=Aedes aegypti OX=7159 GN=5566900 PE=4 SV=1	AAEL000824	0.999998	1.36466e-07	80.835	KEVEDDS(1)EDNQEPTTASAK	3	0.27486	2	0.82	1.285	0.891	0.919	1.441
A0A6I8T3V8	846	S	MYND-type domain-containing protein OS=Aedes aegypti OX=7159 GN=5566900 PE=4 SV=1	AAEL000824	0.934218	1.372e-07	84.946	S(0.064)AS(0.934)VGPRPPT(0.002)PPPEVDIR	3	0.10828	3		1.022	1.049		0.973
A0A6I8T3V8	720	S	MYND-type domain-containing protein OS=Aedes aegypti OX=7159 GN=5566900 PE=4 SV=1	AAEL000824	0.999998	2.03652e-13	123.32	S(1)VEQDETEDGDEPLVPSK	2	1.4497	3	0.931	0.911	1.18	0.789	0.772
A0A6I8T3V8	853	T	MYND-type domain-containing protein OS=Aedes aegypti OX=7159 GN=5566900 PE=4 SV=1	AAEL000824	0.769527	0.00074297	51.31	S(0.01)AS(0.221)VGPRPPT(0.77)PPPEVDIR	3	0.10271	2	0.937
Q17N55	149	T	AAEL000825-PA OS=Aedes aegypti OX=7159 GN=5566879 PE=4 SV=1	AAEL000825, AAEL020913	0.999982	2.08954e-08	105.06	NT(1)PQQSEIAEEVAPK	2	-1.5424	3	1.55	1.069	0.283	5.478	3.777
Q17N55	237	T	AAEL000825-PA OS=Aedes aegypti OX=7159 GN=5566879 PE=4 SV=1	AAEL000825, AAEL020913	0.99995	0.00458658	55.755	NT(1)PVQDTGDDSR	2	2.5711	2	1.206	0.968	0.796	1.514	1.216
Q17N55	88	S	AAEL000825-PA OS=Aedes aegypti OX=7159 GN=5566879 PE=4 SV=1	AAEL000825, AAEL020913	0.999507	4.89854e-41	188.23	RDS(1)ECYQLPELNEEDR	2	-0.13785	6	1.052	0.968	0.976	1.077	0.99
Q17N55	224	S	AAEL000825-PA OS=Aedes aegypti OX=7159 GN=5566879 PE=4 SV=1	AAEL000825, AAEL020913	1	0.0193167	42.336	GFEINS(1)PR	2	-2.1679	1	0.804		1.249	0.644
A0A6I8T3P0	445	S	Skeletal muscle/kidney enriched inositol 5-phosphatase OS=Aedes aegypti OX=7159 GN=5566875 PE=3 SV=1	AAEL000840	0.932187	2.24946e-07	103.76	RCPS(0.932)PT(0.068)FDDID	2	-0.37744	5	0.844	1.134	1.033	0.818	1.098
Q17N02	27	S	AAEL000856-PA OS=Aedes aegypti OX=7159 GN=5567176 PE=4 SV=1	AAEL000856	0.777392	1.44745e-07	81.48	KREDEDS(0.777)DS(0.223)NEEINDLLDK	3	0.17363	2	0.817		1.234	0.663
Q17N01	448	S	AAEL000860-PA OS=Aedes aegypti OX=7159 GN=5567249 PE=4 SV=1	AAEL000860	0.982931	8.26796e-06	67.911	LGVDEEMS(1)NEINS(0.983)REEAAS(0.009)S(0.009)R	3	-0.72218	2	1.071	0.714	1.236	0.866	0.578
Q17N01	443	S	AAEL000860-PA OS=Aedes aegypti OX=7159 GN=5567249 PE=4 SV=1	AAEL000860	0.999698	8.26796e-06	67.911	LGVDEEMS(1)NEINS(0.983)REEAAS(0.009)S(0.009)R	3	-0.72218	2	1.071	0.714	1.236	0.866	0.578
Q17N01	85	S	AAEL000860-PA OS=Aedes aegypti OX=7159 GN=5567249 PE=4 SV=1	AAEL000860	1	9.74803e-28	161.64	S(1)KELLDSDQLSHASYVCR	3	0.74287	9	0.968	0.724	1.345	0.72	0.538
A0A1S4EX41	397	S	WW domain-containing protein OS=Aedes aegypti OX=7159 GN=5567240 PE=4 SV=1	AAEL000875	1	6.06483e-09	98.21	KGPPGRDDDS(1)EDEHEVLK	4	0.30419	3	0.952	0.967
Q17MT0	140	S	AAEL000883-PB OS=Aedes aegypti OX=7159 GN=5567242 PE=4 SV=1	AAEL000883	0.99828	1.66423e-50	191.11	QT(1)PS(0.998)PPT(0.002)AQQQQQQYQQEQAK	3	0.41036	9	0.821	1.23	0.953	0.862	1.29
Q17MT0	183	T	AAEL000883-PB OS=Aedes aegypti OX=7159 GN=5567242 PE=4 SV=1	AAEL000883	1	5.64116e-16	134.42	KAT(1)PPPPPTANDPISK	2	0.068826	12	1.039	1.036	0.914	1.136	1.132
Q17MT0	138	T	AAEL000883-PB OS=Aedes aegypti OX=7159 GN=5567242 PE=4 SV=1	AAEL000883	0.999751	1.66423e-50	192.12	QT(1)PS(0.994)PPT(0.007)AQQQQQQYQQEQAK	3	0.692	7	0.26	0.372	2.564	0.101	0.145
A0A6I8U4X8	189	T	Peroxin-1 OS=Aedes aegypti OX=7159 GN=5567213 PE=3 SV=1	AAEL000895	0.938359	0.00619177	53.448	S(0.062)NT(0.938)NLNIAELVR	2	1.1946	2	1.135		0.863	1.316
Q17MW7	296	S	AAEL000902-PA OS=Aedes aegypti OX=7159 GN=5567207 PE=4 SV=1	AAEL000902	0.999999	5.17649e-10	114.63	GLS(1)VDKEYYLSK	2	-0.58846	3	0.972	1.102	0.919	1.058	1.199
Q17MW7	526	S	AAEL000902-PA OS=Aedes aegypti OX=7159 GN=5567207 PE=4 SV=1	AAEL000902	0.771395	0.00532009	52.891	GDTAFS(0.228)S(0.771)CLGR	2	-1.8977	1
A0A6I8TVI7	449	S	SEC7 domain-containing protein OS=Aedes aegypti OX=7159 GN=5567245 PE=3 SV=1	AAEL000906	0.90111	0.00100084	62.357	T(0.048)S(0.048)S(0.901)IT(0.003)S(0.001)QHTPNR	2	0.20836	2	0.846	1.145	1.018	0.83	1.125
Q17MR0	161	T	Calcium channel flower OS=Aedes aegypti OX=7159 GN=5567464 PE=3 SV=1	AAEL000930	0.818566	1.74696e-08	101.23	AAAAAS(0.096)T(0.819)AAS(0.06)S(0.025)AEQGR	2	0.090866	1			1.094
Q17MR0	160	S	Calcium channel flower OS=Aedes aegypti OX=7159 GN=5567464 PE=3 SV=1	AAEL000930	0.787173	2.31628e-07	97.271	AAAAAS(0.787)T(0.213)AASSAEQGR	2	-1.1091	1	0.926		1.107	0.837
Q1HQK7	123	S	Alkaline phosphatase OS=Aedes aegypti OX=7159 GN=5567473 PE=2 SV=1	AAEL000931	0.999061	1.39051e-12	122.64	QVPDS(0.999)AGT(0.001)ATAMFTGVK	2	-0.34127	11	0.536	1.794	0.655	0.819	2.738
Q17MS4	167	S	AAEL000933-PA OS=Aedes aegypti OX=7159 GN=5567477 PE=4 SV=1	AAEL000933	0.921005	0.000269597	54.521	EAPLAAAS(0.921)PS(0.069)S(0.007)S(0.003)GHPVEPR	3	-0.18741	2	1.17	0.918	0.893	1.311	1.028
Q17MN0	147	S	Clathrin light chain (Fragment) OS=Aedes aegypti OX=7159 GN=AAEL000934 PE=3 SV=1	AAEL000934	0.999582	1.49124e-18	111.73	AEPGENEAGLFANS(1)PIPS(0.901)NEEDGNDDFSGY(0.1)TVPK	3	0.045793	9	0.809	0.947	1.282	0.631	0.738
Q17MN0	151	S	Clathrin light chain (Fragment) OS=Aedes aegypti OX=7159 GN=AAEL000934 PE=3 SV=1	AAEL000934	0.900747	8.11971e-18	107.34	AEPGENEAGLFANS(1)PIPS(0.901)NEEDGNDDFSGY(0.1)TVPK	3	0.045793	2	0.554		1.541	0.36
Q17MS3	146	S	AAEL000953-PA OS=Aedes aegypti OX=7159 GN=AAEL000953 PE=4 SV=1	AAEL000953	0.999836	6.91203e-39	168.87	KDS(1)CENLDTIDHINDNDAVDAVK	3	-0.2705	7	1.046	0.899	1.06	0.987	0.848
A0A6I8TUH8	458	Y	Arginine kinase OS=Aedes aegypti OX=7159 GN=5567456 PE=3 SV=1	AAEL000954; AAEL000959; AAEL000972	0.778296	0.00319892	50.897	HS(0.33)Y(0.888)FLGY(0.778)LVS(0.004)R	2	0.43487	2	1.101	0.811
A0A6I8TUH8	454	Y	Arginine kinase OS=Aedes aegypti OX=7159 GN=5567456 PE=3 SV=1	AAEL000954; AAEL000959; AAEL000972	0.888104	0.00319892	50.897	HS(0.33)Y(0.888)FLGY(0.778)LVS(0.004)R	2	0.43487	2	1.101	0.811
Q17MR1	199	S	AAEL000955-PA OS=Aedes aegypti OX=7159 GN=5567463 PE=4 SV=1	AAEL000955	1	6.32985e-16	137.75	KPS(1)EQDGDSVVHTR	2	-0.76947	5	1.145	1.317	0.478	2.393	2.754
Q17MR1	205	S	AAEL000955-PA OS=Aedes aegypti OX=7159 GN=5567463 PE=4 SV=1	AAEL000955	0.999984	2.5836e-11	114.56	KPSEQDGDS(1)VVHTR	3	-1.1123	3	1.01	1.148	0.824	1.227	1.395
Q17MR9	7	S	AAEL000964-PA OS=Aedes aegypti OX=7159 GN=5567455 PE=4 SV=1	AAEL000964	0.99842	0.000611122	66.989	SS(0.001)SPYS(0.998)DEDR	2	0.59348	2	1.047	0.895	1.063	0.985	0.842
A0A6I8T4C4	1180	S	Uncharacterized protein OS=Aedes aegypti OX=7159 GN=5567847 PE=4 SV=1	AAEL000977; AAEL000994	0.999943	7.41565e-05	73.722	LRPLS(1)FGGQEGLASR	3	-0.14016	3	1.072	0.869	1.061	1.011	0.819
A0A1S4EXF5	158	S	Uncharacterized protein OS=Aedes aegypti OX=7159 GN=5567844 PE=4 SV=1	AAEL000980	0.996641	3.72484e-05	68.42	RNS(0.997)KQEEDT(0.003)LEEVPEK	3	0.65404	1	0.937
A0A6I8T433	646	S	BCL9 domain-containing protein OS=Aedes aegypti OX=7159 GN=5567823 PE=3 SV=1	AAEL000981	1	2.98586e-07	73.676	MPDQGPLPHS(1)PLVDDVDPLK	2	0.54314	1		0.981
Q1HR32	14	S	60S ribosomal protein L8 OS=Aedes aegypti OX=7159 GN=5567848 PE=2 SV=1	AAEL000987	0.999723	0.00109929	65.043	GAGS(1)VFTAHTK	2	-0.76547	1	0.937
Q17MK4	443	S	AAEL001004-PA OS=Aedes aegypti OX=7159 GN=AAEL001004 PE=3 SV=1	AAEL001004, AAEL018151	1	5.04484e-10	109.65	QERHS(1)PDS(1)DREELQSISSR	3	0.23161	6	0.631	1.428	0.954	0.662	1.497
Q17MK4	350	S	AAEL001004-PA OS=Aedes aegypti OX=7159 GN=AAEL001004 PE=3 SV=1	AAEL001004, AAEL018151	0.999989	2.98706e-06	99.139	DYS(1)PPAR	2	-0.062503	5	0.965	1.025	1.013	0.953	1.013
Q17MK4	446	S	AAEL001004-PA OS=Aedes aegypti OX=7159 GN=AAEL001004 PE=3 SV=1	AAEL001004, AAEL018151	0.999934	5.04484e-10	99.219	QERHS(1)PDS(1)DREELQSISSR	3	0.23161	2	1.032		0.983	1.049
A0A6I8T3U9	403	T	Dab2-interacting protein OS=Aedes aegypti OX=7159 GN=5567836 PE=4 SV=1	AAEL001009	1	0.0208831	43.405	KAT(1)PPPVLGK	2	0.46287	1	1.039	1.553	0.338	3.074	4.598
A0A6I8T3U9	419	S	Dab2-interacting protein OS=Aedes aegypti OX=7159 GN=5567836 PE=4 SV=1	AAEL001009	0.940063	0.00152467	50.358	S(0.94)PS(0.06)ITSVTGNLFGFSK	2	1.0584	1	0.715	1.447	0.835	0.857	1.734
A0A6I8T3U9	769	S	Dab2-interacting protein OS=Aedes aegypti OX=7159 GN=5567836 PE=4 SV=1	AAEL001009	0.998815	6.74325e-10	113.98	S(0.001)IS(0.999)PT(0.001)PITR	2	-0.0065413	14	0.874	1.151	0.979	0.892	1.175
A0A6I8T3U9	473	S	Dab2-interacting protein OS=Aedes aegypti OX=7159 GN=5567836 PE=4 SV=1	AAEL001009	0.998949	1.13111e-14	125.39	LS(0.999)REES(0.001)EFGVVER	2	-0.52195	8	1.134	0.909	0.944	1.202	0.963
A0A6I8T3U9	767	S	Dab2-interacting protein OS=Aedes aegypti OX=7159 GN=5567836 PE=4 SV=1	AAEL001009	0.999999	6.74325e-10	113.98	NRS(1)IS(0.972)PT(0.028)PITR	2	0.39813	8	0.889	0.961	1.174	0.757	0.818
A0A6I8T3U9	393	S	Dab2-interacting protein OS=Aedes aegypti OX=7159 GN=5567836 PE=4 SV=1	AAEL001009	1	2.4291e-06	97.779	S(1)LENLDDKK	2	2.9905	2	0.963	0.955
A0A1S4EXI8	562	S	Vacuolar protein sorting-associated OS=Aedes aegypti OX=7159 GN=5579917 PE=3 SV=1	AAEL001014	1	7.57304e-08	105.02	S(1)LQQFHHAPTGEA	2	-0.089825	3	1.114	0.719	1.18	0.944	0.609
Q17MG9	2	T	S-formylglutathione hydrolase OS=Aedes aegypti OX=7159 GN=5579885 PE=3 SV=1	AAEL001030	0.981866	0.00215923	64.224	T(0.982)VIT(0.018)LISSNK	2	-0.63921	2	0.979	1.12	0.891	1.098	1.256
A0A1S4EXK6	396	S	Uncharacterized protein OS=Aedes aegypti OX=7159 GN=5579892 PE=4 SV=1	AAEL001032	1	8.82938e-103	258.65	YDETLVRPVVS(1)DNEEQDDDEELGGR	3	0.12691	11	0.82	1.239	0.943	0.87	1.314
A0A1S4EXK6	116	S	Uncharacterized protein OS=Aedes aegypti OX=7159 GN=5579892 PE=4 SV=1	AAEL001032	0.996966	7.97603e-10	96.708	S(0.002)QS(0.997)MT(0.001)SVYNKPGQFPVVHLK	3	0.091545	3	1.727	0.337	0.891	1.936	0.378
Q17MG8	166	T	Cell division protein kinase 7 OS=Aedes aegypti OX=7159 GN=5579886 PE=3 SV=1	AAEL001038	1	7.62147e-11	122.33	INT(1)NQVVTR	2	0.19166	3	0.941	0.98	1.091	0.863	0.9
Q17MG8	160	S	Cell division protein kinase 7 OS=Aedes aegypti OX=7159 GN=5579886 PE=3 SV=1	AAEL001038	1	0.0207588	42.599	FFGS(1)PNR	2	-0.13892	3	0.862	0.954	1.213	0.711	0.787
Q17ME2	2	S	AAEL001047-PA OS=Aedes aegypti OX=7159 GN=5579911 PE=4 SV=1	AAEL001047	1	3.45315e-15	131.56	S(1)DEGVVMPSAPVER	2	0.20248	11	1.05	0.864
Q17MF2	53	S	10 kDa heat shock protein, mitochondrial OS=Aedes aegypti OX=7159 GN=5579901 PE=3 SV=1	AAEL001052	0.911609	1.68803e-07	96.128	NS(0.912)QT(0.088)GQHVPLAVTVGEK	2	0.039728	5	1.049	0.756	1.216	0.862	0.621
Q17MC2	75	S	AAEL001065-PA OS=Aedes aegypti OX=7159 GN=5568342 PE=4 SV=1	AAEL001065	0.999827	1.31152e-115	255.01	PVS(1)ESDSVVSVGSTESSLDSDQTAANHSQQTPKPPR	3	0.21911	6	1.002	1.361	0.595	1.683	2.285
A0A6I8U0P0	928	S	UBP-type domain-containing protein OS=Aedes aegypti OX=7159 GN=5568333 PE=4 SV=1	AAEL001069	1	4.60809e-35	176.23	GKDES(1)DVPCDGDEQPGPSR	3	-0.23468	7	0.862	1.021	1.139	0.757	0.896
Q17MD5	92	S	AAEL001094-PB OS=Aedes aegypti OX=7159 GN=5568331 PE=3 SV=1	AAEL001094	0.999998	6.01973e-42	155.61	PQTGTSTSSSSTQVQDINS(1)PLIQDSGLQSSSSR	3	-0.1916	3	0.995	1.218	0.763	1.303	1.596
Q17MD6	92	S	AAEL001094-PA OS=Aedes aegypti OX=7159 GN=5568331 PE=3 SV=1	AAEL001094	1	4.18419e-48	179.01	PQTGTSTSSSSTQVQDINS(1)PLIQEDGDNK	3	0.0074804	3	1.246	1.019	0.692	1.8	1.472
Q17MD6	33	S	AAEL001094-PA OS=Aedes aegypti OX=7159 GN=5568331 PE=3 SV=1	AAEL001094	1	0.000671557	72.531	ERFDS(1)EMR	2	1.1814	3	2.164	0.379	0.335	6.475	1.133
Q17M48	48	S	O-phosphoserine phosphohydrolase OS=Aedes aegypti OX=7159 GN=AAEL001100 PE=3 SV=1	AAEL001100	1	6.31414e-14	127.3	RNS(1)LPAPPIFK	2	0.10878	14	0.009	2.929	0.005	1.78	538.622
A0A1S4EXT0	45	S	ATP-dependent transporter OS=Aedes aegypti OX=7159 GN=5568586 PE=4 SV=1	AAEL001101	1	2.97562e-06	90.422	AVNVDS(1)DEEVPAPK	2	0.36563	2	0.961		1.066	0.902
A0A1S4EXT0	143	S	ATP-dependent transporter OS=Aedes aegypti OX=7159 GN=5568586 PE=4 SV=1	AAEL001101	1	2.1363e-14	134.81	LDVES(1)DEEQEVK	2	-1.4	2	0.997		1.025	0.972
A0A1S4EXX0	226	S	Uncharacterized protein OS=Aedes aegypti OX=7159 GN=5568593 PE=3 SV=1	AAEL001104	1	2.28345e-24	153.79	EAALEAPQS(1)PDK	2	0.54585	7	1.182	0.794	1.017	1.161	0.781
A0A6I8TX28	499	T	Protein kinase C OS=Aedes aegypti OX=7159 GN=5568580 PE=3 SV=1	AAEL001108; AAEL001120	0.999382	2.59811e-07	107.06	TDLT(0.999)PT(0.001)DK	2	0.20227	4	1.154	0.743	1.107	1.042	0.671
A0A6I8T3X5	295	S	Uncharacterized protein OS=Aedes aegypti OX=7159 GN=5568594 PE=4 SV=1	AAEL001116	1	2.32805e-15	108.72	AELGTVQHVRPDS(1)EEEVDDHFAK	3	0.47387	5	0.675	1.668	0.634	1.065	2.631
Q17M80	477	S	Probable methylmalonate-semialdehyde dehydrogenase [acylating], mitochondrial OS=Aedes aegypti OX=7159 GN=AAEL001134 PE=3 SV=1	AAEL001134	0.99805	0.00463831	51.03	GS(0.998)FMGDCHFY(0.002)GK	2	-0.47565	3	0.961	1.035	1.006	0.955	1.028
Q17M80	84	S	Probable methylmalonate-semialdehyde dehydrogenase [acylating], mitochondrial OS=Aedes aegypti OX=7159 GN=AAEL001134 PE=3 SV=1	AAEL001134	0.798402	0.00427329	54.023	TWS(0.002)QT(0.199)S(0.798)ILGR	2	1.4726	2		0.861	1.228		0.701
Q17M80	350	S	Probable methylmalonate-semialdehyde dehydrogenase [acylating], mitochondrial OS=Aedes aegypti OX=7159 GN=AAEL001134 PE=3 SV=1	AAEL001134	0.998796	9.68972e-06	67.01	VNAGHVPGTDVGPVIS(0.001)PQS(0.999)K	3	0.89875	4	0.967	0.844	1.213	0.797	0.695
A0A6R5H0K1	944	S	Rab gdp/GTP exchange factor OS=Aedes aegypti OX=7159 GN=5568568 PE=3 SV=1	AAEL001142	1	0.0211311	40.278	NQLAAS(1)LDELK	2	-2.5653	1		0.981
A0A6I8TTL8	255	S	Uncharacterized protein OS=Aedes aegypti OX=7159 GN=5568595 PE=3 SV=1	AAEL001145; AAEL001150	0.999401	8.45586e-15	135.23	NLS(0.999)S(0.001)DQPPGSQDR	2	-2.134	1	0.761	1.045	1.228	0.62	0.85
A0A6I8TJ51	2820	S	SET domain-containing protein OS=Aedes aegypti OX=7159 GN=5568599 PE=4 SV=1	AAEL001147	0.991952	2.38675e-06	87.429	S(0.006)YS(0.992)HPS(0.002)WHATDTFR	3	0.13773	2	0.823	0.926	1.288	0.639	0.719
A0A1S4EXY1	231	T	Uncharacterized protein OS=Aedes aegypti OX=7159 GN=5568802 PE=4 SV=1	AAEL001154	0.827756	2.38447e-21	125.35	QAGESPIAAAPVPVAT(0.102)T(0.828)PT(0.064)EPS(0.006)KPAT(0.001)PK	3	-0.43242	5	0.435	2.078	0.457	0.953	4.551
A0A1S4EXY1	111	S	Uncharacterized protein OS=Aedes aegypti OX=7159 GN=5568802 PE=4 SV=1	AAEL001154	0.960958	4.207e-11	122.01	TQHS(0.038)S(0.961)FS(0.001)ESTEEK	2	-2.4467	1	1.219	1.039	0.701	1.74	1.483
A0A1S4EXY1	240	T	Uncharacterized protein OS=Aedes aegypti OX=7159 GN=5568802 PE=4 SV=1	AAEL001154	0.859712	1.13423e-15	108.3	QAGESPIAAAPVPVATTPT(0.003)EPS(0.137)KPAT(0.86)PK	3	0.44213	5	0.887	1.168	0.946	0.937	1.234
A0A1S4EXY1	219	S	Uncharacterized protein OS=Aedes aegypti OX=7159 GN=5568802 PE=4 SV=1	AAEL001154	0.999999	2.92888e-07	71.169	QAGES(1)PIAAAPVPVATTPTEPSKPATPK	3	0.16447	3	1.208	0.787	0.994	1.215	0.792
A0A6I8U2T2	1707	S	Uncharacterized protein OS=Aedes aegypti OX=7159 GN=5568816 PE=4 SV=1	AAEL001165	0.995348	1.58663e-05	88.275	RPST(0.005)NIS(0.995)PR	2	0.1612	2		1.4	0.627		2.236
A0A6I8U2T2	1536	S	Uncharacterized protein OS=Aedes aegypti OX=7159 GN=5568816 PE=4 SV=1	AAEL001165	1	7.02241e-05	84.479	DIS(1)PPPVPPR	2	-0.38987	15	0.97	0.874	1.175	0.826	0.745
A0A6I8U2T2	1703	S	Uncharacterized protein OS=Aedes aegypti OX=7159 GN=5568816 PE=4 SV=1	AAEL001165	0.889542	0.00584075	51.612	RPS(0.89)T(0.107)NIS(0.003)PR	2	-1.2528	1	1.076		0.932	1.154
A0A1S4EXZ7	20	T	Protein phosphatases pp1 regulatory subunit OS=Aedes aegypti OX=7159 GN=5568808 PE=4 SV=1	AAEL001166	0.99999	8.90895e-15	97.026	QPEDCSAMAEDRPLT(1)PEEEPAQEEPPKPEDMQVVK	4	0.90234	6	0.97	1.068	0.959	1.012	1.113
A0A1S4EXZ7	11	S	Protein phosphatases pp1 regulatory subunit OS=Aedes aegypti OX=7159 GN=5568808 PE=4 SV=1	AAEL001166	0.798198	3.51544e-06	50.833	QPEDCS(0.798)AMAEDRPLT(0.202)PEEEPAQEEPPKPEDMQVVK	3	0.058851	1		0.981
Q17LZ2	236	S	Ribosome biogenesis protein BOP1 homolog OS=Aedes aegypti OX=7159 GN=AAEL001169 PE=3 SV=1	AAEL001169	0.782821	8.93135e-34	166.91	NQDEYAAGDT(0.217)S(0.783)DEEDIR	2	-0.83567	3	0.772	0.628	1.68	0.459	0.373
A0A1S4EY16	255	T	mRNA_decap_C domain-containing protein OS=Aedes aegypti OX=7159 GN=5568817 PE=3 SV=1	AAEL001187	0.999935	0.000775514	64.454	IT(1)PEISELENSFK	2	1.3471	3	0.847	1.202	0.953	0.889	1.262
A0A1S4EY23	346	S	Uncharacterized protein OS=Aedes aegypti OX=7159 GN=5568801 PE=3 SV=1	AAEL001190	0.979679	2.31006e-05	80.236	NQFDDFETES(0.02)NGS(0.98)QK	2	-2.8789	3	1.032	0.893	1.082	0.955	0.826
A0A1S4EY19	2117	S	3-oxoacyl-[acyl-carrier-protein] reductase OS=Aedes aegypti OX=7159 GN=5568814 PE=4 SV=1	AAEL001194	0.946907	8.05809e-21	111.38	ALES(0.047)GGADAPGS(0.947)PVPPAS(0.006)ASPEPEQQDQNGLGDGTQVR	3	0.46649	1		0.981
Q17LW7	326	S	AAEL001195-PA OS=Aedes aegypti OX=7159 GN=5569079 PE=4 SV=1	AAEL001195	1	0.0222686	41.117	S(1)LAEHLER	2	0.43998	1		1.001	1.072		0.933
Q17LX4	597	S	AAEL001198-PA OS=Aedes aegypti OX=7159 GN=5569072 PE=3 SV=1	AAEL001198	0.912644	0.00514892	45.347	FLPQES(0.01)FGNFGS(0.913)AS(0.078)K	2	-3.8362	1		1.05	1.017		1.034
Q17LX4	74	S	AAEL001198-PA OS=Aedes aegypti OX=7159 GN=5569072 PE=3 SV=1	AAEL001198	0.94235	1.05572e-13	125.79	ITSFGS(0.002)S(0.055)S(0.942)MDEYLLGSR	2	-0.48782	4	1.078	0.737	1.203	0.897	0.613
A0A1S4EY29	209	S	O-acyltransferase OS=Aedes aegypti OX=7159 GN=5569069 PE=3 SV=1	AAEL001204	0.999993	6.99015e-25	159.75	QS(1)ISIAQLQNER	2	-0.037745	12	0.626	1.605	0.76	0.824	2.111
A0A6I8T4F9	420	S	HEAT repeat-containing protein 1 OS=Aedes aegypti OX=7159 GN=5569441 PE=3 SV=1	AAEL001238	0.999462	1.46255e-12	124.2	SSEIIS(0.001)LDS(0.999)DEEDFER	2	-0.86972	5	0.809		1.244	0.651
A0A6I8T4F9	417	S	HEAT repeat-containing protein 1 OS=Aedes aegypti OX=7159 GN=5569441 PE=3 SV=1	AAEL001238	0.990894	0.00496711	44.341	S(0.005)S(0.006)EIIS(0.991)LDS(0.998)DEEDFER	2	-2.8114	1			1.094
A0A6I8U2X7	51	S	Uncharacterized protein OS=Aedes aegypti OX=7159 GN=5569442 PE=3 SV=1	AAEL001239	1	1.5349e-49	203.71	LAQS(1)CCELKDDDVSIR	2	-0.7337	7	0.823	1.023	1.181	0.696	0.865
A0A6I8U2X7	61	S	Uncharacterized protein OS=Aedes aegypti OX=7159 GN=5569442 PE=3 SV=1	AAEL001239	0.999998	3.42611e-07	88.872	LAQSCCELKDDDVS(1)IRK	3	0.31004	3	1.086	0.667	1.272	0.854	0.525
A0A6I8U2X7	39	S	Uncharacterized protein OS=Aedes aegypti OX=7159 GN=5569442 PE=3 SV=1	AAEL001239	0.999899	0.000217932	77.744	S(1)VIYCVHGK	2	-0.37458	6	1.452	0.499	1.03	1.41	0.484
A0A6I8U2X7	20	S	Uncharacterized protein OS=Aedes aegypti OX=7159 GN=5569442 PE=3 SV=1	AAEL001239	0.901441	0.000262317	71.241	NYGT(0.098)S(0.901)ANGVDEHR	2	-0.51814	2	1.162		0.832	1.395
A0A6I8T416	472	S	Ribosomal pseudouridine synthase OS=Aedes aegypti OX=7159 GN=5569446 PE=4 SV=1	AAEL001242	0.76454	0.000272781	66.152	GPILS(0.995)DDDS(0.052)ES(0.189)VS(0.765)R	2	0.49047	2		1.314	0.723		1.817
A0A6I8T416	63	S	Ribosomal pseudouridine synthase OS=Aedes aegypti OX=7159 GN=5569446 PE=4 SV=1	AAEL001242	1	0.000146211	81.771	LCHS(1)PEPK	2	0.13819	2	0.624	1.158	1.262	0.495	0.917
A0A6I8T416	476	S	Ribosomal pseudouridine synthase OS=Aedes aegypti OX=7159 GN=5569446 PE=4 SV=1	AAEL001242	0.999999	5.8451e-09	102.5	EAS(1)PCSESPRPVSLGR	3	-0.022173	8	0.742	0.969	1.337	0.555	0.725
A0A6I8T416	464	S	Ribosomal pseudouridine synthase OS=Aedes aegypti OX=7159 GN=5569446 PE=4 SV=1	AAEL001242	0.996183	6.30197e-05	74.732	GPILS(0.996)DDDS(0.003)ESVSR	2	-1.2923	5	1.138	0.154	1.782	0.639	0.086
Q17LU2	339	S	AAEL001244-PA OS=Aedes aegypti OX=7159 GN=AAEL001244 PE=4 SV=1	AAEL001244	1	0.0022599	63.816	NVQIS(1)PK	2	0.11268	3	0.435	1.752	0.821	0.531	2.133
Q17LU2	1027	S	AAEL001244-PA OS=Aedes aegypti OX=7159 GN=AAEL001244 PE=4 SV=1	AAEL001244	0.819618	1.79809e-08	101.53	SLS(0.004)CT(0.176)S(0.82)QDEDGSSER	2	1.3229	3	0.782	1.466	0.735	1.064	1.996
Q17LU2	992	S	AAEL001244-PA OS=Aedes aegypti OX=7159 GN=AAEL001244 PE=4 SV=1	AAEL001244	0.998596	1.13431e-06	97.095	RDS(0.999)DIIS(0.001)QLVLEK	2	0.9476	3	1.057	1.251	0.653	1.619	1.916
Q17LU2	1170	S	AAEL001244-PA OS=Aedes aegypti OX=7159 GN=AAEL001244 PE=4 SV=1	AAEL001244	0.99396	4.50984e-25	161.82	NS(0.994)DT(0.006)NINYHHPWR	2	0.2518	2	1.086	0.793	1.131	0.96	0.702
Q17LU2	1115	S	AAEL001244-PA OS=Aedes aegypti OX=7159 GN=AAEL001244 PE=4 SV=1	AAEL001244	0.999582	2.77318e-05	86.898	SIS(1)QQYGK	2	0.33062	3	1.237	0.667
A0A6I8T4I0	459	S	Heterogeneous nuclear ribonucleoprotein OS=Aedes aegypti OX=7159 GN=5569595 PE=4 SV=1	AAEL001245	0.999697	8.06327e-07	93.776	MRS(1)PNSNTSMNGDSNK	2	-0.41373	3	0.578	1.603	0.818	0.707	1.958
Q17LR6	802	S	AAEL001254-PC OS=Aedes aegypti OX=7159 GN=AAEL001254 PE=4 SV=1	AAEL001254	0.999934	0.00198099	60.157	LSHNNS(1)NT(1)ELK	2	-2.1655	1		0.479	1.654		0.289
Q17LR6	804	T	AAEL001254-PC OS=Aedes aegypti OX=7159 GN=AAEL001254 PE=4 SV=1	AAEL001254	0.999918	0.00198099	60.157	LSHNNS(1)NT(1)ELK	2	-2.1655	1		0.479	1.654		0.289
A0A6I8T448	22	S	Anion exchange protein OS=Aedes aegypti OX=7159 GN=5569585 PE=3 SV=1	AAEL001269	0.954162	7.39911e-10	102.61	ET(0.046)S(0.954)NDDPNHVQLDDEMEK	2	-0.48697	5	0.967	1.283	0.723	1.339	1.775
A0A6I8T448	481	S	Anion exchange protein OS=Aedes aegypti OX=7159 GN=5569585 PE=3 SV=1	AAEL001269	0.991727	7.48623e-93	254.12	INMHEETY(0.003)T(0.013)S(0.992)S(0.992)QEDIK	2	-1.5944	45	1.359	0.813	0.79	1.722	1.029
A0A6I8T448	444	S	Anion exchange protein OS=Aedes aegypti OX=7159 GN=5569585 PE=3 SV=1	AAEL001269	0.99008	3.53682e-25	162.79	YSS(1)YS(0.009)S(0.99)LQS(0.001)VDDK	2	0.1824	8	1.031	0.948	1.021	1.011	0.929
A0A6I8T448	241	S	Anion exchange protein OS=Aedes aegypti OX=7159 GN=5569585 PE=3 SV=1	AAEL001269	0.999999	1.74153e-46	182.91	RVS(1)VQPEDATLQEADIDELTSHR	3	0.096575	3	1.433	0.716	0.81	1.77	0.885
A0A6I8T448	441	S	Anion exchange protein OS=Aedes aegypti OX=7159 GN=5569585 PE=3 SV=1	AAEL001269	0.99997	7.9723e-48	197.1	YSS(1)YSSLQSVDDK	2	-0.066651	20	1.082	0.692	1.248	0.867	0.554
A0A6I8T448	447	S	Anion exchange protein OS=Aedes aegypti OX=7159 GN=5569585 PE=3 SV=1	AAEL001269	0.999794	7.42542e-32	176.49	YSSYSSLQS(1)VDDK	2	0.18107	7	1.174	0.639	1.2	0.978	0.532
A0A6I8T448	480	S	Anion exchange protein OS=Aedes aegypti OX=7159 GN=5569585 PE=3 SV=1	AAEL001269	0.991913	2.76181e-14	126.02	INMHEETY(0.003)T(0.013)S(0.992)S(0.992)QEDIK	2	-1.5944	12	1.152	0.516	1.362	0.846	0.379
A0A6I8T448	493	S	Anion exchange protein OS=Aedes aegypti OX=7159 GN=5569585 PE=3 SV=1	AAEL001269	0.999979	0.000208451	82.417	TQKES(1)ILK	2	-0.10774	2	1.684	0.247	1.041	1.616	0.238
A0A6I8T448	443	S	Anion exchange protein OS=Aedes aegypti OX=7159 GN=5569585 PE=3 SV=1	AAEL001269	0.876576	3.55254e-19	139.48	YSS(0.001)YS(0.877)S(0.122)LQSVDDK	2	0.21685	4	1.044		0.969	1.077
A0A6I8T4R7	567	S	Anion exchange protein OS=Aedes aegypti OX=7159 GN=5569585 PE=3 SV=1	AAEL001269	0.999959	2.83285e-59	207.24	RNS(1)PISLTVVNESVDDK	2	0.11178	6	1.276	0.857	0.838	1.523	1.023
A0A6I8TP34	1648	S	WD_REPEATS_REGION domain-containing protein OS=Aedes aegypti OX=7159 GN=5569618 PE=4 SV=1	AAEL001276	0.817586	0.000201046	70.197	IES(0.182)S(0.818)DEDEFLEER	2	-1.4633	1	0.966		1.061	0.91
Q16FB3	129	S	AAEL014833-PA OS=Aedes aegypti OX=7159 GN=5569611 PE=4 SV=1	AAEL001278	1	2.5904e-42	179.58	VPVKVDS(1)DEEQDAQVGR	3	-0.84547	13	0.81	0.819	1.422	0.57	0.576
A0A6I8TQ74	405	S	Uncharacterized protein OS=Aedes aegypti OX=7159 GN=5566042 PE=4 SV=1	AAEL001283; AAEL013445	1	0.00508019	47.037	S(1)PELQAVAGAIVK	2	0.32056	1	0.822	1.102
A0A6I8TQ74	430	S	Uncharacterized protein OS=Aedes aegypti OX=7159 GN=5566042 PE=4 SV=1	AAEL001283; AAEL013445	0.761099	6.96375e-06	66.925	TNDIHQNS(0.218)AERDS(0.761)PNT(0.016)S(0.005)NS(0.001)TAK	3	0.38216	1	1.084		0.923	1.173
A0A6I8TS56	945	S	KASH domain-containing protein OS=Aedes aegypti OX=7159 GN=5569804 PE=3 SV=1	AAEL001296	0.999119	2.44268e-05	62.813	S(0.001)APDS(0.999)EEEHQQQQALMAK	3	2.111	2		1.142	0.914		1.249
A0A6I8TS56	1645	T	KASH domain-containing protein OS=Aedes aegypti OX=7159 GN=5569804 PE=3 SV=1	AAEL001296	0.929447	3.06837e-08	106.93	SNQSLNET(0.929)DS(0.067)EET(0.003)R	2	-0.46772	2	0.991		1.031	0.962
Q17LN5	54	S	AAEL001300-PA OS=Aedes aegypti OX=7159 GN=5569797 PE=3 SV=1	AAEL001300	0.966638	1.08779e-21	147.78	RS(0.033)S(0.967)ENPLDHSDAMEDVK	2	-1.4482	4	1.609	0.782	0.532	3.026	1.471
Q17LN5	36	S	AAEL001300-PA OS=Aedes aegypti OX=7159 GN=5569797 PE=3 SV=1	AAEL001300	1	6.93571e-69	226.75	S(1)PGKVEQEVSPSSSSK	2	-0.11803	21	0.907	1.031	1.074	0.845	0.96
Q17LN5	45	S	AAEL001300-PA OS=Aedes aegypti OX=7159 GN=5569797 PE=3 SV=1	AAEL001300	0.987248	1.19394e-32	162.68	TAAT(0.141)EERS(0.859)PGKVEQEVS(0.987)PS(0.01)S(0.002)S(0.001)S(0.001)K	3	1.1565	7	1.007	0.846	1.164	0.865	0.727
Q17LN5	75	T	AAEL001300-PA OS=Aedes aegypti OX=7159 GN=5569797 PE=3 SV=1	AAEL001300	1	5.3679e-60	215.79	RPPT(1)PEKDNDNAEESDK	3	-0.11351	14	0.752	0.887	1.415	0.531	0.627
Q17LN4	202	S	RNA helicase OS=Aedes aegypti OX=7159 GN=5569796 PE=3 SV=1	AAEL001317	0.999127	6.16474e-22	117.8	YMEENPMAGLHDDGS(0.999)DAELEY(0.001)DEDGNPIPPPR	3	-0.26477	3	0.728	1.467	0.796	0.915	1.844
A0A6I8TNX8	1526	S	Rif1_N domain-containing protein OS=Aedes aegypti OX=7159 GN=5569795 PE=4 SV=1	AAEL001322	1	1.5058e-35	179	KHNQDDS(1)GDDLESPANK	3	-0.87853	8	0.934	1.128	0.934	0.999	1.207
A0A6I8TNX8	1249	S	Rif1_N domain-containing protein OS=Aedes aegypti OX=7159 GN=5569795 PE=4 SV=1	AAEL001322	0.830043	1.01639e-22	150.36	S(0.17)IS(0.83)PAPEPMETESAPESPK	2	-0.40994	3	0.964	1.056	0.98	0.984	1.078
A0A6I8TNX8	1304	S	Rif1_N domain-containing protein OS=Aedes aegypti OX=7159 GN=5569795 PE=4 SV=1	AAEL001322	0.844417	4.11781e-05	78.95	SLVS(0.155)S(0.844)PDGADQEAR	2	0.331	2		1.021	1.05		0.971
A0A6I8TNX8	1271	S	Rif1_N domain-containing protein OS=Aedes aegypti OX=7159 GN=5569795 PE=4 SV=1	AAEL001322	0.758639	6.82679e-05	60.95	KS(0.006)ENPS(0.759)EDPNQS(0.238)PNLS(0.998)PVR	2	-0.55737	1	0.72	1.086	1.231	0.585	0.882
A0A6I8TNX8	1281	S	Rif1_N domain-containing protein OS=Aedes aegypti OX=7159 GN=5569795 PE=4 SV=1	AAEL001322	1	1.29785e-08	89.968	KSENPSEDPNQS(1)PNLS(1)PVR	3	-0.13125	4	0.928	0.936	1.156	0.802	0.809
A0A6I8TNX8	1277	S	Rif1_N domain-containing protein OS=Aedes aegypti OX=7159 GN=5569795 PE=4 SV=1	AAEL001322	0.999992	1.29785e-08	89.968	KSENPSEDPNQS(1)PNLS(1)PVR	3	-0.13125	3	0.613	0.93	1.529	0.401	0.608
A0A6I8TNX8	1029	S	Rif1_N domain-containing protein OS=Aedes aegypti OX=7159 GN=5569795 PE=4 SV=1	AAEL001322	0.999992	2.16328e-08	105.79	QPATATEAPAS(1)PVK	2	1.9978	2	1.171	0.516	1.34	0.874	0.386
A0A6I8T459	39	S	Replication factor C subunit 1 OS=Aedes aegypti OX=7159 GN=5570075 PE=3 SV=1	AAEL001324	1	7.95928e-35	164.02	VIVDS(1)DEEPEDR	2	0.71513	4	0.749	1.269	0.993	0.754	1.277
A0A6I8T459	132	S	Replication factor C subunit 1 OS=Aedes aegypti OX=7159 GN=5570075 PE=3 SV=1	AAEL001324	1	7.98204e-105	264.03	EEIEIHS(1)DEEFEK	2	1.2681	4	0.53	0.987	1.563	0.339	0.632
Q17LI1	212	S	AAEL001336-PA OS=Aedes aegypti OX=7159 GN=5570080 PE=3 SV=1	AAEL001336	0.999815	3.099e-17	103.24	APQAAAMGAGGAAGGS(1)GAGS(0.998)PVS(0.002)DADADLQAR	3	-0.57624	5	1.005	1.75	0.159	6.33	11.024
Q17LI1	216	S	AAEL001336-PA OS=Aedes aegypti OX=7159 GN=5570080 PE=3 SV=1	AAEL001336	0.997938	5.11643e-36	152.63	APQAAAMGAGGAAGGS(1)GAGS(0.998)PVS(0.002)DADADLQAR	3	-0.57624	7	1.277	1.103	0.562	2.271	1.961
Q17LJ1	182	S	AAEL001352-PA OS=Aedes aegypti OX=7159 GN=5570070 PE=4 SV=1	AAEL001352	0.972198	5.31035e-40	191.93	LLHDDS(0.028)S(0.972)NIESEK	2	0.18745	2	0.965		1.062	0.909
Q17LD6	306	S	AAEL001359-PA OS=Aedes aegypti OX=7159 GN=5570349 PE=4 SV=1	AAEL001359	0.994166	9.16846e-36	154.26	NVTNLTINT(0.006)CPDS(0.994)PPAKPIERPPAPR	3	-0.71176	4	0.956	1.197	0.831	1.151	1.441
Q17DC9	18	S	Cleavage and polyadenylation specificity factor subunit 5 OS=Aedes aegypti OX=7159 GN=5570338 PE=3 SV=1	AAEL001371	0.959588	2.81862e-39	189.67	RT(0.038)S(0.96)QGT(0.003)LNDISK	2	-0.56154	10	1.076	0.985	0.929	1.159	1.06
A0A6I8TVN6	167	S	CSD domain-containing protein OS=Aedes aegypti OX=7159 GN=5570335 PE=4 SV=1	AAEL001375	1	2.41704e-44	162.78	RPHS(1)KDGEPLEEHNEMEGQNGEPQQQQQQQPPQHQMK	4	0.57044	4	0.796	1.066	1.165	0.683	0.914
A0A6I8TVN6	354	S	CSD domain-containing protein OS=Aedes aegypti OX=7159 GN=5570335 PE=4 SV=1	AAEL001375	0.918381	1.13152e-06	72.317	TDAGAGGNNNAVQNT(0.002)T(0.002)T(0.006)ES(0.072)S(0.918)A	2	-0.44895	1	0.915		1.12	0.817
Q17LG1	300	S	AAEL001379-PA OS=Aedes aegypti OX=7159 GN=5570325 PE=4 SV=1	AAEL001379	0.807259	1.42502e-06	92.932	HLS(0.997)ES(0.01)ES(0.185)S(0.807)LEFEEER	2	-0.0062393	1	0.898	1.265	0.824	1.091	1.536
Q17LG1	295	S	AAEL001379-PA OS=Aedes aegypti OX=7159 GN=5570325 PE=4 SV=1	AAEL001379	0.999998	6.0381e-69	231.37	HLS(1)ESESSLEFEEER	2	0.98954	7	1.032	0.93	1.041	0.991	0.894
Q17LG1	212	S	AAEL001379-PA OS=Aedes aegypti OX=7159 GN=5570325 PE=4 SV=1	AAEL001379	0.898883	6.52314e-05	83.511	LDQPVS(0.01)DPT(0.091)S(0.899)PK	2	0.61664	2		0.973	1.103		0.882
A0A1S4EYL4	533	S	Sphingomyelin synthetase OS=Aedes aegypti OX=7159 GN=5570327 PE=3 SV=1	AAEL001381	0.993833	2.40129e-11	124.06	KS(0.994)FS(0.006)NS(0.001)PVEK	2	-2.0327	4	0.659	1.675	0.645	1.022	2.595
A0A6I8TLD7	1882	S	Uncharacterized protein OS=Aedes aegypti OX=7159 GN=5570339 PE=4 SV=1	AAEL001383; AAEL001384; AAEL001393	1	3.4951e-09	91.618	S(1)LEEPPAAVNQTADVAEIER	2	-0.16826	2	1.071	1.482	0.38	2.818	3.899
A0A6I8TLD7	1632	S	Uncharacterized protein OS=Aedes aegypti OX=7159 GN=5570339 PE=4 SV=1	AAEL001383; AAEL001384; AAEL001393	0.886044	1.03491e-05	47.884	LS(0.886)KDIDDT(0.062)LNDNDQDGS(0.026)S(0.026)LASFGSGNTTDSEK	3	-0.57078	1	0.795	1.352	0.847	0.939	1.597
A0A6I8T4S9	195	S	IST1 homolog OS=Aedes aegypti OX=7159 GN=5570324 PE=3 SV=1	AAEL001385	0.99993	0.000476533	53.998	DDKPHPENS(1)ILIDLSDR	3	0.20932	1	0.663		1.414	0.469
A0A1S4EYN0	356	S	Palmitoyltransferase OS=Aedes aegypti OX=7159 GN=5570347 PE=3 SV=1	AAEL001389	1	1.90292e-47	196.37	QRS(1)YDNLQNEK	2	2.3659	6	0.737	1.481	0.771	0.957	1.922
A0A1S4EYM4	241	S	DIS3-like exonuclease 2 OS=Aedes aegypti OX=7159 GN=5570507 PE=3 SV=1	AAEL001397	0.939512	4.56605e-07	98.169	ADS(0.94)T(0.06)S(0.001)TLSSASKPSK	2	-0.27424	2	0.911		1.124	0.811
A0A1S4EYP2	351	S	WD_REPEATS_REGION domain-containing protein OS=Aedes aegypti OX=7159 GN=5570522 PE=4 SV=1	AAEL001399	0.991798	7.16931e-05	73.057	ILADDS(0.992)DDET(0.006)S(0.002)INK	2	-1.8879	1	0.503		1.6	0.315
A0A1S4EYP3	22	S	Myosin heavy chain, nonmuscle or smooth muscle OS=Aedes aegypti OX=7159 GN=5570505 PE=3 SV=1	AAEL001411	1	1.55661e-08	103.04	NS(1)FNDPATQAEWTQK	2	0.33512	3	1.372	0.918	0.655	2.095	1.402
A0A1S4EYP3	1968	S	Myosin heavy chain, nonmuscle or smooth muscle OS=Aedes aegypti OX=7159 GN=5570505 PE=3 SV=1	AAEL001411	1	1.18406e-65	207.98	RENDSMVQDESLDGEDNS(1)N	2	-0.56376	1
A0A6I8TVK8	2065	S	Uncharacterized protein OS=Aedes aegypti OX=7159 GN=5570719 PE=4 SV=1	AAEL001440	0.79035	0.00806144	48.711	S(0.029)RS(0.79)EAGFY(0.179)S(0.001)DGR	2	2.0658	1
A0A6I8T4A7	53	S	Testis-specific protein pbs13 (t-complex 11 ) OS=Aedes aegypti OX=7159 GN=5570707 PE=3 SV=1	AAEL001446	0.938456	0.000139427	79.337	FVLPGT(0.004)S(0.058)AS(0.938)PPK	2	-0.0064771	6	1.132	1.014	0.831	1.361	1.22
Q17L63	200	S	AAEL001447-PA OS=Aedes aegypti OX=7159 GN=AAEL001447 PE=3 SV=1	AAEL001447	1	0.000265971	76.165	IVHDAS(1)MRD	2	-2.3283	3	1.312	0.483	1.213	1.081	0.398
A0A6I8TS63	1471	S	Uncharacterized protein OS=Aedes aegypti OX=7159 GN=5570710 PE=4 SV=1	AAEL001454; AAEL001468	0.999966	7.06473e-08	100.68	DGGLS(1)PTSNQLAR	2	-0.43726	2	0.884	1.379	0.713	1.239	1.933
A0A6I8TS63	424	S	Uncharacterized protein OS=Aedes aegypti OX=7159 GN=5570710 PE=4 SV=1	AAEL001454; AAEL001468	0.991385	2.10426e-14	129.05	GFDDPVS(0.991)EEET(0.007)T(0.001)K	2	-0.0088476	6	0.846	1.175	0.986	0.858	1.191
A0A6I8TS63	92	S	Uncharacterized protein OS=Aedes aegypti OX=7159 GN=5570710 PE=4 SV=1	AAEL001454; AAEL001468	0.975605	2.83907e-13	98.261	TALEAMDPAILSASAPSGAES(0.976)PVS(0.02)GS(0.002)S(0.001)ASEK	3	-1.6905	1	0.805	1.156	1.052	0.765	1.099
A0A6I8TS63	431	S	Uncharacterized protein OS=Aedes aegypti OX=7159 GN=5570710 PE=4 SV=1	AAEL001454; AAEL001468	0.980466	4.99382e-18	128.52	GFDDPVS(0.974)EEET(0.025)T(0.021)KS(0.98)DKEDAR	3	-0.10929	4	0.958	0.918	1.14	0.841	0.807
Q17L51	200	T	AAEL001462-PA OS=Aedes aegypti OX=7159 GN=AAEL001462 PE=4 SV=1	AAEL001462	1	4.52953e-05	86.803	ACT(1)PEPETDCK	2	-0.27997	3	1.197	0.669	1.139	1.052	0.588
A0A6I8TY87	2142	S	Uncharacterized protein OS=Aedes aegypti OX=7159 GN=5570700 PE=4 SV=1	AAEL001467	0.999972	1.19328e-14	122.8	SPPRPSPASVAYHS(1)DEESLK	3	-0.67816	3	0.734	1.378	0.889	0.826	1.549
A0A6I8U4P3	668	T	ZZ-type domain-containing protein OS=Aedes aegypti OX=7159 GN=5570924 PE=4 SV=1	AAEL001471	0.867352	1.44303e-14	127.49	SASPSPT(0.087)T(0.867)PS(0.044)EAS(0.001)K	2	0.90895	3	0.806	1.138	1.072	0.752	1.062
A0A6I8U4P3	678	T	ZZ-type domain-containing protein OS=Aedes aegypti OX=7159 GN=5570924 PE=4 SV=1	AAEL001471	1	5.26678e-06	72.316	AAT(1)PPPAVVVSAPVAQTR	2	0.3703	5	0.934	1.015	1.061	0.88	0.956
A0A6I8T4D5	435	S	Dynamin-associated protein OS=Aedes aegypti OX=7159 GN=5570923 PE=4 SV=1	AAEL001473	0.98686	7.0952e-51	174.45	HGS(0.987)VS(0.013)SQGAPVHPAIVDADPLSGLPQSSFEDK	3	0.4606	4	2.181	0.285	0.42	5.191	0.678
A0A6I8T508	11	S	PID domain-containing protein OS=Aedes aegypti OX=7159 GN=5570900 PE=4 SV=1	AAEL001476	0.96741	0.00607589	58.167	S(0.033)FRDS(0.967)FR	2	0.37595	3	1.684	0.241	1.048	1.606	0.231
A0A6I8T508	470	S	PID domain-containing protein OS=Aedes aegypti OX=7159 GN=5570900 PE=4 SV=1	AAEL001476	0.962589	9.77441e-14	115.55	T(0.037)KS(0.963)LNAADPFDAEWVSDVAR	2	2.2549	1	0.937
A0A6I8T508	275	S	PID domain-containing protein OS=Aedes aegypti OX=7159 GN=5570900 PE=4 SV=1	AAEL001476	0.993482	7.91332e-05	84.169	AFLDPT(0.007)S(0.993)PNR	2	-0.22398	2	1.009	0.907
A0A6I8T541	575	S	Non-lysosomal glucosylceramidase OS=Aedes aegypti OX=7159 GN=5570898 PE=3 SV=1	AAEL001478	0.96285	0.0134211	43.897	FS(0.037)S(0.963)IEFIDK	2	0.05543	2	1.051		0.961	1.092
A0A6I8TZK8	166	S	Cyclic nucleotide-binding domain-containing protein OS=Aedes aegypti OX=7159 GN=5570926 PE=4 SV=1	AAEL001482; AAEL004934	0.976968	2.82354e-10	117.8	KPIS(0.023)S(0.977)PGISGK	2	-0.59905	3	0.979	1.255	0.74	1.321	1.695
A0A6I8TZK8	478	S	Cyclic nucleotide-binding domain-containing protein OS=Aedes aegypti OX=7159 GN=5570926 PE=4 SV=1	AAEL001482; AAEL004934	0.776652	0.00167173	48.616	KT(0.221)S(0.777)REDVDS(0.001)SSSTLK	3	-0.47189	2	1.17		0.823	1.424
A0A1S4EYW9	532	T	Uncharacterized protein OS=Aedes aegypti OX=7159 GN=5570921 PE=4 SV=1	AAEL001495	0.993766	0.00097682	68.283	T(0.005)MHT(0.994)MDGMT(0.002)MNR	2	-1.9356	3		1.226	0.821		1.492
A0A1S4EYW9	648	S	Uncharacterized protein OS=Aedes aegypti OX=7159 GN=5570921 PE=4 SV=1	AAEL001495	0.999923	5.59038e-27	154.6	FSSAEAEPLS(1)PGGHSNR	2	0.018975	4	1.159	1.073	0.734	1.58	1.461
A0A1S4EYW9	2	S	Uncharacterized protein OS=Aedes aegypti OX=7159 GN=5570921 PE=4 SV=1	AAEL001495	1	3.90427e-05	76.82	S(1)GVMFVVHIPSAR	2	-1.2834	2	0.83	0.852	1.365	0.608	0.624
Q17L48	84	T	AAEL001496-PA OS=Aedes aegypti OX=7159 GN=AAEL001496 PE=3 SV=1	AAEL001496	0.997021	2.57696e-05	88.338	FLAAT(0.997)PPS(0.003)K	2	0.26376	8	1.114	0.617	1.295	0.86	0.476
Q17L31	4	S	AAEL001499-PA OS=Aedes aegypti OX=7159 GN=AAEL001499 PE=4 SV=1	AAEL001499, AAEL018240	0.999995	0.000442125	60.307	GS(1)IVGIEDGLSNPK	2	-0.10103	1	1.721	0.555	0.654	2.63	0.849
Q17L24	190	S	Anamorsin homolog OS=Aedes aegypti OX=7159 GN=AAEL001501 PE=3 SV=1	AAEL001501	0.999973	0.00267868	48.216	DCS(1)CGLAEELEAETK	2	-1.095	1	1.061	0.914	1.025	1.035	0.892
A0A6I8T504	1268	S	Sodium/hydrogen exchanger OS=Aedes aegypti OX=7159 GN=5570922 PE=3 SV=1	AAEL001503	1	0.00196634	47.485	FS(1)LEPFPAPPLEDDEK	2	1.3522	2	1.303		0.667	1.954
A0A6I8T520	770	S	Sodium/hydrogen exchanger OS=Aedes aegypti OX=7159 GN=5570922 PE=3 SV=1	AAEL001503	0.999041	8.03161e-124	284.65	NYTGVFGGS(0.999)PS(0.001)FSNLENSTR	2	-0.59034	10	1.752	1.101	0.01	187.095	117.552
A0A6I8T520	991	S	Sodium/hydrogen exchanger OS=Aedes aegypti OX=7159 GN=5570922 PE=3 SV=1	AAEL001503	0.999856	6.46768e-52	193.39	EYLAYNS(1)PSATFLGGLTQPK	2	-0.12987	16	1.188	1.212	0.545	2.18	2.223
A0A6I8T520	774	S	Sodium/hydrogen exchanger OS=Aedes aegypti OX=7159 GN=5570922 PE=3 SV=1	AAEL001503	0.980436	8.20682e-18	128.06	NYTGVFGGS(0.928)PS(0.084)FS(0.98)NLENS(0.003)T(0.004)R	2	-2.0254	2	0.939	1.291	0.746	1.26	1.732
A0A6I8T520	995	T	Sodium/hydrogen exchanger OS=Aedes aegypti OX=7159 GN=5570922 PE=3 SV=1	AAEL001503	0.940996	4.26743e-12	112.06	EYLAY(0.001)NS(0.984)PS(0.074)AT(0.941)FLGGLTQPK	3	-0.38814	6	1.124	1.075	0.771	1.457	1.392
A0A6I8T520	1017	S	Sodium/hydrogen exchanger OS=Aedes aegypti OX=7159 GN=5570922 PE=3 SV=1	AAEL001503	0.997936	1.03119e-62	194.62	RES(0.998)S(0.928)GS(0.074)GGFVIGGVTDSETSTPVTATTPIGR	2	-0.21393	7	1.521	0.631	0.804	1.892	0.785
A0A6I8T520	1020	S	Sodium/hydrogen exchanger OS=Aedes aegypti OX=7159 GN=5570922 PE=3 SV=1	AAEL001503	0.956815	1.03119e-62	194.62	RES(0.884)S(0.159)GS(0.957)GGFVIGGVTDSETSTPVTATTPIGR	3	-0.24113	8	2.38	0.2	0.281	8.479	0.714
A0A6I8T520	1090	S	Sodium/hydrogen exchanger OS=Aedes aegypti OX=7159 GN=5570922 PE=3 SV=1	AAEL001503	0.932195	0.000406184	55.898	AVVSHANAFPVT(0.068)AS(0.932)HR	3	-1.2439	2	1.411	0.629	0.935	1.509	0.673
A0A6I8T520	950	T	Sodium/hydrogen exchanger OS=Aedes aegypti OX=7159 GN=5570922 PE=3 SV=1	AAEL001503	0.98762	4.1528e-06	92.039	VT(0.011)T(0.988)PT(0.001)AIEAVLPWK	2	-0.55377	19	1.289	0.633	1.072	1.203	0.589
A0A6I8T520	751	S	Sodium/hydrogen exchanger OS=Aedes aegypti OX=7159 GN=5570922 PE=3 SV=1	AAEL001503	0.785528	1.82148e-08	90.475	NPS(0.003)T(0.003)IGQMS(0.786)GT(0.191)ES(0.016)MS(0.001)ALFR	2	-0.71569	1	1.254	0.551	1.204	1.041	0.457
A0A6I8T520	877	S	Sodium/hydrogen exchanger OS=Aedes aegypti OX=7159 GN=5570922 PE=3 SV=1	AAEL001503	1	8.82405e-18	139.16	TQNHVSFPELPQNGS(1)AK	2	-1.2631	4	1.144	0.451	1.444	0.792	0.312
A0A6I8T520	779	S	Sodium/hydrogen exchanger OS=Aedes aegypti OX=7159 GN=5570922 PE=3 SV=1	AAEL001503	0.81116	5.93928e-84	240.02	NYTGVFGGS(0.59)PS(0.404)FS(0.006)NLENS(0.811)T(0.189)R	2	-0.42005	6	1.384	0.298	1.333	1.038	0.224
A0A6I8T520	745	S	Sodium/hydrogen exchanger OS=Aedes aegypti OX=7159 GN=5570922 PE=3 SV=1	AAEL001503	0.999986	3.17005e-168	315.98	NPS(1)TIGQMSGTESMSALFR	2	0.32831	11	1.301	0.258	1.477	0.881	0.175
A0A6I8T520	755	S	Sodium/hydrogen exchanger OS=Aedes aegypti OX=7159 GN=5570922 PE=3 SV=1	AAEL001503	0.927895	1.16263e-71	220.69	NPSTIGQMSGT(0.014)ES(0.928)MS(0.058)ALFR	2	-0.25408	4	1.285	0.238	1.515	0.849	0.158
A0A6I8T520	772	S	Sodium/hydrogen exchanger OS=Aedes aegypti OX=7159 GN=5570922 PE=3 SV=1	AAEL001503	0.804693	1.01415e-96	257.66	NYTGVFGGS(0.195)PS(0.805)FSNLENSTR	2	-0.49909	4	0.018	0.011	3.249	0.006	0.004
A0A6I8T520	1018	S	Sodium/hydrogen exchanger OS=Aedes aegypti OX=7159 GN=5570922 PE=3 SV=1	AAEL001503	0.928313	3.65187e-54	184.9	RES(0.998)S(0.928)GS(0.074)GGFVIGGVTDSETSTPVTATTPIGR	2	-0.21393	4	0.442	0.011	2.755	0.16	0.004
A0A6I8T520	729	S	Sodium/hydrogen exchanger OS=Aedes aegypti OX=7159 GN=5570922 PE=3 SV=1	AAEL001503	0.995303	0.00213762	64.711	ILET(0.005)YS(0.995)K	2	-0.63997	2	0.877		1.165	0.752
A0A6I8T520	793	S	Sodium/hydrogen exchanger OS=Aedes aegypti OX=7159 GN=5570922 PE=3 SV=1	AAEL001503	0.999994	6.11081e-05	75.548	NLDMQELDYNPS(1)KK	2	-0.6697	2	0.972		1.053	0.922
A0A6I8T520	219	S	Sodium/hydrogen exchanger OS=Aedes aegypti OX=7159 GN=5570922 PE=3 SV=1	AAEL001503	0.999987	1.64712e-15	109.44	QQDDQS(1)HVGELGDASHGEGHEVER	4	1.312	2	1.236		0.746	1.658
A0A6I8T520	1099	S	Sodium/hydrogen exchanger OS=Aedes aegypti OX=7159 GN=5570922 PE=3 SV=1	AAEL001503	0.988358	4.542e-05	59.561	RGS(0.988)LLELS(0.011)GEAIPEENYSK	2	0.76842	1	0.937
A0A6I8T523	810	S	Sodium/hydrogen exchanger OS=Aedes aegypti OX=7159 GN=5570922 PE=3 SV=1	AAEL001503	0.920388	4.48632e-14	118.24	CGASFLATCPS(0.92)FS(0.079)NLENSTR	2	-0.21628	3	1.297	0.687	1.004	1.291	0.684
Q17L28	52	S	AAEL001505-PA OS=Aedes aegypti OX=7159 GN=5570929 PE=4 SV=1	AAEL001505	1	2.40245e-40	158.16	LMELNDGS(1)CGEGEVEDVGSLLESQQSSGK	3	-0.97504	2	0.711	1.817	0.427	1.666	4.258
Q17L28	86	S	AAEL001505-PA OS=Aedes aegypti OX=7159 GN=5570929 PE=4 SV=1	AAEL001505	0.998978	3.58249e-06	97.235	RS(0.999)DEPT(0.001)ELSFEK	2	-1.9051	1	1.792	0.782	0.319	5.621	2.451
A0A1S4EYX8	603	S	Uncharacterized protein OS=Aedes aegypti OX=7159 GN=5571104 PE=4 SV=1	AAEL001507	0.998188	3.80547e-27	140.27	NPHNNEVLPSTANAGNES(0.998)EEEIT(0.002)VR	2	0.38244	8	0.766	1.181	1.071	0.716	1.103
A0A1S4EYX8	679	S	Uncharacterized protein OS=Aedes aegypti OX=7159 GN=5571104 PE=4 SV=1	AAEL001507	0.971236	2.03221e-05	60.618	ESAHPS(0.001)GEAT(0.006)T(0.022)PS(0.971)PVEPNAK	3	0.17848	2	1.207	0.922	0.844	1.43	1.093
A0A1S4EYX8	677	T	Uncharacterized protein OS=Aedes aegypti OX=7159 GN=5571104 PE=4 SV=1	AAEL001507	0.889421	5.56691e-06	70.699	ESAHPSGEAT(0.082)T(0.889)PS(0.028)PVEPNAK	3	-0.84425	3	0.98	1.032	0.988	0.993	1.045
A0A1S4EYX8	622	S	Uncharacterized protein OS=Aedes aegypti OX=7159 GN=5571104 PE=4 SV=1	AAEL001507	0.999989	6.3205e-53	205.9	TSQLALDDRHPS(1)DEEDSR	3	-0.12124	8	0.851	1.033	1.136	0.75	0.91
A0A1S4EYX8	699	S	Uncharacterized protein OS=Aedes aegypti OX=7159 GN=5571104 PE=4 SV=1	AAEL001507	0.99406	9.23304e-14	127.18	GS(0.994)PS(0.006)KEPSSPMK	2	-2.2352	2	0.977		1.048	0.932
Q17KZ2	77	S	AAEL001509-PB OS=Aedes aegypti OX=7159 GN=AAEL001509 PE=4 SV=1	AAEL001509	0.99601	0.000253067	72.891	IS(0.996)PAS(0.004)SLSSGSSR	2	-0.18501	2
A0A6I8T4F7	496	T	Vesicle associated protein, putative OS=Aedes aegypti OX=7159 GN=5571126 PE=3 SV=1	AAEL001516	0.794568	2.06726e-55	198.31	DT(0.19)T(0.795)AT(0.016)PPEQANPVDGLADQMAGLSR	3	0.19784	4	2.784	0.027	0.003	998.375	9.696
A0A6I8T4F7	1048	T	Vesicle associated protein, putative OS=Aedes aegypti OX=7159 GN=5571126 PE=3 SV=1	AAEL001516	1	1.91764e-11	117.84	NPT(1)PPPGWNDPPALK	2	-0.28255	13	0.88	1.294	0.812	1.084	1.595
A0A6I8T4F7	928	S	Vesicle associated protein, putative OS=Aedes aegypti OX=7159 GN=5571126 PE=3 SV=1	AAEL001516	0.999955	2.56264e-32	167.14	PSS(1)VNSQSGATPLSR	2	0.78352	7	1.022	1.141	0.816	1.252	1.399
A0A6I8T4F7	931	S	Vesicle associated protein, putative OS=Aedes aegypti OX=7159 GN=5571126 PE=3 SV=1	AAEL001516	0.999981	1.08723e-32	174.19	PSSVNS(1)QSGATPLSR	2	0.5983	6	1.23	0.792	0.964	1.277	0.823
A0A6I8T4F7	498	T	Vesicle associated protein, putative OS=Aedes aegypti OX=7159 GN=5571126 PE=3 SV=1	AAEL001516	0.980753	9.46671e-100	254.16	YTDCGKDT(0.004)T(0.016)AT(0.981)PPEQANPVDGLADQMAGLSR	3	0.1547	11	0.828	0.965	1.24	0.668	0.778
A0A6I8T4F7	697	S	Vesicle associated protein, putative OS=Aedes aegypti OX=7159 GN=5571126 PE=3 SV=1	AAEL001516	0.797066	0.000325229	64.454	NAILCYICAGS(0.797)T(0.203)ER	2	1.8821	2	1.019		0.999	1.021
A0A6I8T4F7	495	T	Vesicle associated protein, putative OS=Aedes aegypti OX=7159 GN=5571126 PE=3 SV=1	AAEL001516	0.766024	2.06726e-55	198.31	DT(0.766)T(0.218)AT(0.016)PPEQANPVDGLADQMAGLSR	3	0.11678	1		0.981
A0A1S4EYZ8	57	S	Uncharacterized protein OS=Aedes aegypti OX=7159 GN=5571101 PE=4 SV=1	AAEL001520	1	4.53924e-25	163.62	HIS(1)PEHAISGHR	3	-1.1323	9	0.793	1.171	1.051	0.754	1.114
A0A1S4EYZ8	46	S	Uncharacterized protein OS=Aedes aegypti OX=7159 GN=5571101 PE=4 SV=1	AAEL001520	0.990697	0.000325594	74.987	S(0.001)LS(0.991)AT(0.009)LSPPIR	2	-0.2119	1	1.174	0.851	0.964	1.218	0.884
A0A1S4EYZ8	90	S	Uncharacterized protein OS=Aedes aegypti OX=7159 GN=5571101 PE=4 SV=1	AAEL001520	0.997564	0.000564554	71.176	T(0.001)AS(0.998)LDALY(0.001)LR	2	-0.54605	2	1.05		0.963	1.091
A0A6I8U810	507	T	Uncharacterized protein OS=Aedes aegypti OX=7159 GN=5571106 PE=3 SV=1	AAEL001525	0.999941	2.39198e-05	55.084	VLNPVT(1)PIVEVPVPIPSAPAEPVSVDAPK	3	0.29831	1	1.176	1.078	0.708	1.66	1.522
A0A6I8T559	111	S	Zinc finger protein OS=Aedes aegypti OX=7159 GN=5571107 PE=4 SV=1	AAEL001526	0.999892	1.24216e-05	92.856	IEPT(0.002)LS(0.999)IS(1)PK	2	0.28062	14	0.873	1.02	1.127	0.775	0.905
A0A6I8T559	109	S	Zinc finger protein OS=Aedes aegypti OX=7159 GN=5571107 PE=4 SV=1	AAEL001526	0.998572	0.00130471	64.104	IEPT(0.002)LS(0.999)IS(1)PK	2	0.28062	2	1.012	0.903
Q17KX6	189	S	AAEL001539-PA (Fragment) OS=Aedes aegypti OX=7159 GN=AAEL001539 PE=4 SV=1	AAEL001539	0.976356	3.14246e-09	111.73	FSGNT(0.012)S(0.976)DVVS(0.011)DS(0.001)TR	2	0.83185	2	1.062	0.747	1.21	0.878	0.618
Q17KS0	398	S	Protein kinase C (Fragment) OS=Aedes aegypti OX=7159 GN=AAEL001549 PE=3 SV=1	AAEL001549	0.999897	2.36021e-18	133.27	KPPMPS(1)PPSQQQIGSPASSK	3	2.748	5	1.027	1.329	0.602	1.707	2.208
Q17KS0	850	T	Protein kinase C (Fragment) OS=Aedes aegypti OX=7159 GN=AAEL001549 PE=3 SV=1	AAEL001549	1	7.38628e-05	86.911	AALT(1)PPKDPR	2	0.073096	9	0.966	0.869	1.186	0.815	0.733
Q17KS0	861	S	Protein kinase C (Fragment) OS=Aedes aegypti OX=7159 GN=AAEL001549 PE=3 SV=1	AAEL001549	0.981747	0.0028842	56.569	VLT(0.004)ES(0.982)EQT(0.012)Y(0.002)FK	2	0.36911	1		0.858	1.232		0.696
Q17KS0	537	S	Protein kinase C (Fragment) OS=Aedes aegypti OX=7159 GN=AAEL001549 PE=3 SV=1	AAEL001549	0.999988	8.5635e-06	81.144	RQS(1)QAGATGMHIDSFR	2	0.50809	5	1.397	0.568	1.018	1.37	0.557
Q17KS0	470	T	Protein kinase C (Fragment) OS=Aedes aegypti OX=7159 GN=AAEL001549 PE=3 SV=1	AAEL001549	0.951337	4.77135e-08	66.419	ET(0.001)GEDDLDY(0.038)NVPPPPLPDT(0.951)PPPT(0.009)VPNS(0.001)AALQK	3	-0.32713	2	1.116		0.886	1.259
Q17KS0	407	S	Protein kinase C (Fragment) OS=Aedes aegypti OX=7159 GN=AAEL001549 PE=3 SV=1	AAEL001549	0.895504	7.98636e-06	67.478	KPPMPSPPSQQQIGS(0.896)PAS(0.081)S(0.023)K	3	0.58706	2	0.942	0.976
Q17KS0	72	S	Protein kinase C (Fragment) OS=Aedes aegypti OX=7159 GN=AAEL001549 PE=3 SV=1	AAEL001549	0.864975	1.16769e-05	90.913	PAHS(0.085)LS(0.865)FS(0.051)R	3	-0.67469	2	1.132		0.866	1.308
Q17KS0	388	S	Protein kinase C (Fragment) OS=Aedes aegypti OX=7159 GN=AAEL001549 PE=3 SV=1	AAEL001549	0.986426	2.39924e-32	167.92	PMQPPQSIS(0.002)T(0.011)PPS(0.986)FR	2	0.31438	6	1.333		0.632	2.11
Q17KW6	76	S	AAEL001557-PA OS=Aedes aegypti OX=7159 GN=AAEL001557 PE=4 SV=1	AAEL001557	1	1.31537e-05	90.707	GS(1)CDS(1)IGIGDIR	2	-0.28574	5	0.735	1.383	0.883	0.833	1.567
Q17KW6	79	S	AAEL001557-PA OS=Aedes aegypti OX=7159 GN=AAEL001557 PE=4 SV=1	AAEL001557	1	1.12777e-05	91.969	GS(1)CDS(1)IGIGDIR	2	-0.28574	5	0.909	1.052	1.049	0.867	1.003
A0A6I8TUD0	23	S	Septin-type G domain-containing protein OS=Aedes aegypti OX=7159 GN=5571289 PE=3 SV=1	AAEL001563; AAEL001574	0.94671	0.000624734	62.68	NNMIKS(0.947)PT(0.052)LQS(0.001)K	3	-0.19974	3	0.637	1.697	0.646	0.987	2.627
A0A6I8TJA8	370	S	MADS-box domain-containing protein OS=Aedes aegypti OX=7159 GN=5571277 PE=4 SV=1	AAEL001567	1	0.00309414	57.532	AEPIS(1)PPR	2	-0.20476	4	0.897		1.141	0.786
Q1HQF6	7	S	AAEL001569-PA OS=Aedes aegypti OX=7159 GN=5571262 PE=2 SV=1	AAEL001569	0.996976	1.68886e-106	262.78	KLS(0.997)T(0.003)AGDTLYQTLGLPK	2	-0.47153	14	0.955	1.121	0.918	1.041	1.222
Q1HQF6	157	S	AAEL001569-PA OS=Aedes aegypti OX=7159 GN=5571262 PE=2 SV=1	AAEL001569	0.963396	5.43961e-13	101.45	DGGASS(0.036)S(0.963)ANAGERPIVTEQPTR	3	0.79203	1	1.09	0.821
A0A0P6IVG7	1142	S	Putative proteoglycan 4 (Fragment) OS=Aedes aegypti OX=7159 PE=2 SV=1	AAEL001570	0.999517	0.000228441	79.07	KYS(1)GEVVR	2	-0.31646	4	1.071	1.224	0.668	1.601	1.831
Q17KS9	437	S	Septin OS=Aedes aegypti OX=7159 GN=AAEL001574 PE=3 SV=1	AAEL001574, AAEL019546	1	1.2283e-104	264.84	S(1)LEANS(1)KETVDGK	2	0.28277	6	0.852	1.279	0.862	0.989	1.483
Q17KS9	442	S	Septin OS=Aedes aegypti OX=7159 GN=AAEL001574 PE=3 SV=1	AAEL001574, AAEL019546	1	1.2283e-104	264.84	S(1)LEANS(1)KETVDGK	2	-0.1387	9	0.625	1.419	0.969	0.645	1.464
Q17KT6	61	S	AAEL001580-PA OS=Aedes aegypti OX=7159 GN=5571282 PE=4 SV=1	AAEL001580	0.997532	1.05061e-08	109.36	FS(0.001)S(0.998)DEDT(0.001)DTAEEPK	2	1.04	5	0.75	1.259	1.003	0.747	1.255
Q17KT6	152	S	AAEL001580-PA OS=Aedes aegypti OX=7159 GN=5571282 PE=4 SV=1	AAEL001580	1	2.5693e-11	93.583	EPMIVENS(1)DDDEDEDMLPLAQPVNR	3	-1.2379	6	0.582	0.392	2.166	0.269	0.18
Q17KW0	365	S	AAEL001581-PA OS=Aedes aegypti OX=7159 GN=5571258 PE=3 SV=1	AAEL001581	0.803487	1.53878e-28	137.21	PADLTIGS(0.014)LDS(0.803)PS(0.18)PAEESPGDY(0.002)SNLSDAKPEEFR	3	-0.006014	2	0.734	1.194
A0A6I8T5A1	1314	S	Kinesin OS=Aedes aegypti OX=7159 GN=5571294 PE=3 SV=1	AAEL001582	0.876842	1.16854e-05	63.706	ESLAQIAAT(0.011)GEDVS(0.084)AS(0.877)DGET(0.027)YIEK	2	0.44112	1	0.67	1.418	0.919	0.73	1.544
A0A6I8T5A1	1582	S	Kinesin OS=Aedes aegypti OX=7159 GN=5571294 PE=3 SV=1	AAEL001582	0.997201	4.82939e-09	102.07	S(0.003)LS(0.997)VGETPETMSPSNMR	2	-0.3881	1			1.094
A0A6I8T5A1	1363	S	Kinesin OS=Aedes aegypti OX=7159 GN=5571294 PE=3 SV=1	AAEL001582	0.985975	0.00650896	48.467	T(0.014)AS(0.986)VPNFSQMR	2	-0.78454	2	1.631	0.255
A0A6I8T593	560	S	Dopey_N domain-containing protein OS=Aedes aegypti OX=7159 GN=5571281 PE=3 SV=1	AAEL001583	0.999742	2.85803e-10	115.83	SNS(1)VTPEGQEAK	2	1.1121	3	0.977	1.179	0.828	1.179	1.423
A0A6I8T593	1657	S	Dopey_N domain-containing protein OS=Aedes aegypti OX=7159 GN=5571281 PE=3 SV=1	AAEL001583	0.956358	3.35737e-58	206.8	NVLSS(0.012)NS(0.956)PT(0.031)RPAPENK	2	0.27887	5	0.712	1.344	0.952	0.748	1.412
A0A6I8T593	1292	S	Dopey_N domain-containing protein OS=Aedes aegypti OX=7159 GN=5571281 PE=3 SV=1	AAEL001583	0.99119	0.00382196	58.116	GRLS(0.991)EGS(0.008)Y(0.001)SR	2	0.23722	2	1.083	0.829
A0A6I8T593	659	S	Dopey_N domain-containing protein OS=Aedes aegypti OX=7159 GN=5571281 PE=3 SV=1	AAEL001583	0.792357	1.44836e-20	147.49	SHTPIATAS(0.104)S(0.792)T(0.104)PNLK	2	0.42246	3	0.968		1.058	0.916
Q17KX0	114	S	AAEL001594-PA OS=Aedes aegypti OX=7159 GN=5571252 PE=4 SV=1	AAEL001594	0.885901	0.000216411	58.093	RHS(0.886)KET(0.114)PIESADVEER	3	-0.11304	1	0.937
Q17KU7	45	S	Protein YIPF OS=Aedes aegypti OX=7159 GN=5571271 PE=3 SV=1	AAEL001596	0.818602	1.27119e-08	110.57	ESDNT(0.163)S(0.819)EDT(0.017)ET(0.002)PK	2	0.27955	3	1.043	0.928	1.029	1.013	0.902
A0A6I8U9Y7	555	S	PSP domain-containing protein OS=Aedes aegypti OX=7159 GN=5571489 PE=4 SV=1	AAEL001598	0.999823	0.000675112	70.089	ADS(1)PSLDDLR	2	-0.057182	5	0.973	0.867	1.179	0.825	0.736
A0A6I8TXA3	247	S	G_PROTEIN_RECEP_F1_2 domain-containing protein OS=Aedes aegypti OX=7159 GN=5571506 PE=3 SV=1	AAEL001606	1	1.42977e-08	90.412	S(1)FDEVNKS(1)R	2	-0.034232	4	0.758	1.308	0.938	0.808	1.394
A0A6I8TXA3	254	S	G_PROTEIN_RECEP_F1_2 domain-containing protein OS=Aedes aegypti OX=7159 GN=5571506 PE=3 SV=1	AAEL001606	1	1.42977e-08	90.412	S(1)FDEVNKS(1)R	2	-0.034232	2	0.59	1.345
A0A1S4EZF9	1537	Y	Dicer-1 OS=Aedes aegypti OX=7159 GN=5571497 PE=3 SV=1	AAEL001612	0.964101	0.000876907	54.355	ETIDQY(0.964)IIS(0.742)NT(0.742)DGT(0.551)K	2	1.7694	1		1.657	0.34		4.867
A0A1S4EZF9	1798	S	Dicer-1 OS=Aedes aegypti OX=7159 GN=5571497 PE=3 SV=1	AAEL001612	0.999912	3.00596e-13	114.63	ALALGLLDDS(1)DNEEGETMK	2	0.14041	3	0.59	1.15	1.31	0.45	0.878
Q17KM8	462	S	Vesicle-fusing ATPase OS=Aedes aegypti OX=7159 GN=5571511 PE=3 SV=1	AAEL001616	1	8.24337e-05	77.08	AAS(1)KVEVDPEAIEK	2	-0.11947	1			1.094
A0A1S4EZG9	24	T	Dual specificity mitogen-activated protein kinase kinase MAPKK OS=Aedes aegypti OX=7159 GN=5571505 PE=3 SV=1	AAEL001622	0.972236	2.22352e-05	77.657	IQMDVAS(0.001)NS(0.027)NPVT(0.972)PPR	2	1.1518	1	1.075	0.837
A0A1S4EZB3	94	S	Proteasome activator subunit REG OS=Aedes aegypti OX=7159 GN=5571500 PE=3 SV=1	AAEL001623	0.773131	0.00611473	50.088	LDLS(0.003)S(0.044)VS(0.773)GT(0.18)K	2	0.35136	1		0.71	1.396		0.51
A0A1S4EZC9	172	S	SAM domain-containing protein OS=Aedes aegypti OX=7159 GN=5571644 PE=4 SV=1	AAEL001638	1	1.64086e-152	309.35	LSHNS(1)DEEEDDEDEHGSLR	2	0.35753	12	0.755	1.411	0.828	0.912	1.704
A0A1S4EZC9	268	S	SAM domain-containing protein OS=Aedes aegypti OX=7159 GN=5571644 PE=4 SV=1	AAEL001638	0.994596	8.43183e-08	108.23	AVT(0.005)VS(0.995)DDEEYGR	2	-0.049189	3	0.978	1.079	0.937	1.044	1.151
A0A6I8T5H5	496	S	Inward-rectifying potassium channel OS=Aedes aegypti OX=7159 GN=5571654 PE=3 SV=1	AAEL001646	1	3.35049e-25	157.11	QQEDEDS(1)DS(1)DGGLR	2	-0.039374	3	0.748	0.947	1.354	0.552	0.7
A0A6I8T5H5	498	S	Inward-rectifying potassium channel OS=Aedes aegypti OX=7159 GN=5571654 PE=3 SV=1	AAEL001646	1	0.00200718	52.029	QQEDEDS(1)DS(1)DGGLR	2	-0.039374	1
A0A6I8T5N9	627	S	Uncharacterized protein OS=Aedes aegypti OX=7159 GN=5571678 PE=4 SV=1	AAEL001647	0.953669	0.00731308	53.946	LT(0.305)RS(0.717)S(0.954)EDLS(0.024)R	2	-0.21061	1	0.937
A0A6I8T5N9	660	S	Uncharacterized protein OS=Aedes aegypti OX=7159 GN=5571678 PE=4 SV=1	AAEL001647	0.972838	0.0234958	41.448	Y(0.002)S(0.025)S(0.973)QILR	2	-0.28824	2	1.164		0.829	1.406
A0A0P6ITS4	697	S	Putative regulator of nuclear mrna OS=Aedes aegypti OX=7159 GN=5571655 PE=2 SV=1	AAEL001651	1	7.22534e-05	75.376	EQPVPAPVS(1)PPAR	2	0.27103	5	0.9	0.934	1.19	0.756	0.785
A0A0P6ITS4	389	S	Putative regulator of nuclear mrna OS=Aedes aegypti OX=7159 GN=5571655 PE=2 SV=1	AAEL001651	0.788056	1.52921e-05	65.915	RDS(0.788)PT(0.189)T(0.017)S(0.006)AVQS(0.001)IQVINSR	2	-3.0621	2	0.937
A0A6I8T5I6	525	S	Sodium-dependent phosphate transporter OS=Aedes aegypti OX=7159 GN=5571677 PE=4 SV=1	AAEL001656	0.998016	2.62642e-53	197.54	SVESGDVNQDT(0.001)FS(0.998)EKET(0.001)PAAIK	3	0.52729	6	0.712	1.436	0.85	0.838	1.688
A0A6I8T5I6	536	S	Sodium-dependent phosphate transporter OS=Aedes aegypti OX=7159 GN=5571677 PE=4 SV=1	AAEL001656	0.999945	0.0105093	49.298	ETPAAIKAS(1)H	2	2.0541	2	1.448	0.746	0.76	1.904	0.981
A0A6I8T5I6	16	S	Sodium-dependent phosphate transporter OS=Aedes aegypti OX=7159 GN=5571677 PE=4 SV=1	AAEL001656	0.999956	1.31115e-35	171.17	SQPSQYDPVVHDERS(1)PLLSK	2	-0.064774	9	1.124	0.822	1.053	1.067	0.781
A0A6I8T5I6	516	S	Sodium-dependent phosphate transporter OS=Aedes aegypti OX=7159 GN=5571677 PE=4 SV=1	AAEL001656	1	5.69579e-40	184.6	S(1)VES(1)GDVNQDTFSEK	2	-0.52624	10	0.881	0.656	1.523	0.579	0.431
A0A6I8T5I6	513	S	Sodium-dependent phosphate transporter OS=Aedes aegypti OX=7159 GN=5571677 PE=4 SV=1	AAEL001656	1	5.04963e-58	214.63	S(1)VES(1)GDVNQDTFSEK	2	-0.52624	6	0.876	0.541	1.657	0.529	0.326
A0A6I8T5I6	2	S	Sodium-dependent phosphate transporter OS=Aedes aegypti OX=7159 GN=5571677 PE=4 SV=1	AAEL001656	0.999714	2.4216e-11	116.61	S(1)QPSQYDPVVHDER	2	-0.2574	3	1.316	0.32	1.389	0.948	0.23
A0A6I8U719	49	T	2-phospho-D-glycerate hydro-lyase OS=Aedes aegypti OX=7159 GN=5571664 PE=3 SV=1	AAEL001668	0.800705	1.89717e-06	76.492	AAVPSGAS(0.199)T(0.801)GVHEALELR	2	1.3007	1	0.897	1.023
A0A6I8T5K8	769	S	ASD2 domain-containing protein OS=Aedes aegypti OX=7159 GN=5572054 PE=3 SV=1	AAEL001710; AAEL001721; AAEL001723	0.903191	0.000766841	66.022	RT(0.051)S(0.903)S(0.037)AS(0.001)EY(0.007)SSVR	2	0.35417	1			1.094
Q17KD5	536	S	CCT-epsilon OS=Aedes aegypti OX=7159 GN=AAEL001715 PE=3 SV=1	AAEL001715	1	4.24584e-11	124.78	IDDVRS(1)PADK	3	0.50669	6	0.868	1.047	1.101	0.788	0.951
Q17KE9	1385	S	THO complex subunit 2 OS=Aedes aegypti OX=7159 GN=AAEL001716 PE=3 SV=1	AAEL001716	0.780103	5.4959e-06	87.138	DLSSVS(0.005)NS(0.214)S(0.78)NEHR	2	0.052957	1	0.754	1.174
Q17KE6	2	S	AAEL001719-PA OS=Aedes aegypti OX=7159 GN=5572061 PE=4 SV=1	AAEL001719	1	3.18664e-06	96.745	S(1)DCEESLESR	2	0.35541	3	0.958	1.212	0.813	1.179	1.491
A0A6I8T5H4	655	S	Uncharacterized protein OS=Aedes aegypti OX=7159 GN=5579990 PE=3 SV=1	AAEL001742	0.999977	2.06004e-30	142.68	IPAQS(1)DDDTEGGDGGGGHRPYDDDLK	3	-0.37453	3	0.913	1.097	0.993	0.92	1.105
A0A6I8T5H4	925	S	Uncharacterized protein OS=Aedes aegypti OX=7159 GN=5579990 PE=3 SV=1	AAEL001742	0.990694	4.52067e-07	76.21	NGPVAS(0.009)IES(0.991)DDGAEFEDAR	2	0.77122	3	1.323	0.578
A0A6I8TTG6	745	S	Uncharacterized protein OS=Aedes aegypti OX=7159 GN=5579996 PE=4 SV=1	AAEL001746	0.988652	1.61111e-39	166.85	T(0.011)HS(0.989)NSCLDSSDGSSIGHTADFVVQK	3	0.83389	3	1.282	0.485	1.246	1.029	0.389
A0A6I8TTG6	555	S	Uncharacterized protein OS=Aedes aegypti OX=7159 GN=5579996 PE=4 SV=1	AAEL001746	0.999817	1.08722e-51	196.18	AVLNLLTNLHS(1)EDDEPSER	3	0.33108	2	0.904		1.133	0.797
A0A1S4EZP2	107	S	Chloride channel protein OS=Aedes aegypti OX=7159 GN=5572287 PE=3 SV=1	AAEL001752	0.999311	2.54468e-47	177.1	EDGVGGESLGATGSGLGGS(0.001)LHAGS(0.999)DNS(1)VR	3	0.93201	6	0.64	1.543	0.814	0.787	1.895
A0A1S4EZP2	110	S	Chloride channel protein OS=Aedes aegypti OX=7159 GN=5572287 PE=3 SV=1	AAEL001752	0.999509	3.87303e-09	80.693	EDGVGGESLGATGSGLGGS(0.001)LHAGS(0.999)DNS(1)VR	3	0.93201	2		0.973	1.103		0.883
A0A6I8TGB2	579	S	Cytidine and deoxycytidylate deaminase zinc-binding region OS=Aedes aegypti OX=7159 GN=5572295 PE=3 SV=1	AAEL001758; AAEL001770	0.792956	3.82301e-21	143.47	NIS(1)PLLGAPS(0.207)S(0.793)PVHMNK	2	0.22874	5	0.376	1.5	1.17	0.321	1.282
A0A6I8TGB2	571	S	Cytidine and deoxycytidylate deaminase zinc-binding region OS=Aedes aegypti OX=7159 GN=5572295 PE=3 SV=1	AAEL001758; AAEL001770	1	3.8086e-27	158.37	NIS(1)PLLGAPS(0.207)S(0.793)PVHMNK	2	0.22874	4	0.775	1.228	1.008	0.768	1.217
A0A6I8TGB2	35	S	Cytidine and deoxycytidylate deaminase zinc-binding region OS=Aedes aegypti OX=7159 GN=5572295 PE=3 SV=1	AAEL001758; AAEL001770	0.949631	0.00470447	52.5	NNFVDS(0.95)PPDS(0.05)K	2	-0.042377	2	1.015	0.985	0.999	1.017	0.986
A0A6I8TGB2	300	S	Cytidine and deoxycytidylate deaminase zinc-binding region OS=Aedes aegypti OX=7159 GN=5572295 PE=3 SV=1	AAEL001758; AAEL001770	0.961266	5.20039e-23	140.35	YDS(0.961)T(0.039)GNLAQPNDNLQR	2	-1.302	2	0.244	1.119	1.75	0.139	0.639
A0A6I8TGB2	171	S	Cytidine and deoxycytidylate deaminase zinc-binding region OS=Aedes aegypti OX=7159 GN=5572295 PE=3 SV=1	AAEL001758; AAEL001770	1	0.000157841	80.245	QELPS(1)PPQK	2	1.2239	2	0.944		1.086	0.869
A0A1S4EZP6	232	S	RING-type domain-containing protein OS=Aedes aegypti OX=7159 GN=5572271 PE=4 SV=1	AAEL001765	0.999998	1.34708e-64	211.35	YLSTGEIIHRPPS(1)PEDQQDSYTR	4	-0.46179	8		0.862	1.227		0.702
A0A6I8T5K0	51	S	Cytochrome P450 OS=Aedes aegypti OX=7159 GN=5572441 PE=3 SV=1	AAEL001807	0.975817	0.00388265	52.52	GEKS(0.976)PT(0.018)DATAEGY(0.006)R	2	-0.80089	1	0.888		1.152	0.771
A0A6I8T4Q6	1063	S	Organic anion transporter OS=Aedes aegypti OX=7159 GN=5572461 PE=3 SV=1	AAEL001808	0.948516	2.49351e-15	124.5	KS(0.047)S(0.949)FS(0.005)HDVNLLK	2	0.58516	3	0.799	1.127
Q17K49	211	T	AAEL001817-PA OS=Aedes aegypti OX=7159 GN=5572438 PE=4 SV=1	AAEL001817	0.999739	2.21611e-65	214.3	ENHAYDNGGLVVT(1)PTENTYEYVEAK	3	0.5815	3	0.311	2.332	0.32	0.972	7.286
Q17K49	128	S	AAEL001817-PA OS=Aedes aegypti OX=7159 GN=5572438 PE=4 SV=1	AAEL001817	0.97325	0.000798004	47.058	EKS(0.973)NPPT(0.003)MEY(0.024)THENPHTK	3	-0.045552	1		0.981
A0A6I8TTY8	40	S	Thioredoxin domain-containing protein OS=Aedes aegypti OX=7159 GN=5572444 PE=4 SV=1	AAEL001824; AAEL001825	0.795746	0.00148998	61.444	RIS(0.796)S(0.102)S(0.102)LAPWEK	2	0.70336	1			1.094
Q17K27	20	S	AAEL001827-PA OS=Aedes aegypti OX=7159 GN=5572459 PE=4 SV=1	AAEL001827	0.902834	5.36751e-06	87.429	SESVPAPS(0.097)AS(0.903)PAK	2	1.0095	1	1.027		0.99	1.037
A0A1S4EZY9	58	S	Sodium/solute symporter OS=Aedes aegypti OX=7159 GN=5572450 PE=3 SV=1	AAEL001835	0.999986	0.000711558	66.387	QNNTAEYLLGS(1)K	2	0.42638	1	0.547	1.67	0.781	0.7	2.139
A0A6I8T5Z0	173	S	Sepiapterin reductase OS=Aedes aegypti OX=7159 GN=5572666 PE=3 SV=1	AAEL001845	0.994179	7.77235e-05	66.152	ACLLPFNS(0.994)MGFY(0.006)CAGK	2	-1.0109	3	0.983	1.139	0.864	1.138	1.318
A0A6I8U7Z0	398	T	Protein kinase domain-containing protein OS=Aedes aegypti OX=7159 GN=5572662 PE=4 SV=1	AAEL001848	0.995391	0.000197615	80.632	S(0.005)ET(0.995)PEPLDIETR	2	0.64692	4	1.032	0.817	1.166	0.886	0.702
A0A6I8U7Z0	387	S	Protein kinase domain-containing protein OS=Aedes aegypti OX=7159 GN=5572662 PE=4 SV=1	AAEL001848	0.999922	7.13132e-06	96.135	AIS(1)PETAESVK	2	-0.0052548	5	0.85	0.71	1.497	0.568	0.475
A0A6I8U7Z0	393	S	Protein kinase domain-containing protein OS=Aedes aegypti OX=7159 GN=5572662 PE=4 SV=1	AAEL001848	0.853972	0.00244281	43.416	AIS(0.032)PET(0.105)AES(0.854)VKS(0.282)ET(0.724)PEPLDIET(0.003)R	3	0.39591	1	0.937
Q17K05	111	S	AAEL001850-PA OS=Aedes aegypti OX=7159 GN=AAEL001850 PE=4 SV=1	AAEL001850	0.999992	0.00183806	59.227	S(1)GEVVVMTTK	2	0.85664	3	1.175	0.697	1.135	1.035	0.614
A0A1S4F001	97	S	Uncharacterized protein OS=Aedes aegypti OX=7159 GN=5572665 PE=4 SV=1	AAEL001860	1	8.78744e-28	154.13	RNS(1)DLELDEPVNNHELLR	3	1.073	2	0.871	1.501	0.592	1.472	2.538
A0A1S4F001	67	S	Uncharacterized protein OS=Aedes aegypti OX=7159 GN=5572665 PE=4 SV=1	AAEL001860	0.99736	0.000490829	58.32	IRS(0.997)NPT(0.003)VLQQLAER	2	0.2461	4	1.012	1.24	0.719	1.407	1.726
Q17JZ5	37	T	AAEL001864-PA OS=Aedes aegypti OX=7159 GN=4EBP PE=2 SV=1	AAEL001864	0.835703	1.39859e-26	130.89	VLIHDASELPDLY(0.001)S(0.028)S(0.135)T(0.836)PGGTLYS(0.125)T(0.362)T(0.509)PGGT(0.004)R	3	-0.2228	1	1.749	0.599	0.573	3.051	1.043
Q17JZ5	103	S	AAEL001864-PA OS=Aedes aegypti OX=7159 GN=4EBP PE=2 SV=1	AAEL001864	1	1.08276e-24	159.79	PKPQQQPQNS(1)PPKFDEHQEQFDMDL	3	0.47997	6	1.108	0.939	0.942	1.177	0.998
Q17JZ5	70	T	AAEL001864-PA OS=Aedes aegypti OX=7159 GN=4EBP PE=2 SV=1	AAEL001864	0.999999	1.80721e-15	132.51	T(1)PPSNLNNLPHNILR	2	-0.1003	6	1.331	0.778	0.862	1.544	0.903
Q17JX2	346	S	Glutamine synthetase OS=Aedes aegypti OX=7159 GN=AAEL001887 PE=3 SV=1	AAEL001887	0.7509	0.00124962	65.278	LET(0.018)S(0.231)S(0.751)IDK	2	-0.10757	2	1.126		0.874	1.287
A0A1S4F023	320	S	Uncharacterized protein OS=Aedes aegypti OX=7159 GN=5572816 PE=4 SV=1	AAEL001888	1	4.78781e-05	84.821	VFHCAVS(1)PR	2	0.075062	1		0.981
A0A1S4F023	125	S	Uncharacterized protein OS=Aedes aegypti OX=7159 GN=5572816 PE=4 SV=1	AAEL001888	0.999843	0.00187751	58.885	SLAHS(1)S(1)DEEVR	2	0.89658	1		0.981
A0A1S4F023	126	S	Uncharacterized protein OS=Aedes aegypti OX=7159 GN=5572816 PE=4 SV=1	AAEL001888	0.999929	0.00187751	58.885	SLAHS(1)S(1)DEEVR	2	0.89658	1		0.981
A0A1S4F023	121	S	Uncharacterized protein OS=Aedes aegypti OX=7159 GN=5572816 PE=4 SV=1	AAEL001888	0.999944	6.46802e-19	145.61	S(1)LAHSSDEEVR	2	0.3771	1		0.981
A0A6I8U0M8	705	S	Phosphatidylinositol-3,4-bisphosphate 4-phosphatase OS=Aedes aegypti OX=7159 GN=5572787 PE=3 SV=1	AAEL001890	0.991915	6.15305e-11	100.39	DYLMS(0.006)CS(0.992)LPAACY(0.001)LPTEQPK	2	-0.63594	3	1.265	1.286	0.372	3.403	3.463
A0A6I8U0M8	726	T	Phosphatidylinositol-3,4-bisphosphate 4-phosphatase OS=Aedes aegypti OX=7159 GN=5572787 PE=3 SV=1	AAEL001890	0.949853	2.19739e-08	103.4	KS(0.042)T(0.95)PT(0.008)EASASGNELK	2	-2.6679	3	1.434	1.017	0.475	3.021	2.141
A0A6I8U0M8	330	S	Phosphatidylinositol-3,4-bisphosphate 4-phosphatase OS=Aedes aegypti OX=7159 GN=5572787 PE=3 SV=1	AAEL001890	0.984808	0.00385617	55.461	S(0.015)QS(0.985)LPPK	2	-0.21266	2
A0A6I8T5V0	78	S	Glutamate decarboxylase OS=Aedes aegypti OX=7159 GN=5572794 PE=3 SV=1	AAEL001902	0.946286	7.34288e-06	89.506	SENVFDS(0.012)S(0.042)S(0.946)KDK	2	-0.89272	2
A0A1S4F041	730	S	Pnuts protein OS=Aedes aegypti OX=7159 GN=5572793 PE=4 SV=1	AAEL001906	0.777281	4.51037e-07	95.227	SVLPS(1)PPT(0.054)S(0.777)PT(0.133)S(0.028)T(0.006)T(0.002)EK	2	0.51349	3	1.096	0.822	1.087	1.008	0.756
A0A1S4F041	726	S	Pnuts protein OS=Aedes aegypti OX=7159 GN=5572793 PE=4 SV=1	AAEL001906	0.999771	4.51037e-07	95.227	SVLPS(1)PPT(0.09)S(0.724)PT(0.137)S(0.036)T(0.01)T(0.003)EK	2	0.95318	3	1.096	0.822	1.087	1.008	0.756
A0A1S4F041	704	T	Pnuts protein OS=Aedes aegypti OX=7159 GN=5572793 PE=4 SV=1	AAEL001906	0.915993	4.27633e-32	167.35	THAAPT(0.022)T(0.328)PT(0.675)T(0.916)PT(0.057)S(0.002)EK	2	0.35408	4	0.912	0.71	1.425	0.64	0.499
A0A1S4F041	755	S	Pnuts protein OS=Aedes aegypti OX=7159 GN=5572793 PE=4 SV=1	AAEL001906	0.984308	4.10791e-05	52.334	S(0.002)LPT(0.002)AAAAPVVPVAT(0.008)PGS(0.984)PVPAQPT(0.39)S(0.307)PT(0.307)K	3	0.84121	2	1.236		0.746	1.656
A0A1S4F048	1089	S	Zinc finger protein OS=Aedes aegypti OX=7159 GN=5572792 PE=4 SV=1	AAEL001910	0.999282	2.61805e-73	224.83	TSHYS(0.001)NS(0.999)QDEQDEDESEQKPR	3	0.62347	2	0.815	1.179	1.017	0.801	1.158
A0A1S4F063	2858	S	Scavenger receptor, putative OS=Aedes aegypti OX=7159 GN=5572817 PE=4 SV=1	AAEL001914	0.999587	2.82897e-20	119.65	SQMGYTDGTTSEAADFMQRPNDS(1)PPR	3	-0.39217	1	0.609	1.54	0.854	0.713	1.802
A0A1S4F0C9	34	S	Ribosome biogenesis protein BRX1 homolog OS=Aedes aegypti OX=7159 GN=5573002 PE=3 SV=1	AAEL001917	0.773007	4.92493e-34	172.77	KLEDLDAS(0.227)S(0.773)DDEGIQLK	2	1.7832	2	0.795		1.26	0.632
A0A6I8T5P2	543	S	Protein tyrosine phosphatase, non-receptor type nt1 OS=Aedes aegypti OX=7159 GN=5572983 PE=4 SV=1	AAEL001919	1	1.31849e-05	89.805	GQS(1)PNAELR	2	-0.90886	3	1.447	0.493	1.046	1.383	0.471
A0A1S4F075	326	S	Probable ATP-dependent RNA helicase spindle-E OS=Aedes aegypti OX=7159 GN=5572990 PE=4 SV=1	AAEL001939	0.967757	1.14944e-25	127.14	KPLVDPISEGS(0.029)NS(0.968)GEEQY(0.003)PLTSQLNK	3	1.6703	3	0.839	1.09	1.087	0.771	1.002
Q1HRB7	46	S	Phosphatidate cytidylyltransferase (Fragment) OS=Aedes aegypti OX=7159 GN=5573011 PE=2 SV=1	AAEL001940	0.999578	2.78037e-36	162.45	QAPQES(0.016)T(0.016)T(0.186)AES(0.186)S(0.598)DHVDS(1)EEEKLPEEK	3	0.37988	10	0.748	1.177	1.098	0.681	1.071
Q1HRB7	41	S	Phosphatidate cytidylyltransferase (Fragment) OS=Aedes aegypti OX=7159 GN=5573011 PE=2 SV=1	AAEL001940	0.833353	5.01746e-08	76.029	QAPQES(0.023)T(0.023)T(0.054)AES(0.068)S(0.833)DHVDS(0.998)EEEKLPEEK	4	0.034506	3	0.847	1.076
Q17JP0	30	S	AAEL001946-PA OS=Aedes aegypti OX=7159 GN=5573016 PE=4 SV=1	AAEL001946	0.806891	4.08699e-200	336.06	RES(0.807)S(0.192)DQT(0.001)GEVMITEMEQTDYTTQNQNAIEDK	3	-0.25623	9	1.032	1.108	0.842	1.226	1.315
Q17JF6	37	S	AAEL001959-PA OS=Aedes aegypti OX=7159 GN=5573190 PE=4 SV=1	AAEL001959	0.999996	1.5659e-08	102.98	FPYGTLENPLNS(1)PPK	2	-0.1212	4	0.633	1.999	0.314	2.014	6.359
A0A6I8U2X0	283	S	DUF3677 domain-containing protein OS=Aedes aegypti OX=7159 GN=5573173 PE=4 SV=1	AAEL001977	0.798331	6.82242e-16	116.24	ENPALDDEHS(0.798)T(0.19)DS(0.011)GMFGDSLGK	3	-0.15895	4	0.735	1.25	1.031	0.712	1.213
A0A6I8TUN9	341	T	Uncharacterized protein OS=Aedes aegypti OX=7159 GN=5573175 PE=4 SV=1	AAEL001979	0.967441	1.37573e-40	179.7	AT(0.032)T(0.967)PS(0.001)QES(0.016)PKS(0.982)ES(0.002)ASMK	2	1.6878	5	0.873	1.373	0.733	1.191	1.874
A0A6I8TUN9	349	S	Uncharacterized protein OS=Aedes aegypti OX=7159 GN=5573175 PE=4 SV=1	AAEL001979	0.982188	1.37573e-40	179.7	AT(0.032)T(0.967)PS(0.001)QES(0.016)PKS(0.982)ES(0.002)ASMK	2	1.6878	7	0.873	1.373	0.733	1.191	1.874
A0A6I8TUN9	367	S	Uncharacterized protein OS=Aedes aegypti OX=7159 GN=5573175 PE=4 SV=1	AAEL001979	0.89285	8.08719e-08	105.99	NSDPAT(0.076)T(0.918)PT(0.022)RT(0.091)S(0.893)PAR	2	-0.70699	6	0.867	1.247	0.881	0.985	1.417
A0A6I8TUN9	353	S	Uncharacterized protein OS=Aedes aegypti OX=7159 GN=5573175 PE=4 SV=1	AAEL001979	0.902401	8.30858e-05	65.854	ATTPS(0.024)QES(0.856)PKS(0.12)ES(0.097)AS(0.902)MK	2	-0.25369	2	1.056	1.107	0.816	1.295	1.357
A0A6I8TUN9	362	T	Uncharacterized protein OS=Aedes aegypti OX=7159 GN=5573175 PE=4 SV=1	AAEL001979	0.980113	3.25062e-10	116.71	NSDPAT(0.013)T(0.98)PT(0.01)RT(0.31)S(0.687)PAR	2	-0.31662	12	0.887	1.19	0.92	0.964	1.295
A0A6I8TUN9	346	S	Uncharacterized protein OS=Aedes aegypti OX=7159 GN=5573175 PE=4 SV=1	AAEL001979	0.99952	1.17486e-41	187.59	ATTPSQES(1)PKSESASMK	2	-0.75407	12	0.956	1.069	0.975	0.982	1.097
A0A6I8TUN9	2	S	Uncharacterized protein OS=Aedes aegypti OX=7159 GN=5573175 PE=4 SV=1	AAEL001979	1	1.18233e-75	229.57	S(1)HHS(1)DDQLLQAGSDSFWEPGNYK	3	-0.11219	11	0.764	0.919	1.364	0.561	0.675
A0A6I8TUN9	5	S	Uncharacterized protein OS=Aedes aegypti OX=7159 GN=5573175 PE=4 SV=1	AAEL001979	1	7.41493e-127	280.7	S(1)HHS(1)DDQLLQAGSDSFWEPGNYK	3	-0.11219	17	0.79	0.894	1.363	0.58	0.656
Q17JH1	286	S	AAEL001979-PB OS=Aedes aegypti OX=7159 GN=AAEL001979 PE=4 SV=1	AAEL001979, AAEL019559	0.999233	4.4354e-12	124.99	NASSDSS(0.001)LS(0.999)NDQLK	2	-0.46845	2	0.787	1.601	0.579	1.358	2.765
Q17JH1	281	S	AAEL001979-PB OS=Aedes aegypti OX=7159 GN=AAEL001979 PE=4 SV=1	AAEL001979, AAEL019559	0.967574	4.22427e-09	111.38	NAS(0.029)S(0.968)DS(0.003)SLSNDQLK	2	-0.4496	3	0.94	1.04	1.025	0.918	1.015
A0A6I8T675	403	S	Phosphorylated adapter RNA export protein OS=Aedes aegypti OX=7159 GN=5573171 PE=3 SV=1	AAEL002012	1	3.5842e-09	91.416	EGS(1)PDFEPQNVHVNVTSPEK	2	0.13253	3	0.885	0.761	1.4	0.633	0.544
A0A6I8T675	431	S	Phosphorylated adapter RNA export protein OS=Aedes aegypti OX=7159 GN=5573171 PE=3 SV=1	AAEL002012	0.999834	2.71529e-06	93.424	ELIES(1)EPESSAPR	2	-0.22018	3	1.123	0.583	1.32	0.85	0.441
Q17JC2	60	T	Histidine--tRNA ligase OS=Aedes aegypti OX=7159 GN=5573411 PE=3 SV=1	AAEL002048	0.999934	0.000225057	84.507	NITLKT(1)PK	2	-0.050119	2	0.858	1.491	0.619	1.386	2.409
Q17JD8	637	S	Sodium/hydrogen exchanger OS=Aedes aegypti OX=7159 GN=5573396 PE=3 SV=1	AAEL002051	0.995628	3.20102e-48	194.7	RADS(0.004)DS(0.996)DLCIDDDDR	2	-2.2455	9	0.727	1.317	0.966	0.753	1.364
Q17JD8	562	S	Sodium/hydrogen exchanger OS=Aedes aegypti OX=7159 GN=5573396 PE=3 SV=1	AAEL002051	0.999956	1.16189e-27	157.53	SDLENQDS(1)EGATTPGGTR	2	-1.6892	3	0.812	1.023	1.193	0.681	0.858
Q17JD8	658	S	Sodium/hydrogen exchanger OS=Aedes aegypti OX=7159 GN=5573396 PE=3 SV=1	AAEL002051	1	6.7139e-07	85.271	RNS(1)INRPIS(1)R	3	-1.2964	7	1.366	0.667	0.944	1.448	0.707
Q17JD8	664	S	Sodium/hydrogen exchanger OS=Aedes aegypti OX=7159 GN=5573396 PE=3 SV=1	AAEL002051	1	0.0083418	44.925	RNS(1)INRPIS(1)R	3	-1.2964	1	1.477	0.547	0.948	1.558	0.577
Q17JD8	635	S	Sodium/hydrogen exchanger OS=Aedes aegypti OX=7159 GN=5573396 PE=3 SV=1	AAEL002051	0.999853	2.27826e-120	285.27	ADS(1)DSDLCIDDDDR	2	-0.14426	12	1.016	0.708	1.307	0.777	0.541
Q17JD8	567	T	Sodium/hydrogen exchanger OS=Aedes aegypti OX=7159 GN=5573396 PE=3 SV=1	AAEL002051	0.992268	2.48958e-136	296.41	SDLENQDSEGAT(0.008)T(0.992)PGGTR	2	0.84234	3	0.907	0.703	1.441	0.629	0.487
A0A6I8T630	577	T	Sodium/hydrogen exchanger OS=Aedes aegypti OX=7159 GN=5573396 PE=3 SV=1	AAEL002051; AAEL002735	0.875581	1.86048e-08	77.643	SVYNSMENTAGDLENQDSEGAT(0.091)T(0.876)PGGT(0.033)R	2	-0.030054	3	1.188	0.431	1.415	0.839	0.304
A0A6I8TWC6	1819	S	Uncharacterized protein OS=Aedes aegypti OX=7159 GN=5573415 PE=4 SV=1	AAEL002054; AAEL002058; AAEL009260; AAEL009261; AAEL015381	0.993032	2.39984e-18	114.68	PLTLGENIPYADES(0.993)PERPLIQT(0.007)R	3	-0.35043	3	0.756	1.059	1.218	0.621	0.868
A0A6I8TWC6	676	S	Uncharacterized protein OS=Aedes aegypti OX=7159 GN=5573415 PE=4 SV=1	AAEL002054; AAEL002058; AAEL009260; AAEL009261; AAEL015381	0.976507	0.0162553	43.761	S(0.004)LS(0.977)VES(0.014)T(0.004)HT(0.001)K	2	-0.25905	1	1.225	0.78	0.981	1.249	0.795
A0A6I8TWC6	2104	T	Uncharacterized protein OS=Aedes aegypti OX=7159 GN=5573415 PE=4 SV=1	AAEL002054; AAEL002058; AAEL009260; AAEL009261; AAEL015381	0.911667	9.8088e-08	78.451	RHT(0.912)VGGT(0.088)HDYYSTGTAAGNK	4	0.77507	3	1.011	0.876	1.127	0.897	0.778
A0A6I8TWC6	606	S	Uncharacterized protein OS=Aedes aegypti OX=7159 GN=5573415 PE=4 SV=1	AAEL002054; AAEL002058; AAEL009260; AAEL009261; AAEL015381	0.99142	3.94464e-05	79.88	LFES(0.009)GRPLS(0.991)PDGVDR	2	0.13095	2	1.04	0.874
Q17JD7	200	T	AAEL002057-PA (Fragment) OS=Aedes aegypti OX=7159 GN=AAEL002057 PE=4 SV=1	AAEL002057	0.998202	0.00149851	57.173	DKT(0.998)EVHDSETASIES(0.001)K	2	-0.051046	2		1.09	0.972		1.122
Q17JC6	103	S	UV excision repair protein RAD23 OS=Aedes aegypti OX=7159 GN=AAEL002077 PE=3 SV=1	AAEL002077	0.998925	7.12663e-23	148.26	SSTAKS(0.999)ES(0.001)GAQSEATAAASK	2	0.42813	6	1.34	0.75	0.883	1.518	0.849
Q17JE5	9	S	AAEL002079-PA OS=Aedes aegypti OX=7159 GN=5573384 PE=3 SV=1	AAEL002079	1	0.00149505	57.288	MDIKPIPDS(1)PHK	2	1.4932	3	0.994	0.832	1.194	0.831	0.697
A0A1S4F0V4	76	S	RNA helicase OS=Aedes aegypti OX=7159 GN=5573418 PE=3 SV=1	AAEL002083	0.981745	1.48517e-07	106.58	WT(0.018)S(0.982)EELTPFEK	2	0.53641	5	0.921		1.113	0.827
A0A1S4F0P2	448	S	Rho-GAP domain-containing protein OS=Aedes aegypti OX=7159 GN=5573578 PE=4 SV=1	AAEL002089	0.999996	3.44713e-14	128.94	AKLS(1)CS(1)EDESSIK	2	-0.16041	4	1.216	1.18	0.547	2.222	2.155
A0A1S4F0P2	450	S	Rho-GAP domain-containing protein OS=Aedes aegypti OX=7159 GN=5573578 PE=4 SV=1	AAEL002089	0.999569	1.72012e-06	97.271	AKLS(1)CS(1)EDESSIK	2	-0.16041	3	0.81	1.266	0.925	0.876	1.368
A0A1S4F0P2	495	S	Rho-GAP domain-containing protein OS=Aedes aegypti OX=7159 GN=5573578 PE=4 SV=1	AAEL002089	0.999683	1.64253e-36	162.45	ISEIES(1)PEHAKPEQTSTVTSTNAEPAK	3	0.15203	3	0.846	0.972	1.211	0.699	0.803
A0A6I8T602	1355	S	Uncharacterized protein OS=Aedes aegypti OX=7159 GN=5573606 PE=4 SV=1	AAEL002090; AAEL002101; AAEL002125	0.760564	0.0051116	41.422	S(0.001)AWS(0.001)QLAAAGS(0.761)PQS(0.134)T(0.059)T(0.027)T(0.012)S(0.006)AK	2	-2.353	1		1.096	0.966		1.136
A0A6I8T602	662	S	Uncharacterized protein OS=Aedes aegypti OX=7159 GN=5573606 PE=4 SV=1	AAEL002090; AAEL002101; AAEL002125	0.998091	2.52643e-11	94.15	GSQNVPHFDS(0.998)EEEDT(0.002)AKPMSYDEK	3	-0.47934	3	0.8	0.926	1.316	0.608	0.703
A0A6I8T4Y6	5	S	Ubiquitinyl hydrolase 1 OS=Aedes aegypti OX=7159 GN=5573568 PE=3 SV=1	AAEL002091	0.999684	0.000421685	72.34	LS(1)PTQQLSTTK	2	0.99871	3	0.875	1.222	0.899	0.973	1.358
A0A6I8T4Y6	157	S	Ubiquitinyl hydrolase 1 OS=Aedes aegypti OX=7159 GN=5573568 PE=3 SV=1	AAEL002091	0.918919	0.000515228	58.373	HQS(0.919)PT(0.276)S(0.098)IS(0.651)PVNT(0.055)CPR	2	-1.0688	1		0.981
A0A6I8TVJ0	1162	S	DH domain-containing protein OS=Aedes aegypti OX=7159 GN=5573569 PE=4 SV=1	AAEL002093; AAEL002100; AAEL002123	0.999702	1.08536e-22	124.17	NS(1)DIETIVEDPEAEHSETIENENTIQK	3	0.98487	5	0.935	1.182	0.873	1.071	1.356
A0A6I8TVJ0	2661	S	DH domain-containing protein OS=Aedes aegypti OX=7159 GN=5573569 PE=4 SV=1	AAEL002093; AAEL002100; AAEL002123	0.964401	0.000428055	77.72	LSDS(0.964)KT(0.035)DIVK	2	0.74119	3	0.898	1.196	0.9	0.998	1.329
A0A6I8TVJ0	984	S	DH domain-containing protein OS=Aedes aegypti OX=7159 GN=5573569 PE=4 SV=1	AAEL002093; AAEL002100; AAEL002123	0.995061	4.95601e-14	128.76	ASTPS(0.003)S(0.995)PLS(0.002)EHK	2	0.35297	6	0.902	1.172	0.923	0.976	1.269
A0A6I8TVJ0	429	S	DH domain-containing protein OS=Aedes aegypti OX=7159 GN=5573569 PE=4 SV=1	AAEL002093; AAEL002100; AAEL002123	0.935678	1.14859e-21	141.36	GDEICTDDLSSS(0.001)S(0.004)S(0.06)LS(0.936)PR	2	-0.71016	3	0.84	1.147	1.023	0.822	1.122
A0A6I8TVJ0	494	S	DH domain-containing protein OS=Aedes aegypti OX=7159 GN=5573569 PE=4 SV=1	AAEL002093; AAEL002100; AAEL002123	0.987203	7.85733e-08	85.737	TES(0.002)S(0.011)PFDFS(0.987)PPGTPQHTR	3	-0.1456	6	1.238	0.895	0.839	1.478	1.068
A0A6I8TVJ0	966	S	DH domain-containing protein OS=Aedes aegypti OX=7159 GN=5573569 PE=4 SV=1	AAEL002093; AAEL002100; AAEL002123	0.99996	1.55629e-05	84.508	S(1)IDFPYQFVEGNR	2	0.66864	3	1.194	0.822	0.972	1.229	0.846
A0A6I8TVJ0	2651	S	DH domain-containing protein OS=Aedes aegypti OX=7159 GN=5573569 PE=4 SV=1	AAEL002093; AAEL002100; AAEL002123	0.825639	7.03113e-17	130.83	FLTFVESPVCGS(0.826)T(0.174)DDLPK	2	0.46162	3	0.731	1.053	1.255	0.583	0.84
A0A6I8TVJ0	834	S	DH domain-containing protein OS=Aedes aegypti OX=7159 GN=5573569 PE=4 SV=1	AAEL002093; AAEL002100; AAEL002123	0.8795	8.86166e-05	57.41	QS(0.01)GFNNIS(0.88)PDNS(0.082)S(0.026)S(0.002)S(0.001)LNCFGK	3	1.4934	2	0.895	0.887	1.248	0.717	0.711
A0A6I8TVJ0	1057	S	DH domain-containing protein OS=Aedes aegypti OX=7159 GN=5573569 PE=4 SV=1	AAEL002093; AAEL002100; AAEL002123	0.997957	1.12265e-10	115.26	S(0.002)AS(0.998)FSQVDYSSGK	2	-0.5813	2	1.375	0.566	1.046	1.315	0.542
A0A6I8TVJ0	1520	S	DH domain-containing protein OS=Aedes aegypti OX=7159 GN=5573569 PE=4 SV=1	AAEL002093; AAEL002100; AAEL002123	0.76912	2.72155e-08	82.639	SLT(0.007)Y(0.039)QS(0.18)S(0.769)DEKDDS(0.003)APMSSIPVR	3	-0.66388	2	1.001		1.019	0.982
A0A6I8TVJ0	998	S	DH domain-containing protein OS=Aedes aegypti OX=7159 GN=5573569 PE=4 SV=1	AAEL002093; AAEL002100; AAEL002123	0.987359	3.7199e-09	104.52	ANVS(0.987)T(0.012)SNLESLQSSATK	2	0.27307	2	1.175		0.817	1.437
A0A6I8TVJ0	855	S	DH domain-containing protein OS=Aedes aegypti OX=7159 GN=5573569 PE=4 SV=1	AAEL002093; AAEL002100; AAEL002123	0.798181	0.0016376	66.795	S(0.202)S(0.798)PEKPIMEK	2	-0.83054	2	0.863	1.059
A0A6I8TUN8	960	T	Uncharacterized protein OS=Aedes aegypti OX=7159 GN=5573590 PE=3 SV=1	AAEL002095; AAEL002114; AAEL002122	0.999789	6.41811e-11	91.592	IPACDIPTSDELLPLT(1)PVAS(0.73)PT(0.27)R	3	-0.34819	1	0.658	1.32	1.042	0.631	1.267
A0A6I8TUN8	1501	S	Uncharacterized protein OS=Aedes aegypti OX=7159 GN=5573590 PE=3 SV=1	AAEL002095; AAEL002114; AAEL002122	0.998667	0.00432883	44.106	S(0.999)VDDLDS(0.001)SVAAGTDDPK	2	-1.1211	1	0.937
A0A6I8T6B3	99	S	Golgin-84 OS=Aedes aegypti OX=7159 GN=5573577 PE=4 SV=1	AAEL002097	0.997196	9.65143e-08	99.344	NHFFET(0.003)EGGGS(0.997)AK	2	-0.20359	2	0.868	1.266	0.858	1.013	1.477
A0A6I8T6B3	410	S	Golgin-84 OS=Aedes aegypti OX=7159 GN=5573577 PE=4 SV=1	AAEL002097	0.824486	1.00922e-08	102.89	MHNRPT(0.174)S(0.824)PS(0.001)SDLELR	3	-0.40895	7	0.994	1.057	0.944	1.052	1.119
A0A6I8T6B3	409	T	Golgin-84 OS=Aedes aegypti OX=7159 GN=5573577 PE=4 SV=1	AAEL002097	0.871355	0.00338357	55.707	MHNRPT(0.871)S(0.098)PS(0.014)S(0.017)DLELR	2	0.10699	1		0.981
A0A6I8T651	44	S	C2H2-type domain-containing protein OS=Aedes aegypti OX=7159 GN=5573575 PE=4 SV=1	AAEL002115	0.960583	0.00047531	64.04	IHPAS(0.961)NDCY(0.039)PLNK	2	0.76874	2	0.971	0.77	1.288	0.753	0.598
A0A6I8T651	526	S	C2H2-type domain-containing protein OS=Aedes aegypti OX=7159 GN=5573575 PE=4 SV=1	AAEL002115	0.99966	1.67305e-71	209.27	TVNEDEPTAEVVNVDRDPS(1)PIPVESESSR	3	-0.0081635	8	0.882	0.577	1.609	0.549	0.359
A0A6I8T651	152	S	C2H2-type domain-containing protein OS=Aedes aegypti OX=7159 GN=5573575 PE=4 SV=1	AAEL002115	0.795199	1.52751e-27	154.84	TPYQQQQQPQLPIQS(0.795)PS(0.205)R	2	-0.39588	2	1.26	0.37	1.399	0.901	0.265
Q17J51	106	S	AAEL002135-PA OS=Aedes aegypti OX=7159 GN=5580062 PE=4 SV=1	AAEL002135	0.999011	0.00494958	52.372	FELS(0.999)QDEY(0.001)DKK	2	1.0455	1	0.905	0.892	1.232	0.735	0.725
A0A1S4F0W6	178	S	LysM domain-containing protein OS=Aedes aegypti OX=7159 GN=5580098 PE=4 SV=1	AAEL002142	0.989106	7.15601e-09	66.43	STTIAGCPAGSSACSTPIDPGISEES(0.006)AIS(0.989)PEEES(0.005)R	3	-0.33886	1	1.168		0.825	1.417
A0A6I8T6E8	1989	T	FAM193_C domain-containing protein OS=Aedes aegypti OX=7159 GN=5580078 PE=3 SV=1	AAEL002162, AAEL002164, AAEL002168, AAEL002169	0.998394	0.00121721	44.533	VEEPPRPPT(1)PPT(0.998)PVPVPVNT(0.001)S(0.001)ANK	3	0.97155	1	0.352	1.594
A0A6I8T6E8	1968	S	FAM193_C domain-containing protein OS=Aedes aegypti OX=7159 GN=5580078 PE=3 SV=1	AAEL002162, AAEL002164, AAEL002168, AAEL002169	0.986519	0.00020032	75.911	T(0.013)PS(0.987)PVPVPVPPK	2	0.32109	2		0.981
A0A6I8T6E8	1986	T	FAM193_C domain-containing protein OS=Aedes aegypti OX=7159 GN=5580078 PE=3 SV=1	AAEL002162, AAEL002164, AAEL002168, AAEL002169	0.999514	0.000191042	53.064	VEEPPRPPT(1)PPT(0.998)PVPVPVNT(0.001)S(0.001)ANK	3	0.97155	2	0.226	1.726
Q17J53	4	T	Cell cycle control protein 50A OS=Aedes aegypti OX=7159 GN=5580068 PE=3 SV=1	AAEL002163	1	5.23748e-07	99.941	PDT(1)VDGGDIPK	2	0.025833	3	1.108	0.756	1.146	0.967	0.659
A0A6I8U0Q1	273	S	Uncharacterized protein OS=Aedes aegypti OX=7159 GN=5580055 PE=3 SV=1	AAEL002166	0.999965	4.94826e-25	164.53	RS(1)S(1)EDSLEEEGR	2	-0.95068	5	0.822	1.133	1.06	0.776	1.069
A0A6I8U0Q1	276	S	Uncharacterized protein OS=Aedes aegypti OX=7159 GN=5580055 PE=3 SV=1	AAEL002166	1	4.94826e-25	164.53	RS(0.002)S(0.998)EDS(1)LEEEGR	2	-1.2828	1	0.79	1.123	1.108	0.713	1.013
A0A6I8U0Q1	272	S	Uncharacterized protein OS=Aedes aegypti OX=7159 GN=5580055 PE=3 SV=1	AAEL002166	0.999996	4.12143e-24	153.36	RS(1)S(1)EDSLEEEGR	2	-0.95068	4	0.73	0.975	1.342	0.544	0.728
A0A6I8U0Q1	62	S	Uncharacterized protein OS=Aedes aegypti OX=7159 GN=5580055 PE=3 SV=1	AAEL002166	1	0.00124691	54.103	IRES(1)NEELNVDINR	3	0.50938	1	1.127	0.752	1.129	0.998	0.666
Q17J32	405	S	AAEL002178-PA (Fragment) OS=Aedes aegypti OX=7159 GN=AAEL002178 PE=4 SV=1	AAEL002178	1	8.73474e-134	287.39	KPDQS(1)DDDAGAELLK	3	0.10697	13	0.747	1.261	1.005	0.743	1.254
Q17J32	326	S	AAEL002178-PA (Fragment) OS=Aedes aegypti OX=7159 GN=AAEL002178 PE=4 SV=1	AAEL002178	0.999984	9.36479e-43	190.92	STNNT(0.021)GES(0.978)AAEKS(1)EGEEK	3	-0.12145	11	1.112	0.836	1.052	1.057	0.795
Q17J32	258	T	AAEL002178-PA (Fragment) OS=Aedes aegypti OX=7159 GN=AAEL002178 PE=4 SV=1	AAEL002178	1	1.18218e-56	206.2	AEDT(1)DVESYQQK	2	-0.32743	15	1.244	0.543	1.225	1.015	0.442
Q17J32	262	S	AAEL002178-PA (Fragment) OS=Aedes aegypti OX=7159 GN=AAEL002178 PE=4 SV=1	AAEL002178	1	4.25376e-14	130.27	AEDTDVES(1)YQQK	2	0.67438	2	0.482	0.512	2.148	0.225	0.239
Q17J32	321	S	AAEL002178-PA (Fragment) OS=Aedes aegypti OX=7159 GN=AAEL002178 PE=4 SV=1	AAEL002178	0.978393	9.00023e-07	75.524	STNNT(0.021)GES(0.978)AAEKS(1)EGEEK	3	-0.12145	2	1.179	0.728
Q17IU9	51	S	AAEL002214-PA OS=Aedes aegypti OX=7159 GN=5573947 PE=4 SV=1	AAEL002214	0.834773	8.78228e-06	63.052	SSPENMIVDVGNDNDS(0.042)LS(0.835)QT(0.11)AS(0.014)K	3	1.3433	3	1.111	0.951	0.926	1.199	1.026
Q17IU9	63	S	AAEL002214-PA OS=Aedes aegypti OX=7159 GN=5573947 PE=4 SV=1	AAEL002214	0.970187	5.96379e-13	118.05	EDPAYGS(0.97)AS(0.03)DAYDPSMHR	2	0.69753	3	0.944	0.763	1.329	0.711	0.574
A0A1S4F115	17	S	5-AMP-activated protein kinase, beta subunit OS=Aedes aegypti OX=7159 GN=5573949 PE=3 SV=1	AAEL002216	0.968026	5.308e-19	140.93	S(0.032)GS(0.968)HDPIPGS(1)PLK	2	0.020232	18	0.707	1.331	0.973	0.725	1.366
A0A1S4F115	24	S	5-AMP-activated protein kinase, beta subunit OS=Aedes aegypti OX=7159 GN=5573949 PE=3 SV=1	AAEL002216	1	1.62374e-14	131.54	S(0.102)GS(0.898)HDPIPGS(1)PLK	2	0.38054	16	0.813	1.167	1.033	0.788	1.131
A0A1S4F115	140	S	5-AMP-activated protein kinase, beta subunit OS=Aedes aegypti OX=7159 GN=5573949 PE=3 SV=1	AAEL002216	0.999964	6.44761e-35	167.51	S(1)HGDFVTIIDLPEGDHQYK	3	-0.12063	3	0.87	1.065	1.08	0.806	0.986
A0A1S4F115	49	S	5-AMP-activated protein kinase, beta subunit OS=Aedes aegypti OX=7159 GN=5573949 PE=3 SV=1	AAEL002216	1	9.11185e-21	146.72	LVFQRS(1)EEDAEPYYSK	2	0.58842	8	1.174	0.822	0.995	1.18	0.826
A0A6I8TYK4	1084	S	Uncharacterized protein OS=Aedes aegypti OX=7159 GN=5573942 PE=4 SV=1	AAEL002230; AAEL017058	0.788643	0.00162878	48.634	RDDVY(0.019)HS(0.962)DNS(0.789)NQAPT(0.23)FDAK	2	-0.9062	1	0.811	1.302	0.884	0.918	1.473
A0A6I8TYK4	1081	S	Uncharacterized protein OS=Aedes aegypti OX=7159 GN=5573942 PE=4 SV=1	AAEL002230; AAEL017058	0.9617	0.00162878	48.634	RDDVY(0.019)HS(0.962)DNS(0.789)NQAPT(0.23)FDAK	2	-0.9062	1	0.811	1.302	0.884	0.918	1.473
A0A6I8TYK4	1687	S	Uncharacterized protein OS=Aedes aegypti OX=7159 GN=5573942 PE=4 SV=1	AAEL002230; AAEL017058	0.963274	0.00183012	48.371	FS(0.963)DDES(0.037)GMISPIPTTR	2	0.092769	1	0.745	1.341	0.917	0.813	1.464
A0A6I8TYK4	1580	S	Uncharacterized protein OS=Aedes aegypti OX=7159 GN=5573942 PE=4 SV=1	AAEL002230; AAEL017058	0.998004	9.04043e-06	65.171	EKEQENEDS(0.998)LGET(0.002)AGPDDETPK	3	0.54416	1	0.766	1.17	1.085	0.705	1.078
A0A6I8TYK4	5330	S	Uncharacterized protein OS=Aedes aegypti OX=7159 GN=5573942 PE=4 SV=1	AAEL002230; AAEL017058	0.999793	8.68147e-07	86.539	RRS(1)GEDLDLTVGVPER	3	0.24581	3	0.841	1.061	1.118	0.753	0.949
A0A6I8TYK4	3622	S	Uncharacterized protein OS=Aedes aegypti OX=7159 GN=5573942 PE=4 SV=1	AAEL002230; AAEL017058	1	0.00506902	52.52	ADVKPNVLS(1)DEEK	2	-0.28751	3	0.969	0.979	1.059	0.916	0.926
A0A6I8TYK4	2920	S	Uncharacterized protein OS=Aedes aegypti OX=7159 GN=5573942 PE=4 SV=1	AAEL002230; AAEL017058	0.999982	3.01544e-43	183.46	EGS(1)VTDVNEDGSSNSSGTQK	2	-1.1197	3	1.231	0.837	0.912	1.349	0.918
A0A6I8TYK4	5263	S	Uncharacterized protein OS=Aedes aegypti OX=7159 GN=5573942 PE=4 SV=1	AAEL002230; AAEL017058	0.850197	1.03073e-09	108.71	HS(0.85)T(0.15)EQPSEDANKFDHEK	4	0.20645	5	1.018	0.69	1.323	0.769	0.521
A0A6I8TYK4	3603	S	Uncharacterized protein OS=Aedes aegypti OX=7159 GN=5573942 PE=4 SV=1	AAEL002230; AAEL017058	0.777995	0.00379028	50.659	ES(0.222)S(0.778)PDVIILDEQK	2	0.81022	1			1.094
A0A6I8TYK4	4882	S	Uncharacterized protein OS=Aedes aegypti OX=7159 GN=5573942 PE=4 SV=1	AAEL002230; AAEL017058	0.999989	0.000210694	63.436	HDS(1)QQQQLQHHLSK	3	-0.66858	1	1.554		0.374	4.159
A0A6I8TYK4	4624	S	Uncharacterized protein OS=Aedes aegypti OX=7159 GN=5573942 PE=4 SV=1	AAEL002230; AAEL017058	0.785484	0.000240644	58.712	GMGSGSQQS(0.002)AAS(0.785)PGS(0.212)K	2	-0.32446	1	0.822		1.228	0.67
A0A6I8TYK4	5264	T	Uncharacterized protein OS=Aedes aegypti OX=7159 GN=5573942 PE=4 SV=1	AAEL002230; AAEL017058	0.850541	1.13661e-05	70.783	HS(0.149)T(0.851)EQPSEDANKFDHEK	4	0.47807	1		0.981
A0A6I8T522	1194	S	SUN domain-containing protein OS=Aedes aegypti OX=7159 GN=5573936 PE=4 SV=1	AAEL002235	0.992849	0.00127196	64.224	S(0.007)ES(0.993)PEVETTR	2	-0.55371	2		1.372	0.658		2.081
A0A6I8T522	908	S	SUN domain-containing protein OS=Aedes aegypti OX=7159 GN=5573936 PE=4 SV=1	AAEL002235	1	1.78937e-05	87.519	S(1)IDGVMGVADEK	2	-0.018487	3	0.672	1.564	0.754	0.893	2.077
A0A6I8T522	1006	S	SUN domain-containing protein OS=Aedes aegypti OX=7159 GN=5573936 PE=4 SV=1	AAEL002235	0.999701	7.87365e-05	79.201	TES(1)APEPR	2	0.76131	1	0.626	1.568	0.803	0.78	1.953
A0A6I8T522	987	S	SUN domain-containing protein OS=Aedes aegypti OX=7159 GN=5573936 PE=4 SV=1	AAEL002235	0.998205	1.54778e-05	92.151	AS(0.002)S(0.998)VEPSPVGK	2	0.40226	3	0.719	1.497	0.773	0.931	1.936
A0A1S4F165	210	S	Uncharacterized protein OS=Aedes aegypti OX=7159 GN=5573950 PE=4 SV=1	AAEL002238	1	0.0127102	47.154	S(1)PPKPVPVR	2	-0.71929	3	0.768	1.312	0.924	0.831	1.42
Q17IM1	223	S	AAEL002296-PA OS=Aedes aegypti OX=7159 GN=5574197 PE=3 SV=1	AAEL002296	0.995938	0.0177773	42.031	LAAS(0.996)FNAS(0.004)R	2	-0.18733	1			1.094
Q17IM8	74	S	AAEL002308-PA OS=Aedes aegypti OX=7159 GN=AAEL002308 PE=4 SV=1	AAEL002308	0.969835	1.24431e-31	166.21	T(0.03)QS(0.97)EPLPQQVNTSR	2	-0.046014	6	1.17	1.056	0.739	1.581	1.426
Q17IM5	188	S	AAEL002309-PA OS=Aedes aegypti OX=7159 GN=TPX4 PE=3 SV=1	AAEL002309	0.972981	0.000104132	71.685	VMILPS(0.973)VS(0.027)EADADK	2	-1.0077	3	1.477	0.545	0.952	1.552	0.573
Q17IM5	190	S	AAEL002309-PA OS=Aedes aegypti OX=7159 GN=TPX4 PE=3 SV=1	AAEL002309	0.988706	3.28778e-06	89.468	VMILPS(0.011)VS(0.989)EADADK	2	-1.2587	3	1.222	0.628	1.155	1.058	0.544
Q1HQY6	393	S	Eukaryotic translation initiation factor 3 subunit E OS=Aedes aegypti OX=7159 GN=eIF3-S6 PE=2 SV=1	AAEL002334	0.994168	6.50155e-10	97.095	LGHVVMGTQPLS(0.994)PY(0.006)QQLVEK	3	-0.55984	3	0.808	1.114	1.097	0.737	1.016
Q17IK8	1603	S	AAEL002346-PB OS=Aedes aegypti OX=7159 GN=AAEL002346 PE=3 SV=1	AAEL002346	0.997697	0.000311359	76.073	YVS(0.001)PS(0.998)PPFS(0.001)R	2	-1.9059	5		1.285	0.755		1.704
Q1HQM7	53	S	AAEL002350-PA (Fragment) OS=Aedes aegypti OX=7159 GN=5574348 PE=2 SV=1	AAEL002350	0.95965	5.03262e-12	124.84	TPT(0.039)S(0.96)PT(0.001)QDINVSSR	2	1.365	3	1.086	0.883	1.03	1.054	0.858
Q1HQM7	61	S	AAEL002350-PA (Fragment) OS=Aedes aegypti OX=7159 GN=5574348 PE=2 SV=1	AAEL002350	0.806389	0.000193363	69.979	TPTSPT(0.004)QDINVS(0.806)S(0.19)R	2	-0.50202	1	1.851	0.304	0.783	2.361	0.388
Q17IG4	296	S	AAEL002358-PA OS=Aedes aegypti OX=7159 GN=AAEL002358 PE=4 SV=1	AAEL002358	0.753179	2.75902e-05	71.853	T(0.001)NNT(0.008)AS(0.753)S(0.189)S(0.049)DIPGLVSR	2	0.39704	3	1.404	0.718	0.842	1.666	0.852
A0A1S4F1G7	527	S	ENT domain-containing protein OS=Aedes aegypti OX=7159 GN=5574508 PE=4 SV=1	AAEL002369	0.937678	2.17982e-06	74.364	NNVNIPLKPAS(0.938)PS(0.062)IIPGK	2	-0.40877	3	0.95	0.969
Q17IE4	545	S	AAEL002370-PA OS=Aedes aegypti OX=7159 GN=AAEL002370 PE=3 SV=1	AAEL002370	0.948969	8.50403e-05	82.578	RT(0.051)S(0.949)PVTVPSANR	2	0.33033	3	0.789	1.064	1.176	0.671	0.904
Q17IE1	33	S	AAEL002372-PA OS=Aedes aegypti OX=7159 GN=AAEL002372 PE=3 SV=1	AAEL002372	1	1.36657e-05	92.19	LHHS(1)IGLGFK	2	-1.439	1	1.736	0.145
Q5K6H3	101	T	Aspartate aminotransferase OS=Aedes aegypti OX=7159 GN=mAAT PE=2 SV=1	AAEL002399	0.925101	0.0260005	41.695	EY(0.001)S(0.003)PIS(0.071)GT(0.925)AEFCK	2	-0.97726	1	1.26	0.624	1.115	1.131	0.56
Q5K6H3	316	S	Aspartate aminotransferase OS=Aedes aegypti OX=7159 GN=mAAT PE=2 SV=1	AAEL002399	0.949842	0.00925391	42.317	PMY(0.05)S(0.95)NPPIHGAR	3	-1.0417	2		0.713	1.392		0.512
Q17ID4	103	S	AAEL002406-PA OS=Aedes aegypti OX=7159 GN=5574493 PE=4 SV=1	AAEL002406	0.997593	0.000488924	68.243	NLT(0.003)VES(0.998)KES(1)LAEK	2	1.0167	1	0.679	1.252
Q17ID4	106	S	AAEL002406-PA OS=Aedes aegypti OX=7159 GN=5574493 PE=4 SV=1	AAEL002406	0.999793	0.000488924	68.243	NLT(0.003)VES(0.998)KES(1)LAEK	2	1.0167	1	0.679	1.252
A0A1S4F1P1	1010	S	DNA repair protein xp-e OS=Aedes aegypti OX=7159 GN=5574598 PE=4 SV=1	AAEL002407	1	0.000133838	79.652	HGS(1)LVMENIGER	2	0.87458	3	1.004	1.127	0.854	1.175	1.319
A0A1S4F1V0	390	S	Monocarboxylate transporter OS=Aedes aegypti OX=7159 GN=5574607 PE=4 SV=1	AAEL002412	0.774383	4.06038e-05	84.759	KIS(0.774)T(0.226)PIK	2	0.10074	4	1.167	0.561	1.294	0.903	0.434
A0A1S4F1V0	466	S	Monocarboxylate transporter OS=Aedes aegypti OX=7159 GN=5574607 PE=4 SV=1	AAEL002412	0.998487	0.0146881	44.132	S(0.998)IADS(0.001)FKPASK	2	-1.1548	1		0.981
Q17I94	2	S	AAEL002417-PC OS=Aedes aegypti OX=7159 GN=5574604 PE=3 SV=1	AAEL002417	0.995423	0.000171594	60.093	S(0.995)DDEEY(0.004)S(0.001)GDDPEFIK	2	0.30595	1	1.691		0.214	7.884
A0A6I8T5B0	1279	S	Nucleoporin, Nup153, putative OS=Aedes aegypti OX=7159 GN=5580118 PE=4 SV=1	AAEL002455	0.999999	3.24278e-07	96.379	AS(1)PIVGSGMFSFGSPK	2	0.52953	3	0.967	1.076	0.954	1.013	1.128
A0A6I8T5B0	1018	T	Nucleoporin, Nup153, putative OS=Aedes aegypti OX=7159 GN=5580118 PE=4 SV=1	AAEL002455	0.962432	2.65049e-12	124.08	PGS(0.038)T(0.962)PEDAPSFSFGSK	2	-0.031404	4	1.04	0.954	1.006	1.033	0.947
A0A6I8TVG1	227	S	IRF-2BP1_2 domain-containing protein OS=Aedes aegypti OX=7159 GN=5569285 PE=3 SV=1	AAEL002459; AAEL007528	0.999176	1.42903e-16	137.12	T(0.001)AS(0.999)FDTATFKPNATDLK	2	0.087048	3	1.293	0.695	0.999	1.294	0.696
A0A6I8TVG1	309	S	IRF-2BP1_2 domain-containing protein OS=Aedes aegypti OX=7159 GN=5569285 PE=3 SV=1	AAEL002459; AAEL007528	1	4.16077e-14	130.47	NGPS(1)PPGPPPPR	2	0.15962	10	1.01	0.807	1.205	0.838	0.669
A0A6I8TVG1	203	S	IRF-2BP1_2 domain-containing protein OS=Aedes aegypti OX=7159 GN=5569285 PE=3 SV=1	AAEL002459; AAEL007528	1	5.4959e-06	87.138	GES(1)LPAVPFVPDR	2	0.43828	2	1.376	0.429	1.198	1.149	0.358
Q1HQK8	108	S	V-type proton ATPase subunit F OS=Aedes aegypti OX=7159 GN=AAEL002464 PE=2 SV=1	AAEL002464	0.938815	3.43152e-14	128.99	DHPYDAS(0.061)KDS(0.939)ILR	3	-0.45695	4	1.408	0.426	1.164	1.21	0.366
Q1HRW3	139	S	AAEL002487-PA OS=Aedes aegypti OX=7159 GN=AAEL002487 PE=2 SV=1	AAEL002487	1	1.28745e-93	255.37	KLS(1)ENNTECTETELSNR	2	0.36334	4	2.035	0.611	0.225	9.048	2.719
A0A1S4F1X8	132	S	ATP synthase delta chain, mitochondrial OS=Aedes aegypti OX=7159 GN=5574977 PE=3 SV=1	AAEL002504	0.823934	0.000653474	47.564	EILS(0.02)S(0.065)AQS(0.824)QLS(0.065)S(0.022)AS(0.003)T(0.003)DKER	3	0.2487	1	1.091	0.708	1.22	0.895	0.581
A0A1S4F1X8	135	S	ATP synthase delta chain, mitochondrial OS=Aedes aegypti OX=7159 GN=5574977 PE=3 SV=1	AAEL002504	0.789241	1.46426e-13	117.35	EILSSAQSQLS(0.789)S(0.2)AS(0.009)T(0.002)DKER	3	0.41804	1	0.937
A0A1S4F235	93	S	Uncharacterized protein OS=Aedes aegypti OX=7159 GN=5574981 PE=4 SV=1	AAEL002531	0.995441	0.0214554	40.278	T(0.005)ES(0.995)VDGEGEER	2	1.4019	1		0.974	1.101		0.885
Q17HW3	210	S	Triosephosphate isomerase OS=Aedes aegypti OX=7159 GN=5580166 PE=3 SV=1	AAEL002542	0.961627	1.61708e-05	84.41	IQYGGS(0.962)VT(0.038)AANCR	2	-0.15751	3	1.087	0.798	1.126	0.965	0.709
A0A6I8T6Q1	646	S	Tuberous sclerosis 1 OS=Aedes aegypti OX=7159 GN=5580190 PE=4 SV=1	AAEL002548	1	1.57445e-07	107.11	RHS(1)LPDLKK	3	-0.5518	5	0.877	1.281	0.831	1.054	1.54
A0A6I8T6Q1	414	S	Tuberous sclerosis 1 OS=Aedes aegypti OX=7159 GN=5580190 PE=4 SV=1	AAEL002548	0.79479	8.98974e-15	127.29	AILNTS(0.004)QPS(0.201)S(0.795)PIKK	2	-0.32339	5	1.177	1.075	0.71	1.657	1.513
A0A6I8T6Q1	597	S	Tuberous sclerosis 1 OS=Aedes aegypti OX=7159 GN=5580190 PE=4 SV=1	AAEL002548	0.999803	2.11417e-15	100.59	MHS(1)QCLVDSDPSYSTGTSPADTSNYMLK	3	-0.53041	2	0.893	1.027
A0A6I8T6M3	6819	T	Titin OS=Aedes aegypti OX=7159 GN=5580168 PE=3 SV=1	AAEL002558, AAEL002565	0.89544	7.82701e-05	69.747	IS(0.052)T(0.052)GT(0.895)AEFAAPEIVER	2	-0.21203	2	0.928		1.105	0.84
A0A6I8T6M3	1039	S	Titin OS=Aedes aegypti OX=7159 GN=5580168 PE=3 SV=1	AAEL002558, AAEL002565	1	0.000577095	68.355	RRPS(1)IDVR	3	-0.65088	2	1.296		0.676	1.918
A0A6I8T6M3	1015	S	Titin OS=Aedes aegypti OX=7159 GN=5580168 PE=3 SV=1	AAEL002558, AAEL002565	0.999817	0.0118265	44.436	RPS(1)LLMGDDTK	2	0.00018563	1	1.222		0.761	1.607
A0A1S4F250	578	T	Nuclear matrix protein OS=Aedes aegypti OX=7159 GN=5580204 PE=4 SV=1	AAEL002563	0.999986	0.00280398	60.255	TEQLT(1)PEDK	2	-0.56045	3	0.784	1.128	1.109	0.707	1.017
A0A1S4F250	685	S	Nuclear matrix protein OS=Aedes aegypti OX=7159 GN=5580204 PE=4 SV=1	AAEL002563	1	3.41544e-21	150.47	QMIAALSDDKVEEVS(1)D	2	-0.90226	3	0.929	0.253	1.915	0.485	0.132
Q17HX1	57	S	AAEL002572-PA OS=Aedes aegypti OX=7159 GN=5580173 PE=4 SV=1	AAEL002572	0.938087	1.51166e-14	132.25	KAPS(0.938)S(0.062)VFVLFSQK	2	0.26653	5	1.155	1.181	0.618	1.87	1.913
Q17HX1	13	S	AAEL002572-PA OS=Aedes aegypti OX=7159 GN=5580173 PE=4 SV=1	AAEL002572	0.779448	6.94386e-63	198	KAS(0.779)S(0.207)KEET(0.014)PADTPAPAETPAAPTPSDSGSQR	3	0.20321	1	0.937
Q17HS6	60	S	AAEL002594-PA (Fragment) OS=Aedes aegypti OX=7159 GN=AAEL002594 PE=4 SV=1	AAEL002594	0.821341	9.89681e-22	143.48	YMTHGLHT(0.055)T(0.055)T(0.362)HS(0.23)GS(0.432)S(0.821)LS(0.044)R	3	0.33198	1	0.619	1.769	0.588	1.052	3.008
Q17HS6	57	S	AAEL002594-PA (Fragment) OS=Aedes aegypti OX=7159 GN=AAEL002594 PE=4 SV=1	AAEL002594	0.842419	7.39712e-08	85.805	YMTHGLHT(0.003)T(0.013)T(0.052)HS(0.842)GS(0.052)S(0.013)LS(0.025)R	4	0.425	1	0.71		1.36	0.521
Q17HN9	442	S	AAEL002615-PA OS=Aedes aegypti OX=7159 GN=AAEL002615 PE=4 SV=1	AAEL002615	0.97282	3.1752e-06	97.163	VGANS(0.973)PY(0.027)AR	2	0.40328	1	0.431	2.213	0.312	1.382	7.088
Q17HL5	284	S	AAEL002652-PA OS=Aedes aegypti OX=7159 GN=5575445 PE=4 SV=1	AAEL002652	0.986625	2.99646e-95	248.21	ENDVESVTTSNT(0.013)GS(0.987)PPPAR	3	0.23379	7	0.337		1.795	0.188
Q17HC7	205	T	AAEL002700-PB OS=Aedes aegypti OX=7159 GN=5575775 PE=3 SV=1	AAEL002700	0.932529	2.63976e-25	126.14	S(0.018)FREET(0.933)PT(0.049)FGGS(0.001)VENLTPAEEMTNLR	3	0.54729	4	0.882	1.093	1.034	0.853	1.058
Q17HC7	151	S	AAEL002700-PB OS=Aedes aegypti OX=7159 GN=5575775 PE=3 SV=1	AAEL002700	1	2.22118e-21	147.35	S(1)LDS(1)IEDINSSMNVGNR	2	0.23282	5	0.952	0.825	1.251	0.761	0.659
Q17HC7	154	S	AAEL002700-PB OS=Aedes aegypti OX=7159 GN=5575775 PE=3 SV=1	AAEL002700	1	1.42628e-69	219.66	S(1)LDS(1)IEDINSSMNVGNR	2	0.23282	9	0.699	0.915	1.446	0.484	0.632
Q17HC7	193	S	AAEL002700-PB OS=Aedes aegypti OX=7159 GN=5575775 PE=3 SV=1	AAEL002700	0.984099	6.90888e-11	120.32	HS(0.016)S(0.984)ELVVGR	2	-0.28478	4	1.388	0.355	1.266	1.097	0.281
Q17HC7	211	S	AAEL002700-PB OS=Aedes aegypti OX=7159 GN=5575775 PE=3 SV=1	AAEL002700	0.999918	1.03077e-64	215.46	EETPTFGGS(1)VENLTPAEEMTNLR	2	-0.21848	8	1.519	0.07	1.433	1.06	0.048
Q17HC7	207	T	AAEL002700-PB OS=Aedes aegypti OX=7159 GN=5575775 PE=3 SV=1	AAEL002700	0.842674	5.64377e-27	149.3	EET(0.131)PT(0.843)FGGS(0.026)VENLTPAEEMTNLR	3	-0.08414	3	0.937
Q17HC7	117	S	AAEL002700-PB OS=Aedes aegypti OX=7159 GN=5575775 PE=3 SV=1	AAEL002700	0.998522	0.00210316	44.734	VIS(0.999)LAEHHFPS(0.001)ATDLPR	3	2.269	1	1.554	0.336
Q17HC0	10	S	Pyridoxal 5'-phosphate synthase OS=Aedes aegypti OX=7159 GN=AAEL002703 PE=3 SV=1	AAEL002703	0.953284	0.00132187	63.185	RMS(0.953)T(0.047)VDIAALR	2	-0.62773	2	1.257	1.126	0.559	2.249	2.014
Q17HC0	145	S	Pyridoxal 5'-phosphate synthase OS=Aedes aegypti OX=7159 GN=AAEL002703 PE=3 SV=1	AAEL002703	1	9.7683e-28	158.89	AS(1)QIGALASPQSQAIPSR	2	-0.21243	5	1.027	1.099	0.859	1.197	1.28
A0A1S4F2X8	46	T	Uncharacterized protein OS=Aedes aegypti OX=7159 GN=5575893 PE=4 SV=1	AAEL002751	1	0.0023641	51.726	T(1)FLEDVT(1)Y(1)QLPEDK	2	-0.45039	1			1.094
A0A1S4F2X8	40	T	Uncharacterized protein OS=Aedes aegypti OX=7159 GN=5575893 PE=4 SV=1	AAEL002751	1	0.0023641	51.726	T(1)FLEDVT(1)Y(1)QLPEDK	2	-0.45039	1			1.094
A0A1S4F2X8	47	Y	Uncharacterized protein OS=Aedes aegypti OX=7159 GN=5575893 PE=4 SV=1	AAEL002751	1	0.0023641	51.726	T(1)FLEDVT(1)Y(1)QLPEDK	2	-0.45039	1			1.094
A0A1S4F309	112	T	Chromo domain protein OS=Aedes aegypti OX=7159 GN=5575997 PE=4 SV=1	AAEL002772	0.905988	0.000101351	83.395	DS(0.114)DS(0.09)RAS(0.847)T(0.906)PS(0.044)KEIAK	2	-0.37256	5	0.853	1.099	1.061	0.804	1.036
A0A1S4F309	111	S	Chromo domain protein OS=Aedes aegypti OX=7159 GN=5575997 PE=4 SV=1	AAEL002772	0.873894	0.000101351	83.395	DS(0.038)DS(0.116)RAS(0.874)T(0.871)PS(0.101)KEIAK	2	-0.38412	5	0.853	1.099	1.061	0.804	1.036
A0A1S4F2S0	47	S	Uncharacterized protein OS=Aedes aegypti OX=7159 GN=5576104 PE=4 SV=1	AAEL002777	1	4.98924e-47	184.06	VLHFSDGTLEEFS(1)DDEQDQVDAAGK	2	2.7247	6	0.58	1.467	0.968	0.6	1.514
Q17H63	25	S	AAEL002781-PA OS=Aedes aegypti OX=7159 GN=AAEL002781 PE=3 SV=1	AAEL002781	1	1.05295e-26	159.4	NTFGS(1)EPDIAACAPGR	2	-0.13438	6	1.087	0.771	1.154	0.943	0.668
A0A0P6IVH0	442	S	Putative dna repair protein (Fragment) OS=Aedes aegypti OX=7159 PE=2 SV=1	AAEL002782	1	0.00184231	54.898	HHLS(1)ADEEEGDR	3	-0.162	1	0.698	1.1	1.241	0.562	0.886
A0A1S4F2T7	90	S	Asparaginase OS=Aedes aegypti OX=7159 GN=5576131 PE=4 SV=1	AAEL002796	0.999582	0.000454233	81.884	RNS(1)S(0.999)Y(0.002)GKLPSENPEAK	2	-0.30972	3	0.765	1.779	0.406	1.886	4.39
A0A1S4F2T7	91	S	Asparaginase OS=Aedes aegypti OX=7159 GN=5576131 PE=4 SV=1	AAEL002796	0.998582	0.000454233	81.884	RNS(1)S(0.999)Y(0.002)GKLPSENPEAK	2	-0.30972	3	0.765	1.779	0.406	1.886	4.39
A0A1S4F2T7	18	S	Asparaginase OS=Aedes aegypti OX=7159 GN=5576131 PE=4 SV=1	AAEL002796	1	3.28699e-25	157.42	NAS(1)DS(1)EDEGGLVMR	2	0.78213	17	0.664	1.481	0.856	0.775	1.73
A0A1S4F2T7	16	S	Asparaginase OS=Aedes aegypti OX=7159 GN=5576131 PE=4 SV=1	AAEL002796	1	3.28699e-25	157.42	NAS(1)DS(1)EDEGGLVMR	2	0.78213	23	0.602	1.438	0.977	0.616	1.472
Q17H36	445	S	Dolichyl-diphosphooligosaccharide--protein glycotransferase OS=Aedes aegypti OX=7159 GN=5576121 PE=3 SV=1	AAEL002804	1	2.93913e-79	239.33	DANDS(1)EQEETASEK	2	-0.2883	5	0.667	1.336	1.016	0.656	1.315
Q17H62	76	S	AAEL002815-PA OS=Aedes aegypti OX=7159 GN=5576095 PE=3 SV=1	AAEL002815	0.803784	0.000406288	55.588	S(0.244)NAS(0.804)GS(0.82)KEY(0.131)LT(0.001)TNAHTR	3	0.12126	1		0.981
Q17H62	78	S	AAEL002815-PA OS=Aedes aegypti OX=7159 GN=5576095 PE=3 SV=1	AAEL002815	0.81966	0.000406288	55.588	S(0.244)NAS(0.804)GS(0.82)KEY(0.131)LT(0.001)TNAHTR	3	0.12126	1		0.981
Q17GY6	75	S	AAEL002819-PA OS=Aedes aegypti OX=7159 GN=5576240 PE=4 SV=1	AAEL002819	0.890007	0.00133708	67.997	VIGNKS(0.89)PT(0.11)FLK	2	0.32016	3	0.956	0.877	1.188	0.805	0.738
Q17H12	106	S	ATP synthase subunit beta OS=Aedes aegypti OX=7159 GN=5576214 PE=3 SV=1	AAEL002827	0.998442	3.93477e-06	96.604	VLDT(0.002)GS(0.998)PIR	2	-0.14286	6	1.058	0.777	1.181	0.896	0.659
Q17H12	317	S	ATP synthase subunit beta OS=Aedes aegypti OX=7159 GN=5576214 PE=3 SV=1	AAEL002827	0.991324	2.77078e-19	133.45	IPSAVGYQPTLAT(0.009)DMGS(0.991)MQER	3	-0.10814	3	1.664	0.467	0.819	2.03	0.57
Q17H12	116	T	ATP synthase subunit beta OS=Aedes aegypti OX=7159 GN=5576214 PE=3 SV=1	AAEL002827	1	0.00312022	59.227	IPVGAET(1)LGR	2	-0.0073738	2	1.422	0.548	1.012	1.406	0.542
Q17H12	303	S	ATP synthase subunit beta OS=Aedes aegypti OX=7159 GN=5576214 PE=3 SV=1	AAEL002827	0.996266	4.92163e-06	69.248	IPS(0.996)AVGY(0.004)QPTLATDMGSMQER	3	0.089348	2	1.877	0.233	0.832	2.255	0.279
A0A1S4F2V5	170	S	Cathepsin l OS=Aedes aegypti OX=7159 GN=5576221 PE=3 SV=1	AAEL002833	0.999301	2.99678e-16	137.45	LVS(0.001)LS(0.999)EQNLVDCSGK	2	0.67782	3	1.649	0.232	1.099	1.501	0.211
Q0PHP2	122	S	Tubulin beta chain (Fragment) OS=Aedes aegypti OX=7159 GN=B3t PE=3 SV=1	AAEL002848	0.984852	0.00207334	57.288	IMNTYS(0.015)VVPS(0.985)PK	2	-0.076365	1			1.094
A0A1S4F341	181	T	Uncharacterized protein OS=Aedes aegypti OX=7159 GN=5576357 PE=4 SV=1	AAEL002856	0.993882	0.00390178	63.534	LS(0.006)T(0.994)PVPR	2	0.16055	2	0.975	0.771	1.284	0.759	0.601
Q1HRJ5	72	S	AAEL002881-PA OS=Aedes aegypti OX=7159 GN=5576353 PE=2 SV=1	AAEL002881	0.996062	4.42819e-05	86.498	DYS(0.996)KT(0.004)ESPAPK	2	-1.9541	3	1.302	0.74	0.937	1.388	0.789
Q17GT5	45	S	AAEL002886-PB OS=Aedes aegypti OX=7159 GN=5576472 PE=3 SV=1	AAEL002886	1	0.00702557	51.771	VAVLDFVKPS(1)PR	2	0.70699	1	0.892	1.113	1.001	0.891	1.112
A0A1S4F342	716	S	Serine/threonine-protein kinase OS=Aedes aegypti OX=7159 GN=5576480 PE=3 SV=1	AAEL002892	0.998932	0.000109003	69.422	S(0.999)VVGTPAY(0.001)LAPEVLR	2	0.36319	3	1.614	0.36	0.996	1.621	0.362
A0A1S4F3D8	1297	S	Non-specific serine/threonine protein kinase OS=Aedes aegypti OX=7159 GN=5576461 PE=4 SV=1	AAEL002895	0.907339	8.3937e-06	69.765	VFQEIHCNS(0.093)GGPPDRNS(0.907)R	3	-0.10053	1	0.923	0.996
A0A1S4F323	514	S	Phosphatidylinositol 3-kinase catalytic subunit alpha, beta, delta OS=Aedes aegypti OX=7159 GN=5576468 PE=3 SV=1	AAEL002903	1	2.78639e-25	154.52	HLNRDS(1)AEEVRPIK	3	-0.094935	14	0.955	1.131	0.906	1.054	1.249
A0A1S4F345	912	S	26S proteasome non-ATPase regulatory subunit 1 OS=Aedes aegypti OX=7159 GN=5576478 PE=3 SV=1	AAEL002906	0.772165	8.16449e-22	132.35	DKEGS(0.772)T(0.225)S(0.002)TTPAATGEEATAAAAK	2	-0.73025	1	1.411	0.707	0.848	1.665	0.833
A0A1S4F345	123	S	26S proteasome non-ATPase regulatory subunit 1 OS=Aedes aegypti OX=7159 GN=5576478 PE=3 SV=1	AAEL002906	1	0.000496637	71.219	VQLAENPS(1)K	2	0.29782	2	0.937		1.095	0.855
Q17GK1	52	S	AAEL002950-PB OS=Aedes aegypti OX=7159 GN=5576729 PE=4 SV=1	AAEL002950	0.962301	5.31144e-06	95.981	S(0.038)GS(0.962)FGSSVAIQK	2	-3.9767	3	1.376	0.522
Q17GK1	30	S	AAEL002950-PB OS=Aedes aegypti OX=7159 GN=5576729 PE=4 SV=1	AAEL002950	0.996948	0.00174814	60.196	RNS(0.997)FNLS(0.003)FSK	2	-1.6657	1	1.199		0.789	1.52
Q17GM7	99	S	Probable citrate synthase 1, mitochondrial OS=Aedes aegypti OX=7159 GN=AAEL002956 PE=3 SV=1	AAEL002956, AAEL011789	1	0.00429917	54.259	GLS(1)IPECQK	2	0.14188	1	1.052	0.854	1.103	0.955	0.775
A0A1S4F3D5	220	S	DUF3669 domain-containing protein OS=Aedes aegypti OX=7159 GN=5580277 PE=4 SV=1	AAEL002983	1	0.00324563	51.762	RMS(1)PIPPPRPR	3	-0.73269	2	0.858	1.237	0.902	0.951	1.372
A0A1S4F3D5	192	S	DUF3669 domain-containing protein OS=Aedes aegypti OX=7159 GN=5580277 PE=4 SV=1	AAEL002983	1	0.000993968	59.227	RPS(1)PPAAFHR	3	0.54313	5	0.939	1.117	0.941	0.999	1.188
A0A6I8T7E9	850	S	Uncharacterized protein OS=Aedes aegypti OX=7159 GN=5580279 PE=4 SV=1	AAEL002986	0.999798	2.31835e-20	139.74	GGS(1)DSGRDERPLSER	3	0.069326	4	1.304	0.862	0.8	1.629	1.077
A0A6I8T7E9	1237	S	Uncharacterized protein OS=Aedes aegypti OX=7159 GN=5580279 PE=4 SV=1	AAEL002986	1	0.000319938	73.499	NPS(1)PPPVVR	2	0.46358	6	0.894	0.915	1.218	0.735	0.751
A0A6I8T7E9	852	S	Uncharacterized protein OS=Aedes aegypti OX=7159 GN=5580279 PE=4 SV=1	AAEL002986	0.785517	0.0199464	51.566	GGS(0.214)DS(0.786)GRDERPLS(0.001)ER	2	0.22787	1			1.094
A0A1S4F3D9	56	S	FoP_duplication domain-containing protein OS=Aedes aegypti OX=7159 GN=5580265 PE=4 SV=1	AAEL002988	0.998451	1.09494e-07	106.58	S(0.001)NS(0.998)MDSYASR	2	-0.041273	5	1.205	0.784	1.002	1.203	0.782
A0A1S4F3D9	157	S	FoP_duplication domain-containing protein OS=Aedes aegypti OX=7159 GN=5580265 PE=4 SV=1	AAEL002988	0.999936	6.39285e-25	162.46	SNS(1)QLSIASR	2	0.099626	8	1.212	0.499	1.31	0.925	0.381
A0A1S4F3D9	135	S	FoP_duplication domain-containing protein OS=Aedes aegypti OX=7159 GN=5580265 PE=4 SV=1	AAEL002988	0.994137	2.67919e-50	200.4	S(0.006)NS(0.994)FSDIATMNADFVER	2	-2.5747	3	0.948	0.55	1.563	0.607	0.352
A0A1S4F3D9	193	S	FoP_duplication domain-containing protein OS=Aedes aegypti OX=7159 GN=5580265 PE=4 SV=1	AAEL002988	0.981534	9.46155e-07	96.881	T(0.013)NS(0.94)S(0.047)ASLS(0.018)GARS(0.982)PYR	2	1.0185	2	1.253	0.431	1.339	0.936	0.322
A0A1S4F3D9	184	S	FoP_duplication domain-containing protein OS=Aedes aegypti OX=7159 GN=5580265 PE=4 SV=1	AAEL002988	0.988925	6.82696e-11	123.98	T(0.002)NS(0.989)S(0.009)ASLSGAR	2	1.0975	7	1.15	0.054	1.879	0.612	0.029
A0A1S4F3D9	187	S	FoP_duplication domain-containing protein OS=Aedes aegypti OX=7159 GN=5580265 PE=4 SV=1	AAEL002988	0.889805	0.00557778	49.872	T(0.009)NS(0.708)S(0.318)AS(0.89)LS(0.074)GAR	2	0.023399	2
A0A6I8T7P9	249	S	BEN domain-containing protein OS=Aedes aegypti OX=7159 GN=5580285 PE=4 SV=1	AAEL003004	0.999815	0.00193752	58.107	KVS(1)AEDVPVTVHTK	3	0.26907	5	1.103	0.858	1.037	1.065	0.827
A0A6I8T5Y4	136	S	2-deoxyglucose-6-phosphate phosphatase OS=Aedes aegypti OX=7159 GN=5580280 PE=4 SV=1	AAEL003006	0.947233	0.000674859	45.666	HLHQNNIPIAVAT(0.014)S(0.013)S(0.026)GADS(0.947)VK	3	1.1286	2	0.848	0.925	1.259	0.675	0.736
A0A6I8T808	429	S	THAP-type domain-containing protein OS=Aedes aegypti OX=7159 GN=5580281 PE=4 SV=1	AAEL003008	0.993025	7.20044e-35	171.38	T(0.007)PS(0.993)DSEDSLAPEGVQLNDR	2	0.74436	3	0.88	1.038	1.097	0.802	0.946
A0A1S4F3D2	516	S	Zinc finger protein OS=Aedes aegypti OX=7159 GN=5580273 PE=4 SV=1	AAEL003009	0.993793	7.20736e-06	66.36	S(0.994)APNLPS(0.003)T(0.003)S(0.001)GMAGGSLGSGGGR	3	-0.31654	1		0.637	1.478		0.431
A0A1S4F3D2	448	S	Zinc finger protein OS=Aedes aegypti OX=7159 GN=5580273 PE=4 SV=1	AAEL003009	0.999994	3.19061e-09	78.552	LEEILS(1)DDDEDDDDVPPATGDTLPIATASR	3	1.0784	1			1.094
Q17GI1	49	T	AAEL003013-PA OS=Aedes aegypti OX=7159 GN=5580276 PE=3 SV=1	AAEL003013	1	7.04732e-05	93.649	T(1)PPLSDR	2	0.27504	8	1.123	0.931	0.933	1.203	0.998
A0A1S4F3F9	84	S	Serine/threonine-protein kinase OS=Aedes aegypti OX=7159 GN=5576877 PE=4 SV=1	AAEL003022	0.878804	1.91811e-05	73.294	IYS(0.003)S(0.064)LS(0.879)CT(0.041)S(0.011)LT(0.001)SSTPK	2	2.4472	1			1.094
A0A1S4F3H2	203	S	Autophagy-related protein 101 OS=Aedes aegypti OX=7159 GN=5576877 PE=3 SV=1	AAEL003022	0.987036	4.79273e-11	121.45	FTTTGPS(0.013)NNS(0.987)VGK	2	-0.092162	1	2.013	0.446	0.435	4.621	1.025
A0A1S4F3I6	125	S	SH3 domain-containing protein OS=Aedes aegypti OX=7159 GN=5576880 PE=4 SV=1	AAEL003036	0.916875	7.33053e-08	100.23	NES(0.051)S(0.917)DS(0.031)ES(0.002)EPPIK	2	0.16251	5	1.018	1.051	0.922	1.105	1.14
Q0IG70	444	T	AAEL003061-PA OS=Aedes aegypti OX=7159 GN=AAEL003061 PE=4 SV=1	AAEL003061	1	2.77337e-11	92.231	RHT(1)VGPGDVAHEQALVNPNAPINFK	4	0.066813	3	0.705	1.324	0.983	0.717	1.346
Q0IG70	180	T	AAEL003061-PA OS=Aedes aegypti OX=7159 GN=AAEL003061 PE=4 SV=1	AAEL003061	0.946037	4.60983e-18	117.83	T(0.946)WCGS(0.054)PPYAAPEVFQGVEYDGPK	3	0.85063	5	0.966	1.011	1.028	0.939	0.983
A0A0P6IU38	291	S	Putative permease of the major facilitator superfamily protein OS=Aedes aegypti OX=7159 PE=2 SV=1	AAEL003064	0.999993	3.92015e-58	194.26	IGES(1)GGNS(1)DAEESVGTSSEQENPSLR	3	-0.61698	10	0.303	2.304	0.36	0.843	6.405
A0A0P6IU38	287	S	Putative permease of the major facilitator superfamily protein OS=Aedes aegypti OX=7159 PE=2 SV=1	AAEL003064	0.999998	5.36659e-15	103.17	IGES(1)GGNS(1)DAEESVGTSSEQENPSLR	3	-0.61698	2		1.636	0.364		4.498
Q0IG68	291	S	AAEL003064-PA OS=Aedes aegypti OX=7159 GN=AAEL003064 PE=3 SV=1	AAEL003064	0.999932	1.32474e-99	246.97	IGESGGNS(1)DAEESVGTSSEQDVNER	2	0.021626	7	0.382	2.158	0.43	0.889	5.012
A0A1S4F3S5	697	T	tRNA pseudouridine synthase D OS=Aedes aegypti OX=7159 GN=5576975 PE=3 SV=1	AAEL003071	0.79677	4.93348e-19	147.51	KEPLES(0.203)T(0.797)PEDK	2	-0.66796	3	0.944	1.02	1.043	0.905	0.977
A0A6I8TJV9	1991	S	Uncharacterized protein OS=Aedes aegypti OX=7159 GN=5576979 PE=4 SV=1	AAEL003078, AAEL003082	0.908547	0.010831	41.621	NY(0.013)S(0.017)T(0.061)IS(0.909)PNRPPR	3	0.602	1	1.069	1.097	0.812	1.318	1.353
A0A6I8TJV9	1073	S	Uncharacterized protein OS=Aedes aegypti OX=7159 GN=5576979 PE=4 SV=1	AAEL003078, AAEL003082	1	8.51794e-16	128.38	MS(1)DHEYEPIGEPVDDK	2	0.2444	6	1.342	0.887	0.726	1.85	1.223
A0A6I8TJV9	2665	S	Uncharacterized protein OS=Aedes aegypti OX=7159 GN=5576979 PE=4 SV=1	AAEL003078, AAEL003082	0.964366	1.31513e-14	137.89	RES(0.964)T(0.458)S(0.577)EEELQR	2	0.32858	3	0.903	1.016	1.096	0.824	0.926
A0A6I8TJV9	2667	S	Uncharacterized protein OS=Aedes aegypti OX=7159 GN=5576979 PE=4 SV=1	AAEL003078, AAEL003082	0.939026	1.31513e-14	137.89	RES(0.939)T(0.122)S(0.939)EEELQR	2	-0.88696	3	0.903	1.016	1.096	0.824	0.926
A0A6I8TJV9	2642	S	Uncharacterized protein OS=Aedes aegypti OX=7159 GN=5576979 PE=4 SV=1	AAEL003078, AAEL003082	1	1.26522e-32	173.34	NLS(1)DDEGAYPQTPHR	2	-0.0036173	6	0.957	0.814	1.257	0.761	0.648
A0A6I8TJV9	1234	S	Uncharacterized protein OS=Aedes aegypti OX=7159 GN=5576979 PE=4 SV=1	AAEL003078, AAEL003082	0.99991	1.5069e-05	68.074	DKDVAPLAS(1)PEIVT(0.243)T(0.757)PEIER	3	-1.3511	2	1.548	0.551	0.862	1.797	0.639
A0A6I8TJV9	1240	T	Uncharacterized protein OS=Aedes aegypti OX=7159 GN=5576979 PE=4 SV=1	AAEL003078, AAEL003082	0.757042	1.5069e-05	68.074	DKDVAPLAS(1)PEIVT(0.243)T(0.757)PEIER	3	-1.3511	1	0.937
A0A6I8T7L8	489	S	Tripartite motif protein trim2,3 OS=Aedes aegypti OX=7159 GN=5577066 PE=4 SV=1	AAEL003104	1	0.0170483	42.21	QLS(1)EDDEIAK	2	1.4543	1	1.057	0.989	0.946	1.116	1.045
A0A6I8TZQ5	755	S	Uncharacterized protein OS=Aedes aegypti OX=7159 GN=5577073 PE=4 SV=1	AAEL003105, AAEL009346, AAEL009352, AAEL009354	1	0.000150718	60.062	RNS(1)EPNIELDDLNFR	2	0.72533	3		1.107	0.954		1.161
A0A6I8TZQ5	3459	S	Uncharacterized protein OS=Aedes aegypti OX=7159 GN=5577073 PE=4 SV=1	AAEL003105, AAEL009346, AAEL009352, AAEL009354	0.75633	1.12757e-08	83.834	SDLVAS(0.004)GS(0.004)GAT(0.235)S(0.756)DGEQHSVSSSGGR	3	0.36106	1	1.11	0.838	1.053	1.054	0.796
A0A6I8TZQ5	2841	S	Uncharacterized protein OS=Aedes aegypti OX=7159 GN=5577073 PE=4 SV=1	AAEL003105, AAEL009346, AAEL009352, AAEL009354	0.758216	0.000767118	56.817	KY(0.001)S(0.758)S(0.191)ES(0.05)EEIRPILK	3	-2.042	1		0.754	1.348		0.56
A0A6I8TZQ5	3808	S	Uncharacterized protein OS=Aedes aegypti OX=7159 GN=5577073 PE=4 SV=1	AAEL003105, AAEL009346, AAEL009352, AAEL009354	0.968833	3.13248e-11	98.299	S(0.031)IS(0.969)VPGVPSSGVYGEAGGDLK	2	0.72479	2		0.521	1.607		0.325
A0A6I8TZQ5	713	S	Uncharacterized protein OS=Aedes aegypti OX=7159 GN=5577073 PE=4 SV=1	AAEL003105, AAEL009346, AAEL009352, AAEL009354	0.980912	0.0132782	43.946	S(0.019)LRLS(0.981)DEDLLDR	2	0.39606	1			1.094
A0A6I8TZQ5	214	S	Uncharacterized protein OS=Aedes aegypti OX=7159 GN=5577073 PE=4 SV=1	AAEL003105, AAEL009346, AAEL009352, AAEL009354	0.999989	0.000265425	65.467	RMS(1)KDEEGSPVNR	3	-0.15913	2	0.956		1.072	0.892
A0A6I8TP93	340	S	C-type lectin domain-containing protein OS=Aedes aegypti OX=7159 GN=5577147 PE=4 SV=1	AAEL003119, AAEL005547	1	3.69255e-10	117.9	DRMS(1)NEVNGEFR	3	0.25458	7	0.94	0.799	1.293	0.727	0.618
Q17G97	213	S	DNA helicase OS=Aedes aegypti OX=7159 GN=AAEL003126 PE=4 SV=1	AAEL003126, AAEL023077	0.997207	4.40173e-06	86.575	RPS(0.997)DAT(0.003)DFSPGAAK	2	0.93794	1	0.937
A0A6I8T7P5	380	S	WD-repeat protein OS=Aedes aegypti OX=7159 GN=5577243 PE=4 SV=1	AAEL003127	1	1.01324e-11	118.96	KTDNFHVTDVHEVS(1)D	2	1.5564	3	0.958	0.868	1.196	0.801	0.727
A0A1S4F3R3	229	S	Endoplasmic reticulum transmembrane protein OS=Aedes aegypti OX=7159 GN=5577227 PE=3 SV=1	AAEL003130	0.999979	3.77084e-10	114.7	IAISSNDKS(1)D	2	0.44555	9	0.988	0.993	1.022	0.968	0.973
Q17G96	599	S	Bestrophin homolog OS=Aedes aegypti OX=7159 GN=5577241 PE=3 SV=1	AAEL003145	0.973862	9.88546e-19	139.78	DEPHFT(0.004)DS(0.996)KES(0.974)T(0.026)K	2	0.23362	3	0.817	1.434	0.731	1.119	1.963
Q17G96	596	S	Bestrophin homolog OS=Aedes aegypti OX=7159 GN=5577241 PE=3 SV=1	AAEL003145	0.99992	3.28189e-19	148.22	DEPHFTDS(1)KES(0.972)T(0.028)K	2	0.22488	8	0.925	1.274	0.782	1.185	1.63
Q17G96	674	S	Bestrophin homolog OS=Aedes aegypti OX=7159 GN=5577241 PE=3 SV=1	AAEL003145	0.88273	4.95468e-13	101.85	TAEQQQQQEAGPS(0.883)GT(0.103)DT(0.013)PDT(0.001)HR	3	-0.069936	2	0.973	1.163	0.85	1.146	1.368
Q17G96	459	T	Bestrophin homolog OS=Aedes aegypti OX=7159 GN=5577241 PE=3 SV=1	AAEL003145	0.999746	2.54558e-24	144.45	DEGHSAS(0.021)RPQS(0.979)AT(1)PEAQTGPFR	3	0.077295	11	1.076	0.951	0.966	1.113	0.984
Q17G96	422	S	Bestrophin homolog OS=Aedes aegypti OX=7159 GN=5577241 PE=3 SV=1	AAEL003145	0.894916	2.84946e-07	93.804	T(0.001)GPS(0.006)T(0.096)NS(0.895)LGS(0.003)VVNTMTR	2	-0.61479	1	1.214	0.722	1.06	1.145	0.681
Q17G96	645	S	Bestrophin homolog OS=Aedes aegypti OX=7159 GN=5577241 PE=3 SV=1	AAEL003145	0.934873	0.00111295	53.037	S(0.065)VS(0.935)GLAPIDTDILLEK	2	0.49054	2	1.674	0.408	0.873	1.919	0.467
Q17G96	457	S	Bestrophin homolog OS=Aedes aegypti OX=7159 GN=5577241 PE=3 SV=1	AAEL003145	0.984046	5.56796e-30	152.88	DEGHSAS(0.009)RPQS(0.984)AT(0.007)PEAQTGPFR	3	1.0175	6	1.515	0.463	0.998	1.519	0.464
Q17G84	2	S	AAEL003160-PA OS=Aedes aegypti OX=7159 GN=5577423 PE=4 SV=1	AAEL003160	0.999954	0.000230041	73.927	S(1)ELHFDEYEK	2	-0.053344	2	1.178		0.813	1.45
A0A6I8T7Q1	124	S	Forkhead protein/ forkhead protein domain OS=Aedes aegypti OX=7159 GN=5577396 PE=4 SV=1	AAEL003163	0.999388	4.23012e-07	95.429	EVLGDPGS(0.999)PNS(0.001)AALQR	2	0.031883	3	0.883	0.85	1.304	0.678	0.652
Q17G90	124	S	AAEL003173-PA OS=Aedes aegypti OX=7159 GN=5577394 PE=4 SV=1	AAEL003173	0.999779	2.2385e-18	134.52	EVLGDPVS(1)PNSAALQR	2	0.16241	3		1.207	0.842		1.434
Q17G90	260	S	AAEL003173-PA OS=Aedes aegypti OX=7159 GN=5577394 PE=4 SV=1	AAEL003173	0.999995	3.26866e-19	145.46	S(1)PAHSMDATSPDK	2	-0.49837	5	1.023	1.072	0.895	1.143	1.198
Q17G50	569	S	AAEL003192-PA OS=Aedes aegypti OX=7159 GN=5577506 PE=4 SV=1	AAEL003192	0.867651	0.00189691	55.975	LSQYEAIS(0.005)ES(0.868)QT(0.127)D	2	-0.14207	1	0.76	1.457	0.77	0.988	1.893
A0A1S4F3X2	356	S	Inorganic diphosphatase OS=Aedes aegypti OX=7159 GN=5577499 PE=3 SV=1	AAEL003193	0.918607	0.000857683	51.03	S(0.038)AS(0.919)GGNS(0.043)EPHTDAIHK	3	0.51731	2	0.963	0.955
Q17G46	115	S	AAEL003206-PA OS=Aedes aegypti OX=7159 GN=5577509 PE=4 SV=1	AAEL003206	0.986274	2.94852e-35	177.91	LAGAGGDST(0.002)GS(0.986)GGS(0.012)LEDR	2	-0.17305	3	1.031	0.78	1.208	0.855	0.646
Q16SM5	13	S	AAEL003215-PA OS=Aedes aegypti OX=7159 GN=AAEL003215 PE=3 SV=1	AAEL003215	0.999999	1.54543e-30	141.44	AEIKPELGEIDS(1)DAEQNYSLGSNVDPK	2	0.38732	8	0.591	0.912	1.576	0.375	0.578
A0A6I8TXP8	685	S	Uncharacterized protein OS=Aedes aegypti OX=7159 GN=5577645 PE=4 SV=1	AAEL003220, AAEL801252	0.894452	3.89434e-07	83.31	QSDVSTVNET(0.093)DS(0.894)ADES(0.006)S(0.007)K	2	-0.98702	1	1.224	0.75	1.017	1.205	0.737
A0A6I8TXP8	914	S	Uncharacterized protein OS=Aedes aegypti OX=7159 GN=5577645 PE=4 SV=1	AAEL003220, AAEL801252	0.84436	5.10758e-05	65.49	VTADDS(0.003)GALS(0.844)DS(0.152)EYQSK	2	-1.7894	1	1.326	0.356	1.339	0.99	0.266
A0A6I8T8E9	9	S	Mitotic protein phosphatase 1 regulator, putative OS=Aedes aegypti OX=7159 GN=5577640 PE=4 SV=1	AAEL003228	0.93697	0.000774421	65.511	VWNLS(0.937)DS(0.063)EDCDK	2	0.62285	3	1.011	0.978	1.012	0.999	0.967
A0A1S4F4E4	621	S	FYVE-type domain-containing protein OS=Aedes aegypti OX=7159 GN=5577631 PE=4 SV=1	AAEL003229	0.983688	2.68601e-10	118.2	RNS(0.984)GT(0.016)MLEDIR	2	-0.13148	3	0.802	1.197	1.01	0.795	1.186
Q1HRM4	105	S	AAEL003234-PA OS=Aedes aegypti OX=7159 GN=5577630 PE=2 SV=1	AAEL003234	0.990874	1.41169e-05	71.853	SLFHNPHVNPLPS(0.991)GY(0.009)ED	2	-0.23939	2	1.895	0.275	0.763	2.481	0.361
Q1HRM4	93	S	AAEL003234-PA OS=Aedes aegypti OX=7159 GN=5577630 PE=2 SV=1	AAEL003234	0.999994	6.20128e-05	63.606	S(1)LFHNPHVNPLPSGYED	2	0.20469	2	1.404		0.549	2.558
A0A6I8TSU7	788	S	PH domain-containing protein OS=Aedes aegypti OX=7159 GN=5577636 PE=4 SV=1	AAEL003252	1	0.01868	43.77	RPMS(1)PLR	2	-0.17263	1		1.475	0.544		2.717
A0A6I8TSU7	591	S	PH domain-containing protein OS=Aedes aegypti OX=7159 GN=5577636 PE=4 SV=1	AAEL003252	0.879495	5.06254e-12	113.63	ATDGGYS(0.104)S(0.016)PS(0.879)PEHLPDR	2	0.20006	1		0.981
A0A6I8TSU7	1361	S	PH domain-containing protein OS=Aedes aegypti OX=7159 GN=5577636 PE=4 SV=1	AAEL003252	0.999677	0.00117348	64.244	LS(1)PNHSELQSK	2	1.2891	1		0.981
Q17FX3	116	S	AAEL003267-PA (Fragment) OS=Aedes aegypti OX=7159 GN=AAEL003267 PE=4 SV=2	AAEL003267	0.987373	0.00545282	55.806	LS(0.001)S(0.01)S(0.987)DQY(0.003)AR	2	-0.62441	2	0.831		1.218	0.681
Q17FX3	122	S	AAEL003267-PA (Fragment) OS=Aedes aegypti OX=7159 GN=AAEL003267 PE=4 SV=2	AAEL003267	1	5.72937e-38	176.83	S(1)NEDSDNCMGCK	2	-0.32182	3
A0A1S4F473	833	S	Uncharacterized protein OS=Aedes aegypti OX=7159 GN=5577655 PE=4 SV=1	AAEL003275	0.894953	1.57002e-06	92.15	ASAAPS(0.001)PAS(0.895)PVS(0.025)S(0.031)S(0.049)R	2	0.40754	3	1.068	0.996	0.924	1.155	1.077
A0A1S4F473	975	S	Uncharacterized protein OS=Aedes aegypti OX=7159 GN=5577655 PE=4 SV=1	AAEL003275	1	0.000101629	74.793	DKPAS(1)PIVAFDGVR	2	0.31508	1		1.016	1.056		0.962
A0A1S4F473	609	T	Uncharacterized protein OS=Aedes aegypti OX=7159 GN=5577655 PE=4 SV=1	AAEL003275	1	0.000534624	71.912	EPT(1)PPPPAVEEK	2	0.82896	5	0.937	0.84	1.251	0.748	0.671
A0A1S4F473	255	S	Uncharacterized protein OS=Aedes aegypti OX=7159 GN=5577655 PE=4 SV=1	AAEL003275	0.999938	2.7208e-12	99.319	KEPS(1)PPKEVAETVEQTVPPPK	3	0.1584	1			1.094
A0A1S4F467	454	S	Ezrin-binding protein pace-1 OS=Aedes aegypti OX=7159 GN=5577621 PE=4 SV=1	AAEL003282	0.978547	1.78601e-18	120.64	SITPVIGSGEFLS(0.021)GS(0.979)PVPGGGGR	2	0.39221	1	0.737	1.652	0.581	1.267	2.842
A0A6I8T7S6	2143	S	Bitesize isoform OS=Aedes aegypti OX=7159 GN=5577633 PE=4 SV=1	AAEL003283	0.911828	0.00139563	68.262	NRIS(0.912)AS(0.088)ELEK	2	2.1286	1	0.828	1.479	0.666	1.242	2.219
A0A6I8T7S6	1633	S	Bitesize isoform OS=Aedes aegypti OX=7159 GN=5577633 PE=4 SV=1	AAEL003283	0.839279	0.00309414	57.532	LVT(0.161)S(0.839)DDER	2	-0.11379	3	0.709	1.44	0.85	0.834	1.694
A0A6I8T7S6	426	S	Bitesize isoform OS=Aedes aegypti OX=7159 GN=5577633 PE=4 SV=1	AAEL003283	0.999995	1.6309e-22	143.43	SHS(1)NEEYSLNR	2	0.64687	6	1.145	1.126	0.691	1.656	1.627
Q1HRQ8	363	S	Translocating chain-associated membrane protein OS=Aedes aegypti OX=7159 GN=5577777 PE=2 SV=1	AAEL003285	0.997687	3.23652e-16	123.24	ESDLPEADQNAAQAS(0.998)PVPT(0.002)TGK	2	0.24623	7	1.658	1.019	0.211	7.852	4.82
Q1HRQ8	350	S	Translocating chain-associated membrane protein OS=Aedes aegypti OX=7159 GN=5577777 PE=2 SV=1	AAEL003285	1	7.76737e-09	84.736	KKES(1)DLPEADQNAAQASPVPTTGK	3	-0.38043	1	0.675	1.256
Q17FU7	327	S	AAEL003304-PA OS=Aedes aegypti OX=7159 GN=AAEL003304 PE=4 SV=1	AAEL003304, AAEL018700	1	0.000555095	74.987	ELAKS(1)PIPAR	2	0.59774	1		0.981
Q17FU7	272	T	AAEL003304-PA OS=Aedes aegypti OX=7159 GN=AAEL003304 PE=4 SV=1	AAEL003304, AAEL018700	0.949625	0.000476903	49.709	AEVKPQES(0.02)S(0.017)IKT(0.95)PT(0.007)S(0.003)T(0.004)DIPK	3	0.059709	1		0.981
A0A1S4F4M1	687	S	Oligopeptide transporter OS=Aedes aegypti OX=7159 GN=5577771 PE=3 SV=1	AAEL003318	0.992624	1.97313e-16	134.32	S(0.007)YS(0.993)DEDDANTTLPIEDR	2	-0.30912	3	1.076	0.698	1.249	0.861	0.558
A0A1S4F4M1	695	T	Oligopeptide transporter OS=Aedes aegypti OX=7159 GN=5577771 PE=3 SV=1	AAEL003318	0.788256	0.000156348	59.339	SYSDEDDANT(0.211)T(0.788)LPIEDR	2	-0.096544	1	1.155		0.84	1.374
A0A6I8TL30	360	S	SSD domain-containing protein OS=Aedes aegypti OX=7159 GN=5577899 PE=3 SV=1	AAEL003325, AAEL017483	0.984528	3.61236e-06	69.521	LAGGLS(0.011)NS(0.985)GDLGT(0.004)DR	2	-1.7125	5	0.739	1.248	1.029	0.718	1.213
A0A6I8TL30	370	S	SSD domain-containing protein OS=Aedes aegypti OX=7159 GN=5577899 PE=3 SV=1	AAEL003325, AAEL017483	0.999997	4.12855e-126	274.7	LAGGLSNSGDLGTDREDS(1)PLQSK	2	-0.12482	8	1.014	1.004	0.979	1.036	1.026
A0A6I8TL30	358	S	SSD domain-containing protein OS=Aedes aegypti OX=7159 GN=5577899 PE=3 SV=1	AAEL003325, AAEL017483	0.897483	0.000266362	49.094	LAGGLS(0.897)NS(0.096)GDLGT(0.005)DREDS(0.002)PLQSK	3	-0.60046	1	1.244	0.66
A0A6I8TM96	149	S	Uncharacterized protein OS=Aedes aegypti OX=7159 GN=5577905 PE=4 SV=1	AAEL003327	0.982406	6.36126e-08	75.103	SPEEDHNEVS(0.015)KS(0.982)PDLS(0.002)T(0.001)AQLPMLR	3	2.6532	1		1.238	0.807		1.532
A0A6I8TM96	1167	S	Uncharacterized protein OS=Aedes aegypti OX=7159 GN=5577905 PE=4 SV=1	AAEL003327	0.999816	4.30162e-07	64	TEIQDQPANQLMGS(1)PPPPPLVPSQPPHSLK	3	-0.51897	3	0.987	1.081	0.925	1.067	1.169
A0A6I8TM96	118	S	Uncharacterized protein OS=Aedes aegypti OX=7159 GN=5577905 PE=4 SV=1	AAEL003327	0.939045	0.000451877	76.728	GVS(0.061)S(0.939)PEKVEIK	2	-0.3237	3	0.841	0.869	1.331	0.631	0.653
A0A6I8TM96	138	S	Uncharacterized protein OS=Aedes aegypti OX=7159 GN=5577905 PE=4 SV=1	AAEL003327	0.918063	0.00235147	40.849	VEPDFIVDENQRS(0.918)PEEDHNEVS(0.082)K	3	0.20259	1	1.236	0.669
Q17FP1	301	S	RNA-splicing ligase RtcB homolog OS=Aedes aegypti OX=7159 GN=AAEL003336 PE=3 SV=1	AAEL003336	0.99249	0.0129602	43.761	INS(0.992)VEGQNY(0.008)LK	2	0.2968	1	0.693	0.951	1.413	0.49	0.673
A0A6I8T647	59	S	Uncharacterized protein OS=Aedes aegypti OX=7159 GN=5577916 PE=4 SV=1	AAEL003343, AAEL801192	0.999891	2.13361e-47	195.77	KAS(1)LSDTVDDLVK	2	-0.18078	3	1.069	1.097	0.812	1.317	1.353
A0A6I8U0H0	39	T	Protein kinase domain-containing protein OS=Aedes aegypti OX=7159 GN=5578019 PE=4 SV=1	AAEL003359	0.985578	0.00961548	48.527	T(0.001)PPT(0.986)PPT(0.014)LNFDR	2	0.3601	3	1.039	0.875
A0A6I8U0H0	36	T	Protein kinase domain-containing protein OS=Aedes aegypti OX=7159 GN=5578019 PE=4 SV=1	AAEL003359	0.99807	0.0106518	47.037	T(0.998)PPT(0.002)PPTLNFDR	2	2.3658	2	0.949	0.97
Q17FK0	288	S	AAEL003363-PA OS=Aedes aegypti OX=7159 GN=5578011 PE=3 SV=1	AAEL003363	0.982642	1.55898e-43	182.49	DQVPDES(0.983)ES(0.017)DT(0.001)K	2	-0.53749	8	1.08	0.992	0.917	1.179	1.083
Q17FK0	290	S	AAEL003363-PA OS=Aedes aegypti OX=7159 GN=5578011 PE=3 SV=1	AAEL003363	0.954519	2.56588e-10	116.87	RDQVPDES(0.029)ES(0.955)DT(0.017)K	2	-1.3715	4	1.148	0.836	1.01	1.137	0.829
A0A6I8T8J0	753	S	Uncharacterized protein OS=Aedes aegypti OX=7159 GN=5578022 PE=4 SV=1	AAEL003364, AAEL003373	0.926957	3.85959e-28	164.31	VTSSTTTTTT(0.015)T(0.058)NRPES(0.927)PR	2	-0.037161	2	0.809	1.241	0.954	0.848	1.301
A0A6I8T8J0	379	S	Uncharacterized protein OS=Aedes aegypti OX=7159 GN=5578022 PE=4 SV=1	AAEL003364, AAEL003373	0.825018	3.88665e-17	134.66	AT(0.175)S(0.825)LNNLLDEEGEDLSER	2	-0.83308	2		0.437	1.701		0.257
A0A6I8T8J0	486	S	Uncharacterized protein OS=Aedes aegypti OX=7159 GN=5578022 PE=4 SV=1	AAEL003364, AAEL003373	1	0.000762095	76.679	S(1)VEALVR	2	-0.23908	2	1.254		0.724	1.731
A0A6I8TQI1	290	S	Dual-specificity kinase OS=Aedes aegypti OX=7159 GN=5577988 PE=3 SV=1	AAEL003370, AAEL003400	0.999922	3.09972e-10	116.63	SIS(1)PTSSTDIR	2	-0.37253	3	0.813	1.127	1.078	0.753	1.045
A0A6I8TQI1	544	Y	Dual-specificity kinase OS=Aedes aegypti OX=7159 GN=5577988 PE=3 SV=1	AAEL003370, AAEL003400	0.999995	9.36724e-10	118.28	IYQY(1)IQSR	2	0.57872	3	0.846	1.05	1.124	0.753	0.934
A0A6I8TQI1	148	S	Dual-specificity kinase OS=Aedes aegypti OX=7159 GN=5577988 PE=3 SV=1	AAEL003370, AAEL003400	0.944761	0.000210277	63.46	S(0.055)HS(0.945)QDNLDYQQQHR	3	0.29585	2	0.675	1.256
Q17FK5	499	S	AAEL003371-PA OS=Aedes aegypti OX=7159 GN=AAEL003371 PE=4 SV=1	AAEL003371	0.988395	1.49048e-11	119.37	S(0.008)PS(0.988)REY(0.003)SSSSAAGGR	2	-0.33292	4	1.055	0.895	1.053	1.001	0.85
A0A6I8T7W0	547	T	Signal recognition particle subunit SRP72 OS=Aedes aegypti OX=7159 GN=5578008 PE=3 SV=1	AAEL003377	0.996917	2.05762e-19	142.23	TDQS(1)PGT(0.997)PS(0.002)S(0.001)EIAK	2	0.27703	4	1.55	0.475	0.945	1.64	0.502
A0A6I8T7W0	544	S	Signal recognition particle subunit SRP72 OS=Aedes aegypti OX=7159 GN=5578008 PE=3 SV=1	AAEL003377	0.999999	2.05762e-19	142.23	TDQS(1)PGT(0.997)PS(0.002)S(0.001)EIAK	2	0.27703	17	1.164	0.501	1.364	0.854	0.368
A0A6I8T7W0	629	S	Signal recognition particle subunit SRP72 OS=Aedes aegypti OX=7159 GN=5578008 PE=3 SV=1	AAEL003377	0.921706	0.000236844	55.177	QS(0.922)PAT(0.078)PAAHEMPASGPAPR	3	2.4662	1	1.689		0.217	7.794
A0A6I8T855	69	Y	Axis inhibition protein, axin OS=Aedes aegypti OX=7159 GN=5577995 PE=4 SV=1	AAEL003388	0.802668	5.73055e-14	133.88	S(0.001)RDS(0.009)PPAY(0.803)Y(0.187)R	2	0.54996	3	0.855	1.047	1.117	0.765	0.938
A0A6I8T855	65	S	Axis inhibition protein, axin OS=Aedes aegypti OX=7159 GN=5577995 PE=4 SV=1	AAEL003388	0.82019	0.00652361	45.115	S(0.166)RDS(0.82)PPAY(0.007)Y(0.007)R	3	0.41374	1			1.094
A0A1S4F4P2	271	T	Uncharacterized protein OS=Aedes aegypti OX=7159 GN=5577987 PE=4 SV=1	AAEL003394	0.999412	0.00322013	55.975	NVT(0.999)PPS(0.001)GESVPIR	2	2.6841	2	1.241	0.572	1.196	1.038	0.478
A0A6I8T8N1	80	T	Protein-serine/threonine phosphatase OS=Aedes aegypti OX=7159 GN=5578119 PE=4 SV=1	AAEL003412	0.994527	1.86169e-08	85.185	T(0.005)NQNGT(0.995)PIDGSITPPPIQGQPR	2	0.64477	9	1.023	1.239	0.707	1.446	1.753
A0A6I8T8N1	87	T	Protein-serine/threonine phosphatase OS=Aedes aegypti OX=7159 GN=5578119 PE=4 SV=1	AAEL003412	0.904805	2.9085e-06	70.718	T(0.063)NQNGT(0.936)PIDGS(0.095)IT(0.905)PPPIQGQPR	2	-0.10192	5	0.168	1.787
A0A1S4F4Y8	288	S	Sodium-dependent phosphate transporter OS=Aedes aegypti OX=7159 GN=5578094 PE=4 SV=1	AAEL003426	0.902967	3.10263e-12	125.59	EREYIES(0.903)S(0.097)LGITEK	2	-0.77923	5	0.349	2.248	0.369	0.946	6.095
A0A1S4F4Y8	556	T	Sodium-dependent phosphate transporter OS=Aedes aegypti OX=7159 GN=5578094 PE=4 SV=1	AAEL003426	0.980739	0.00278966	42.057	EAAEFVQEAVT(0.011)AELT(0.981)DDGDNNS(0.008)K	3	0.12167	1		1.61	0.393		4.104
A0A1S4F4Y8	552	T	Sodium-dependent phosphate transporter OS=Aedes aegypti OX=7159 GN=5578094 PE=4 SV=1	AAEL003426	0.999999	1.36609e-74	221.46	EAAEFVQEAVT(1)AELTDDGDNNSK	2	0.75818	2	0.221	1.731
A0A6I8T7Z2	91	S	P-type Cu(+) transporter OS=Aedes aegypti OX=7159 GN=5578081 PE=3 SV=1	AAEL003433	0.998764	0.00232338	61.444	NGS(0.999)KS(0.001)DVSLAR	2	2.1795	3	0.76	1.167
A0A1S4F4P4	173	S	Threonine dehydrogenase OS=Aedes aegypti OX=7159 GN=5578114 PE=4 SV=1	AAEL003443	0.999998	1.37067e-05	77.221	IFVPSTIGAFGPDS(1)PR	2	0.10824	1		1.876	0.096		19.473
Q17FE3	286	S	AAEL003444-PA OS=Aedes aegypti OX=7159 GN=CASPS19 PE=3 SV=1	AAEL003444	0.999875	9.48306e-06	86.911	S(1)RVVTDID	2	0.00035286	2	1.071	0.703	1.25	0.856	0.562
A0A6I8U1J9	420	S	Uncharacterized protein OS=Aedes aegypti OX=7159 GN=5578084 PE=4 SV=1	AAEL003445	0.974671	8.20068e-09	107.62	GS(0.975)AGS(0.025)AGCCTCFGPR	2	-2.2395	3	0.474	2.044	0.45	1.054	4.546
A0A6I8U1J9	330	S	Uncharacterized protein OS=Aedes aegypti OX=7159 GN=5578084 PE=4 SV=1	AAEL003445	0.99977	1.49052e-08	103.88	RLS(1)DPSANLNNFSR	2	-1.1486	4	0.341	2.052	0.597	0.572	3.438
A0A6I8U1J9	437	S	Uncharacterized protein OS=Aedes aegypti OX=7159 GN=5578084 PE=4 SV=1	AAEL003445	0.962291	1.14305e-11	108.49	RWS(0.962)DT(0.032)AS(0.006)AQMSDVYYVHCPK	3	-1.0294	1		0.981
Q17FC3	11	T	AAEL003469-PA OS=Aedes aegypti OX=7159 GN=5578184 PE=3 SV=1	AAEL003469	0.944522	4.58361e-06	69.088	QEKPDT(0.945)DLDT(0.043)T(0.012)VVK	2	-0.27144	4	0.681	1.122	1.238	0.549	0.906
A0A6I8T8Q5	527	S	Development and differentiation-enhancing factor, ddef OS=Aedes aegypti OX=7159 GN=5578220 PE=4 SV=1	AAEL003487	0.9956	0.00194702	46.494	SRPPS(0.004)FVGGES(0.996)PVLR	3	-0.39265	2	0.701	1.479	0.815	0.861	1.815
A0A6I8T832	30	S	Pyridoxal phosphate homeostasis protein OS=Aedes aegypti OX=7159 GN=5578271 PE=3 SV=1	AAEL003491	0.981134	0.000138962	76.228	S(0.981)QT(0.019)INAPK	1	1.2036	4	0.711	1.496	0.784	0.905	1.906
A0A6I8T832	246	S	Pyridoxal phosphate homeostasis protein OS=Aedes aegypti OX=7159 GN=5578271 PE=3 SV=1	AAEL003491	0.824774	0.00824206	46.352	VGS(0.825)S(0.175)IFGAR	2	-0.11519	1	1.053	0.861
A0A1S4F4S6	329	T	GDI interacting protein, putative OS=Aedes aegypti OX=7159 GN=5578265 PE=4 SV=1	AAEL003493	1	0.00105694	61.11	EKEELRT(1)LNR	3	0.56266	3	0.722	1.502	0.765	0.945	1.967
Q17F70	72	S	AAEL003503-PA OS=Aedes aegypti OX=7159 GN=5578276 PE=4 SV=1	AAEL003503	0.991221	0.00325237	56.205	FQS(0.991)LGVAFY(0.009)R	2	-0.39638	1	1.129	0.719	1.163	0.971	0.619
A0A1S4F568	193	S	Proto-oncogene c-Jun OS=Aedes aegypti OX=7159 GN=5578266 PE=3 SV=1	AAEL003505	0.976193	0.000339969	48.18	EEPQIVPQS(0.01)S(0.014)PMS(0.976)PIDMENQER	3	-0.1753	1	1.144	1.213	0.595	1.922	2.038
Q9NHW7	246	S	Aquaporin AQPAe.a OS=Aedes aegypti OX=7159 GN=AAEL003512 PE=2 SV=2	AAEL003512, AAEL024675	0.999812	0.000685656	69.672	KGDEES(1)YDF	2	0.20762	3	0.928	0.687	1.434	0.647	0.479
Q0IG45	458	S	AAEL003514-PA OS=Aedes aegypti OX=7159 GN=AAEL003514 PE=3 SV=1	AAEL003514	0.999997	3.53124e-22	126.76	KLS(1)VGS(1)AADQSMETSAMEVDAGEK	3	-0.45028	4	1.068	1.45	0.419	2.548	3.46
Q0IG45	455	S	AAEL003514-PA OS=Aedes aegypti OX=7159 GN=AAEL003514 PE=3 SV=1	AAEL003514	0.999997	2.03929e-112	259.46	KLS(1)VGS(1)AADQSMETSAMEVDAGEK	3	-0.45028	24	1.05	1.075	0.859	1.223	1.252
Q0IG45	2	S	AAEL003514-PA OS=Aedes aegypti OX=7159 GN=AAEL003514 PE=3 SV=1	AAEL003514	0.999999	3.98249e-08	109.6	S(1)DYEMGSPTIK	2	-0.092483	30	0.748	0.91	1.393	0.537	0.652
Q0IG45	8	S	AAEL003514-PA OS=Aedes aegypti OX=7159 GN=AAEL003514 PE=3 SV=1	AAEL003514	0.818917	1.22337e-06	98.592	SDYEMGS(0.819)PT(0.181)IK	2	-0.20813	3			1.094
Q0IG16	419	S	AAEL003524-PA OS=Aedes aegypti OX=7159 GN=AAEL003524 PE=4 SV=1	AAEL003524	0.953612	4.44743e-20	143.52	AT(0.004)LAS(0.515)S(0.515)ES(0.954)LT(0.013)AGIN	2	0.11486	3	0.637	2.246	0.035	18.47	65.189
Q0IG16	416	S	AAEL003524-PA OS=Aedes aegypti OX=7159 GN=AAEL003524 PE=4 SV=1	AAEL003524	0.799007	4.44743e-20	143.52	RAT(0.004)LAS(0.799)S(0.25)ES(0.947)LTAGIN	2	0.12446	3	0.637	2.246	0.035	18.47	65.189
Q0IG16	375	S	AAEL003524-PA OS=Aedes aegypti OX=7159 GN=AAEL003524 PE=4 SV=1	AAEL003524	0.841082	1.21517e-11	124.25	CVKDDT(0.001)VS(0.158)S(0.841)DAVLK	2	-0.20623	2	0.179	1.775
Q0IG16	382	S	AAEL003524-PA OS=Aedes aegypti OX=7159 GN=AAEL003524 PE=4 SV=1	AAEL003524	0.764979	1.92603e-13	97.395	DDTVS(0.002)S(0.006)DAVLKDS(0.765)T(0.227)HQPLAQTAWDCENPTAGK	3	0.41159	2		0.981
Q1HRP7	102	S	60S acidic ribosomal protein P1 OS=Aedes aegypti OX=7159 GN=5578368 PE=2 SV=1	AAEL003530	1	5.29465e-18	138.77	KEEEPEES(1)DDDMGFGLFG	2	-0.38319	68	0.612	1.7	0.673	0.911	2.526
A0A6I8T857	135	T	Arf-GAP domain-containing protein OS=Aedes aegypti OX=7159 GN=5564177 PE=4 SV=1	AAEL003534; AAEL004129	0.985949	0.00060108	73.927	TIT(0.01)LT(0.986)PPT(0.002)S(0.002)LR	2	0.26381	5	0.891	1.433	0.645	1.381	2.22
Q0IG54	122	S	Endosome-associated-trafficking regulator 1 OS=Aedes aegypti OX=7159 GN=AAEL003535 PE=3 SV=1	AAEL003535	0.998224	6.19882e-27	153.36	SYSNYDMES(0.998)PGS(0.002)ADSPR	2	-1.119	1		1.245	0.8		1.558
Q0IG54	283	T	Endosome-associated-trafficking regulator 1 OS=Aedes aegypti OX=7159 GN=AAEL003535 PE=3 SV=1	AAEL003535	1	1.13104e-12	103.12	RVT(1)PPPELPPDLTDNNTSGPR	3	0.32457	7	0.673	1.288	1.06	0.635	1.216
Q0IG18	456	S	E3 UFM1-protein ligase 1 homolog OS=Aedes aegypti OX=7159 GN=AAEL003536 PE=3 SV=1	AAEL003536	1	2.14928e-17	128.67	GNVS(1)DS(1)DDDMPSGGK	2	0.37209	6		0.89	1.196		0.744
Q0IG18	454	S	E3 UFM1-protein ligase 1 homolog OS=Aedes aegypti OX=7159 GN=AAEL003536 PE=3 SV=1	AAEL003536	1	2.14928e-17	128.67	GNVS(1)DS(1)DDDMPSGGK	2	0.37209	6		0.868	1.22		0.712
Q0IG18	23	S	E3 UFM1-protein ligase 1 homolog OS=Aedes aegypti OX=7159 GN=AAEL003536 PE=3 SV=1	AAEL003536	0.778027	0.00118978	64.64	AQLS(0.042)T(0.18)S(0.778)LQR	2	-0.1536	1			1.094
A0A1S4F5A3	204	T	RNA methyltransferase OS=Aedes aegypti OX=7159 GN=5578342 PE=3 SV=1	AAEL003540	0.981491	0.00962129	46.156	S(0.499)S(0.5)PIPT(0.981)PPHY(0.019)K	2	0.020125	2	1.117	0.802	1.085	1.029	0.739
A0A1S4F5A3	990	S	RNA methyltransferase OS=Aedes aegypti OX=7159 GN=5578342 PE=3 SV=1	AAEL003540	0.818335	8.98096e-11	93.876	SQY(0.001)DVDQS(0.024)S(0.024)NS(0.818)PS(0.076)T(0.024)T(0.03)HS(0.003)QPDK	3	-0.99071	2	1.287	0.718	0.979	1.314	0.734
A0A1S4F5A3	390	S	RNA methyltransferase OS=Aedes aegypti OX=7159 GN=5578342 PE=3 SV=1	AAEL003540	0.865731	1.88045e-06	93.768	TQSCT(0.067)S(0.866)NS(0.067)EEPPGK	2	-0.28878	1	0.937
Q0IG33	331	S	Mitogen-activated protein kinase 2-associated protein 1 OS=Aedes aegypti OX=7159 GN=5578355 PE=3 SV=1	AAEL003543	0.997704	7.46641e-06	94.532	LS(0.998)PT(0.002)EPSTSYFK	2	0.78167	2	1.437	0.709	0.815	1.764	0.87
Q0IG53	61	S	AAEL003544-PA OS=Aedes aegypti OX=7159 GN=AAEL003544 PE=3 SV=1	AAEL003544	0.987575	1.85897e-07	79.942	DRS(0.988)NNQLIT(0.012)IIHQENPQIR	3	-0.3636	2	0.9		1.138	0.792
A0A6I8T6A3	590	S	Sulphate transporter OS=Aedes aegypti OX=7159 GN=5578348 PE=3 SV=1	AAEL003548	0.999994	1.38933e-71	231.4	RAS(1)QYEAAGEGAGLQLIK	2	-0.067027	13	1.237	0.72	1.035	1.196	0.695
Q1HQY7	13	S	AAEL003550-PA OS=Aedes aegypti OX=7159 GN=5578361 PE=2 SV=1	AAEL003550	1	0.00332901	56.205	LGMDELS(1)GR	2	0.18228	2	1.027	0.793	1.199	0.857	0.661
Q1HQY7	240	S	AAEL003550-PA OS=Aedes aegypti OX=7159 GN=5578361 PE=2 SV=1	AAEL003550	0.985919	1.04191e-10	122.33	APQPEGES(0.986)AS(0.014)ER	2	-0.23003	6	1.129	0.73	1.151	0.981	0.634
Q1HQY7	242	S	AAEL003550-PA OS=Aedes aegypti OX=7159 GN=5578361 PE=2 SV=1	AAEL003550	0.994059	9.82369e-25	160.78	APQPEGES(0.006)AS(0.994)ER	2	-0.070933	5	1.15	0.522	1.357	0.848	0.385
Q17F66	190	S	AAEL003554-PA OS=Aedes aegypti OX=7159 GN=5578486 PE=4 SV=1	AAEL003554	0.9906	1.4021e-23	150.36	DS(0.002)Y(0.008)S(0.991)PAPHTQHSSHYSSNHR	4	0.29862	6	1.013	1.439	0.495	2.046	2.905
Q17F66	182	S	AAEL003554-PA OS=Aedes aegypti OX=7159 GN=5578486 PE=4 SV=1	AAEL003554	1	1.69491e-10	116	NQSPVVERS(1)PPNR	2	0.70857	5	0.991	1.19	0.798	1.242	1.491
Q17F66	176	S	AAEL003554-PA OS=Aedes aegypti OX=7159 GN=5578486 PE=4 SV=1	AAEL003554	1	0.000297213	76.228	NQS(1)PVVER	2	0.26816	3	0.783	0.883	1.384	0.567	0.638
Q17F66	218	S	AAEL003554-PA OS=Aedes aegypti OX=7159 GN=5578486 PE=4 SV=1	AAEL003554	1	2.92361e-17	138.44	SPGS(1)DQDSPVSGYR	2	-0.15587	7	1.028	0.769	1.224	0.841	0.629
Q17F66	215	S	AAEL003554-PA OS=Aedes aegypti OX=7159 GN=5578486 PE=4 SV=1	AAEL003554	0.999994	2.92361e-17	125.71	GSYHQYDRS(1)PGS(0.997)DQDS(0.003)PVSGYR	3	-0.50793	4	0.968	0.734	1.333	0.726	0.551
Q17F51	456	S	AAEL003562-PA OS=Aedes aegypti OX=7159 GN=5578549 PE=4 SV=1	AAEL003562	0.999996	0.000143874	70.538	GAYLKPAAAAPS(1)PER	2	-0.78054	3	0.958	0.779	1.295	0.74	0.602
Q17F51	797	S	AAEL003562-PA OS=Aedes aegypti OX=7159 GN=5578549 PE=4 SV=1	AAEL003562	0.918564	9.50789e-06	68.657	SYSSTPVLDS(0.005)IPNS(0.919)PAS(0.058)S(0.018)EDR	2	0.080966	1	0.996	0.92
A0A6I8U8K9	612	S	Caspar OS=Aedes aegypti OX=7159 GN=5578608 PE=4 SV=1	AAEL003579, AAEL014738	1	0.000199883	71.98	RLES(1)ERADAEAK	3	0.5188	2	1.594	0.953	0.36	4.429	2.647
Q5QC94	12	S	40S ribosomal protein S13 OS=Aedes aegypti OX=7159 GN=40sRpS13 PE=2 SV=1	AAEL003582	0.999673	2.62696e-06	98.105	GIS(1)QSALPYR	2	-2.0408	3	1.507	0.357	1.123	1.342	0.318
Q17F23	9	S	Sulfiredoxin OS=Aedes aegypti OX=7159 GN=5578621 PE=3 SV=1	AAEL003599	0.990005	1.67598e-05	88.282	ATS(0.01)LS(0.99)PVNPILK	2	0.82322	1			1.094
Q17F20	261	T	AAEL003605-PA OS=Aedes aegypti OX=7159 GN=AAEL003605 PE=3 SV=1	AAEL003605	0.990523	0.00296981	58.079	GS(0.009)ET(0.991)PGATPSVR	2	0.31636	2	1.523	0.763	0.653	2.333	1.169
Q17F20	134	S	AAEL003605-PA OS=Aedes aegypti OX=7159 GN=AAEL003605 PE=3 SV=1	AAEL003605	1	0.0122469	46.462	LVIS(1)PER	2	-0.77169	1			1.094
A0A6I8U873	1010	S	Uncharacterized protein OS=Aedes aegypti OX=7159 GN=5564815 PE=3 SV=1	AAEL003608	0.999376	0.000115886	83.045	KS(0.999)VSQY(0.001)MK	2	0.20019	6	0.958	1.156	0.875	1.095	1.322
A0A6I8U873	1308	S	Uncharacterized protein OS=Aedes aegypti OX=7159 GN=5564815 PE=3 SV=1	AAEL003608	1	1.77073e-19	130.05	QES(1)QLNFDQGPELNPEQAAEYK	3	0.068764	7	1.073	1.075	0.831	1.293	1.294
A0A6I8U873	1743	S	Uncharacterized protein OS=Aedes aegypti OX=7159 GN=5564815 PE=3 SV=1	AAEL003608	0.999016	6.8433e-08	93.598	S(0.001)QS(0.999)QIMR	2	0.019605	3	0.988	1.082	0.922	1.071	1.173
A0A6I8U873	726	S	Uncharacterized protein OS=Aedes aegypti OX=7159 GN=5564815 PE=3 SV=1	AAEL003608	0.98786	1.01503e-31	168.64	EVDETIES(0.988)ET(0.012)EGDK	2	-0.094505	3	1.041	0.854	1.117	0.932	0.764
A0A6I8TWW7	1833	S	Uncharacterized protein OS=Aedes aegypti OX=7159 GN=5565116 PE=3 SV=1	AAEL003609; AAEL014730	0.888623	2.93944e-06	87.275	RAS(0.889)S(0.111)VYGS(0.001)PTSPK	2	-0.29542	2	1.906	0.598	0.392	4.865	1.525
A0A6I8TWW7	1467	S	Uncharacterized protein OS=Aedes aegypti OX=7159 GN=5565116 PE=3 SV=1	AAEL003609; AAEL014730	1	7.77559e-23	144.83	NS(1)PVYYDTPAAPGSSTGSSK	2	1.4371	2	0.719	1.358	0.929	0.775	1.462
A0A6I8TWW7	1838	S	Uncharacterized protein OS=Aedes aegypti OX=7159 GN=5565116 PE=3 SV=1	AAEL003609; AAEL014730	0.945783	8.24715e-06	94.007	ASSVY(0.001)GS(0.946)PT(0.044)S(0.009)PK	2	0.63174	3	1.533	0.757	0.65	2.36	1.165
A0A6I8T6C2	43	S	Transporter OS=Aedes aegypti OX=7159 GN=5578675 PE=3 SV=1	AAEL003618	0.823145	3.76755e-41	161.85	RNS(0.823)GS(0.15)GDS(0.027)VVTQTVLSSSTPSLDNGETEGAK	3	0.34344	4	0.285	2.228	0.466	0.612	4.784
A0A6I8T6C2	61	S	Transporter OS=Aedes aegypti OX=7159 GN=5578675 PE=3 SV=1	AAEL003618	0.943904	2.63015e-12	88.292	RNS(0.613)GS(0.325)GDS(0.062)VVT(0.001)QT(0.007)VLS(0.221)S(0.221)S(0.27)T(0.334)PS(0.944)LDNGET(0.003)EGAK	3	-2.1567	1	0.452	1.746	0.808	0.56	2.161
A0A6I8T6C2	13	S	Transporter OS=Aedes aegypti OX=7159 GN=5578675 PE=3 SV=1	AAEL003618	0.984053	4.25139e-12	99.219	MEGHENNGFVGDS(0.984)PS(0.016)IPGQFR	2	-0.40677	3	0.487	1.452
A0A6I8U3J5	745	S	Uncharacterized protein OS=Aedes aegypti OX=7159 GN=5578696 PE=3 SV=1	AAEL003623	0.965038	2.46352e-07	102.52	ILSS(0.035)S(0.965)PPQSGR	2	-0.61396	7	1.384	0.601	0.998	1.388	0.602
A0A6I8U3J5	475	S	Uncharacterized protein OS=Aedes aegypti OX=7159 GN=5578696 PE=3 SV=1	AAEL003623	0.998867	0.000101914	81.448	QSLS(0.999)FSSGDQPK	2	0.54382	1	1.627	0.259
Q17F00	556	S	Transporter OS=Aedes aegypti OX=7159 GN=AAEL003641 PE=3 SV=1	AAEL003641	0.88771	0.00093513	45.735	FTETLKPTSDWGPES(0.888)VS(0.112)LR	3	0.78338	1		1.333	0.702		1.898
A0A1S4F5A1	356	T	Leukotriene A(4) hydrolase OS=Aedes aegypti OX=7159 GN=5578759 PE=3 SV=1	AAEL003666	0.981276	0.0105019	49.188	TQLADT(0.981)PELT(0.018)K	2	1.3396	2	0.982	0.903	1.13	0.87	0.798
A0A6I8TUG6	1104	S	53-BP1_Tudor domain-containing protein OS=Aedes aegypti OX=7159 GN=5578745 PE=4 SV=1	AAEL003671, AAEL003696	0.81583	5.43013e-11	118.36	S(0.816)RT(0.199)DS(0.974)ET(0.009)T(0.002)EEEAPK	2	-0.14143	4	1.473	1.153	0.277	5.315	4.16
A0A6I8TUG6	1106	T	53-BP1_Tudor domain-containing protein OS=Aedes aegypti OX=7159 GN=5578745 PE=4 SV=1	AAEL003671, AAEL003696	0.928919	8.76169e-31	166.98	S(0.071)RT(0.929)DS(0.993)ET(0.006)T(0.001)EEEAPK	2	-0.10578	2		1.423	0.602		2.364
A0A6I8TUG6	1111	T	53-BP1_Tudor domain-containing protein OS=Aedes aegypti OX=7159 GN=5578745 PE=4 SV=1	AAEL003671, AAEL003696	0.875205	2.84378e-05	87.894	S(0.12)RT(0.185)DS(0.646)ET(0.173)T(0.875)EEEAPK	2	-0.62325	2	1.131	1.153	0.677	1.668	1.702
A0A6I8TUG6	1108	S	53-BP1_Tudor domain-containing protein OS=Aedes aegypti OX=7159 GN=5578745 PE=4 SV=1	AAEL003671, AAEL003696	0.999951	3.86987e-39	183.65	TDS(1)ETTEEEAPK	2	0.02595	19	1.367	0.904	0.68	2.009	1.328
A0A6I8TUG6	1323	T	53-BP1_Tudor domain-containing protein OS=Aedes aegypti OX=7159 GN=5578745 PE=4 SV=1	AAEL003671, AAEL003696	0.999806	5.25318e-19	130.57	GADKPQTPVT(1)PEAGYSGGVGAK	2	0.45751	4	0.741	1.256	1.017	0.728	1.234
A0A6I8TUG6	1071	S	53-BP1_Tudor domain-containing protein OS=Aedes aegypti OX=7159 GN=5578745 PE=4 SV=1	AAEL003671, AAEL003696	1	8.14606e-49	193.59	EDS(1)DAEPATPMK	2	-1.5121	27	0.822	1.078	1.12	0.735	0.964
A0A6I8TUG6	919	T	53-BP1_Tudor domain-containing protein OS=Aedes aegypti OX=7159 GN=5578745 PE=4 SV=1	AAEL003671, AAEL003696	0.877109	2.424e-28	156.2	S(0.06)T(0.06)VT(0.877)PT(0.002)NVSTTDTPSTVVNK	2	1.179	2	1.012	0.893	1.106	0.915	0.807
A0A6I8TUG6	1278	S	53-BP1_Tudor domain-containing protein OS=Aedes aegypti OX=7159 GN=5578745 PE=4 SV=1	AAEL003671, AAEL003696	0.994328	3.5608e-29	163.6	AAEGATDESASMQS(0.994)PQT(0.004)S(0.001)GR	3	-0.15502	6	1.035	0.872	1.101	0.939	0.792
A0A6I8TUG6	1289	T	53-BP1_Tudor domain-containing protein OS=Aedes aegypti OX=7159 GN=5578745 PE=4 SV=1	AAEL003671, AAEL003696	1	3.74822e-35	169.41	GANT(1)PVMQTPEEASATSAEK	2	0.72038	10	1.071	0.775	1.168	0.917	0.664
A0A6I8TUG6	72	S	53-BP1_Tudor domain-containing protein OS=Aedes aegypti OX=7159 GN=5578745 PE=4 SV=1	AAEL003671, AAEL003696	0.75543	1.77223e-11	123.42	LDKIDT(0.02)DS(0.755)T(0.224)EAVNK	2	-0.30819	1		0.753	1.349		0.557
A0A6I8TUG6	708	S	53-BP1_Tudor domain-containing protein OS=Aedes aegypti OX=7159 GN=5578745 PE=4 SV=1	AAEL003671, AAEL003696	0.998755	9.7079e-74	225.26	DDTATAADS(0.999)QS(0.001)ETTATVSEHNK	3	-0.41532	4	1.044	0.699	1.284	0.813	0.544
A0A6I8TUG6	982	S	53-BP1_Tudor domain-containing protein OS=Aedes aegypti OX=7159 GN=5578745 PE=4 SV=1	AAEL003671, AAEL003696	0.840638	3.26155e-37	176.85	TVAAS(0.001)S(0.003)AT(0.001)AGS(0.841)T(0.154)QDLTGIDSSK	2	0.52077	3	1.402	0.409	1.189	1.179	0.345
A0A6I8TUG6	729	S	53-BP1_Tudor domain-containing protein OS=Aedes aegypti OX=7159 GN=5578745 PE=4 SV=1	AAEL003671, AAEL003696	0.884966	5.29377e-19	140.96	NLDAGEAS(0.885)T(0.114)DDS(0.001)K	2	-1.5898	2	0.845	1.078
Q17ER7	81	T	Histone H3 (Fragment) OS=Aedes aegypti OX=7159 GN=AAEL003685 PE=3 SV=1	AAEL003685, AAEL023864	1	3.3818e-10	122.78	EIAQDFKT(1)DLR	2	0.022861	3	1.032	0.676	1.323	0.78	0.511
Q17ER7	58	S	Histone H3 (Fragment) OS=Aedes aegypti OX=7159 GN=AAEL003685 PE=3 SV=1	AAEL003685, AAEL023864	0.96394	0.00988511	49.715	S(0.964)T(0.036)ELLIR	2	0.042522	1	1.596	0.368	1.008	1.582	0.365
A0A6I8U8V8	71	S	Uncharacterized protein OS=Aedes aegypti OX=7159 GN=5578857 PE=4 SV=1	AAEL003720	1	9.67218e-27	153.83	MYPEVDS(1)KENDIEDEAK	2	-0.10183	5	0.885	1.131	0.988	0.896	1.146
Q17EP7	54	Y	AAEL003731-PA (Fragment) OS=Aedes aegypti OX=7159 GN=AAEL003731 PE=4 SV=1	AAEL003731	0.834306	7.6989e-05	86.189	TVCNT(0.152)Y(0.834)LQS(0.014)R	2	-1.1216	3	0.72	0.953	1.378	0.523	0.692
A0A6I8U1M2	18	S	USP domain-containing protein OS=Aedes aegypti OX=7159 GN=5578851 PE=3 SV=1	AAEL003733, AAEL012707	0.998734	0.000436562	50.189	SKPQECY(0.001)EFLDLS(0.999)DVDDCVK	3	-1.0078	1		1.24	0.805		1.542
A0A6I8T912	442	S	Smg4_UPF3 domain-containing protein OS=Aedes aegypti OX=7159 GN=5578853 PE=3 SV=1	AAEL003735	0.87419	0.00322932	51.466	DTPNS(0.126)AS(0.874)ADEFK	2	0.22656	1	1.102		0.901	1.223
Q17EQ0	203	S	AAEL003739-PA OS=Aedes aegypti OX=7159 GN=AAEL003739 PE=4 SV=1	AAEL003739	0.969058	1.78035e-05	66.022	LIQQLS(0.969)KDDY(0.015)DEDY(0.015)LLQK	3	0.66013	1		0.981
A0A6I8T8E0	209	S	V-type proton ATPase subunit a OS=Aedes aegypti OX=7159 GN=5578943 PE=3 SV=1	AAEL003743	0.998426	3.17857e-05	71.376	QAMIES(0.998)PLEDPS(0.001)TGDK	2	2.2026	3	1.162	0.79	1.046	1.112	0.755
A0A6I8T8E0	362	T	V-type proton ATPase subunit a OS=Aedes aegypti OX=7159 GN=5578943 PE=3 SV=1	AAEL003743	0.999522	0.00133131	65.374	MET(1)FEDPPTYNR	2	-0.10253	1	0.882	1.039
Q0IG02	106	S	Acetyl-CoA deacylase OS=Aedes aegypti OX=7159 GN=5578926 PE=3 SV=1	AAEL003746	0.963448	6.5438e-06	68.074	DITVVHMHT(0.033)EGPAS(0.963)Y(0.003)CAPECK	3	-0.43349	1		0.712	1.393		0.511
A0A1S4F5L1	398	S	Sorting nexin OS=Aedes aegypti OX=7159 GN=5578918 PE=3 SV=1	AAEL003758	1	0.000521047	73.435	GKEELVS(1)FR	2	-0.44727	3	0.962	0.972	1.075	0.895	0.904
Q0IFY6	361	S	Methionine aminopeptidase OS=Aedes aegypti OX=7159 GN=5578941 PE=3 SV=1	AAEL003769	1	2.78012e-06	96.096	RNS(1)NGQPHFMDK	3	-1.2929	2	0.833	1.113	1.069	0.78	1.042
A0A6I8TS81	289	T	5'-3' exoribonuclease OS=Aedes aegypti OX=7159 GN=5578992 PE=3 SV=1	AAEL003800, AAEL015316	1	1.46476e-34	174.2	DINRT(1)PPPPGAETQYIFVR	3	0.17679	19	0.96	1.042	0.999	0.962	1.043
A0A6I8TH06	468	S	Sugar transporter OS=Aedes aegypti OX=7159 GN=5570295 PE=3 SV=1	AAEL003808	0.776636	9.40255e-82	235.42	RS(0.777)S(0.223)GHSNPALEDDEKPDSR	2	0.11722	26	0.541	1.942	0.486	1.114	3.998
A0A6I8TH06	469	S	Sugar transporter OS=Aedes aegypti OX=7159 GN=5570295 PE=3 SV=1	AAEL003808	0.979343	9.40255e-82	241.63	RS(0.021)S(0.979)GHS(1)NPALEDDEKPDSR	2	0.023595	30	0.997	0.987	1.018	0.979	0.97
A0A6I8TH06	472	S	Sugar transporter OS=Aedes aegypti OX=7159 GN=5570295 PE=3 SV=1	AAEL003808	0.999999	9.40255e-82	241.63	RS(0.021)S(0.979)GHS(1)NPALEDDEKPDSR	2	0.023595	35	1.007	0.954	1.042	0.966	0.915
A0A6I8TH06	484	S	Sugar transporter OS=Aedes aegypti OX=7159 GN=5570295 PE=3 SV=1	AAEL003808	1	5.22597e-35	175.28	S(0.289)S(0.355)GHS(0.355)NPALEDDEKPDS(1)R	2	0.10544	8	0.701	0.982	1.369	0.512	0.717
A0A6I8TL69	527	S	Non-specific serine/threonine protein kinase OS=Aedes aegypti OX=7159 GN=5579092 PE=4 SV=1	AAEL003819, AAEL016987	0.754596	0.00134896	56.25	S(0.003)GT(0.008)S(0.232)S(0.755)PVLS(0.003)NALSK	2	0.068999	3	0.256	1.819	0.955	0.268	1.906
A0A6I8TL69	542	S	Non-specific serine/threonine protein kinase OS=Aedes aegypti OX=7159 GN=5579092 PE=4 SV=1	AAEL003819, AAEL016987	0.993945	1.57713e-46	184.76	LPALGS(0.994)PT(0.006)LLTNDNNNTHPLGSR	3	0.16262	3	0.989	1.267	0.715	1.382	1.771
A0A6I8TL69	412	S	Non-specific serine/threonine protein kinase OS=Aedes aegypti OX=7159 GN=5579092 PE=4 SV=1	AAEL003819, AAEL016987	0.990816	1.15535e-22	135.02	VPQTASNAQAS(0.991)PPRPS(0.004)S(0.004)LPISEPK	3	0.26036	4	0.846	1.235	0.918	0.921	1.346
A0A1S4F5S8	411	S	Uncharacterized protein OS=Aedes aegypti OX=7159 GN=5579102 PE=3 SV=1	AAEL003824	1	1.70253e-06	98.408	HHQQLS(1)PVLAEK	2	-0.32136	3	0.765	1.527	0.687	1.113	2.224
Q1HRN6	48	S	Eukaryotic translation initiation factor 5A (Fragment) OS=Aedes aegypti OX=7159 GN=AAEL003835 PE=2 SV=1	AAEL003835, AAEL023486	0.821456	0.000132864	82.261	IVEMS(0.005)T(0.174)S(0.821)K	2	0.91416	2	0.994		1.028	0.966
Q17EA3	249	S	Proteasome subunit alpha type OS=Aedes aegypti OX=7159 GN=5579168 PE=3 SV=1	AAEL003871	1	0.00292123	47.082	AGQEAVDEDDS(1)DNEI	2	0.14465	1			1.094
A0A6I8TVL7	1787	S	Nucleoprotein TPR OS=Aedes aegypti OX=7159 GN=5579176 PE=3 SV=1	AAEL003876, AAEL003882	0.999721	1.6183e-24	156.96	RGS(1)ETPLASIR	2	-0.1569	4	1.372	0.844	0.74	1.852	1.139
A0A6I8TVL7	52	S	Nucleoprotein TPR OS=Aedes aegypti OX=7159 GN=5579176 PE=3 SV=1	AAEL003876, AAEL003882	0.890269	2.16143e-64	206.48	SSPMETATPQEKEEQQEAPS(0.11)S(0.89)PK	2	0.058478	6	0.732	1.094	1.208	0.606	0.905
Q17E92	94	S	AAEL003876-PA OS=Aedes aegypti OX=7159 GN=AAEL003876 PE=4 SV=1	AAEL003876, AAEL019783	0.999932	3.91052e-06	84.249	S(1)VPNTPLQTSPSEHER	2	-0.19031	3	0.832	1.135	1.045	0.796	1.087
Q17E92	347	S	AAEL003876-PA OS=Aedes aegypti OX=7159 GN=AAEL003876 PE=4 SV=1	AAEL003876, AAEL019783	0.999926	2.49578e-05	62.589	HQGQHLSYAQQQLS(1)PPMR	3	-0.40613	1	0.805	1.037	1.187	0.679	0.874
Q17E92	103	S	AAEL003876-PA OS=Aedes aegypti OX=7159 GN=AAEL003876 PE=4 SV=1	AAEL003876, AAEL019783	0.896516	5.21165e-09	106.57	SVPNTPLQT(0.074)S(0.897)PS(0.03)EHER	2	-2.094	4	1.157	0.844	0.991	1.167	0.851
A0A6I8T8K3	298	S	Uncharacterized protein OS=Aedes aegypti OX=7159 GN=5579160 PE=4 SV=1	AAEL003883	0.999381	5.35554e-32	177.3	SNS(0.999)T(0.001)TDDQEFLER	2	-0.7152	3	1.072	1.025	0.887	1.209	1.156
A0A6I8T8K3	549	S	Uncharacterized protein OS=Aedes aegypti OX=7159 GN=5579160 PE=4 SV=1	AAEL003883	0.999209	0.00235982	58.699	SS(0.001)S(0.999)IDELR	2	0.38778	1		1.019	1.052		0.968
A0A6I8T8K3	681	S	Uncharacterized protein OS=Aedes aegypti OX=7159 GN=5579160 PE=4 SV=1	AAEL003883	1	1.92207e-40	189.98	LHS(1)S(1)DENLAPEDMPK	2	-0.22587	6	0.81	0.894	1.34	0.604	0.667
A0A6I8T8K3	680	S	Uncharacterized protein OS=Aedes aegypti OX=7159 GN=5579160 PE=4 SV=1	AAEL003883	1	1.92207e-40	189.98	LHS(1)S(1)DENLAPEDMPK	2	-0.22587	6	0.842	0.867	1.332	0.632	0.651
A0A6I8T8K3	154	S	Uncharacterized protein OS=Aedes aegypti OX=7159 GN=5579160 PE=4 SV=1	AAEL003883	0.988099	0.00323892	41.911	RPPPS(0.001)VPT(0.007)PPS(0.988)PGIT(0.002)T(0.002)VR	3	-0.32358	1		0.981
Q17EA2	170	S	AAEL003885-PA OS=Aedes aegypti OX=7159 GN=5579169 PE=4 SV=1	AAEL003885	0.998995	8.71704e-60	204.79	YENS(0.001)KVS(0.999)DEDEESNSLENDPVPGFGNLR	3	-0.031817	3	0.825	1.25	0.925	0.892	1.351
Q17EA2	273	S	AAEL003885-PA OS=Aedes aegypti OX=7159 GN=5579169 PE=4 SV=1	AAEL003885	0.997019	4.64133e-14	130.15	SS(0.003)S(0.997)PMITEHVR	2	-0.9562	12	0.888	0.97	1.164	0.763	0.834
Q17EA2	102	S	AAEL003885-PA OS=Aedes aegypti OX=7159 GN=5579169 PE=4 SV=1	AAEL003885	0.999996	4.03118e-08	90.729	TQALEKS(1)PVENEAAQVVK	2	-0.93603	6	0.84	0.841	1.364	0.616	0.616
A0A1S4F6C2	170	S	Serine/threonine protein kinase OS=Aedes aegypti OX=7159 GN=5579180 PE=4 SV=1	AAEL003896	0.999982	0.00284538	57.175	LTDFGFS(1)NK	2	0.0034918	2	1.225	0.441	1.362	0.9	0.323
Q17E78	264	S	AAEL003899-PA OS=Aedes aegypti OX=7159 GN=5579190 PE=4 SV=1	AAEL003899	1	5.35361e-92	252.38	S(1)LAEEQFYQLISTER	2	0.42096	6	0.528	2.145	0.275	1.921	7.811
A0A1S4F6C7	370	S	Uncharacterized protein OS=Aedes aegypti OX=7159 GN=5579183 PE=4 SV=1	AAEL003901	0.97026	0.0168571	42.425	T(0.03)IS(0.97)HDALNK	2	0.64696	1	0.84	1.325	0.825	1.019	1.607
A0A1S4F672	125	S	Endonuclease III homolog OS=Aedes aegypti OX=7159 GN=NTH1 PE=3 SV=1	AAEL003906	0.80196	0.00627479	47.037	DLAS(0.001)LVAQS(0.802)PS(0.197)K	2	-0.30761	1	0.295		1.843	0.16
A0A1S4F613	84	S	Nuclear pore complex protein OS=Aedes aegypti OX=7159 GN=5563712 PE=3 SV=1	AAEL003908	0.99434	0.000341042	58.093	LS(0.003)LAGS(0.994)QIS(0.735)T(0.207)T(0.061)GLNVK	2	1.1357	2	1.122	0.692	1.201	0.934	0.576
Q17E72	13	S	AAEL003909-PA OS=Aedes aegypti OX=7159 GN=5563704 PE=4 SV=1	AAEL003909	0.999908	1.10678e-106	257.08	RVS(1)ADLSALAANGCDELGQNGHGGESETTPK	4	-1.0292	8	1.126	0.877	0.99	1.138	0.886
Q17E72	211	S	AAEL003909-PA OS=Aedes aegypti OX=7159 GN=5563704 PE=4 SV=1	AAEL003909	1	8.84086e-32	170.38	RQS(1)IWMLDNVPQLK	2	-0.36877	3	1.057	0.886	1.06	0.999	0.836
Q17E71	493	S	AAEL003919-PA OS=Aedes aegypti OX=7159 GN=5563721 PE=4 SV=1	AAEL003919	0.999956	5.32745e-06	87.519	ELS(1)DMQTSIVDEK	2	-0.61584	3	0.847	1.261	0.887	0.954	1.421
Q17E71	498	S	AAEL003919-PA OS=Aedes aegypti OX=7159 GN=5563721 PE=4 SV=1	AAEL003919	0.799963	1.86794e-14	130.21	ELSDMQT(0.2)S(0.8)IVDEK	2	-0.59783	1		0.981
Q17E71	497	T	AAEL003919-PA OS=Aedes aegypti OX=7159 GN=5563721 PE=4 SV=1	AAEL003919	0.903027	4.22185e-14	127.18	ELSDMQT(0.903)S(0.097)IVDEK	2	-0.68614	2	1.142		0.855	1.335
A0A6I8T8M1	615	S	Protein MON2 homolog OS=Aedes aegypti OX=7159 GN=5563793 PE=3 SV=1	AAEL003923	1	8.17837e-87	239.21	GGS(1)QDMGTMFLGSYGDADQQQQQR	2	-0.72687	4	0.598	1.981	0.375	1.592	5.28
A0A6I8T8M1	1157	S	Protein MON2 homolog OS=Aedes aegypti OX=7159 GN=5563793 PE=3 SV=1	AAEL003923	0.803018	5.80114e-13	100.7	SFQEILYNRPT(0.197)S(0.803)CPADADNIAK	3	-0.26505	2	1.141	1.196	0.617	1.848	1.939
A0A6I8T8M1	1156	T	Protein MON2 homolog OS=Aedes aegypti OX=7159 GN=5563793 PE=3 SV=1	AAEL003923	0.930023	5.08626e-53	194.19	SFQEILYNRPT(0.93)S(0.07)CPADADNIAK	3	-0.53683	2	1.062		0.948	1.12
A0A1S4F691	115	S	Uncharacterized protein OS=Aedes aegypti OX=7159 GN=5563787 PE=4 SV=1	AAEL003924	0.999951	4.79064e-95	251.37	GNKDDDDEGKS(1)PETESATPK	3	-0.50532	15	0.975	1.077	0.943	1.034	1.142
A0A1S4F691	87	T	Uncharacterized protein OS=Aedes aegypti OX=7159 GN=5563787 PE=4 SV=1	AAEL003924	0.997707	2.74671e-06	94.569	GVSAPAT(0.002)PAT(0.998)PPAK	2	2.0026	6	1.097	0.56	1.377	0.796	0.406
A0A1S4F691	122	T	Uncharacterized protein OS=Aedes aegypti OX=7159 GN=5563787 PE=4 SV=1	AAEL003924	0.774111	2.88544e-09	89.71	GNKDDDDEGKSPET(0.018)ES(0.208)AT(0.774)PK	3	-0.21523	1			1.094
A0A6I8TU32	1092	S	Uncharacterized protein OS=Aedes aegypti OX=7159 GN=5563777 PE=4 SV=1	AAEL003928	0.999791	6.2181e-27	149.16	SGGSHGFNS(1)DS(0.89)ET(0.11)EATSPVPMVR	2	-0.74093	7	0.803	1.319	0.874	0.919	1.508
A0A6I8TU32	1094	S	Uncharacterized protein OS=Aedes aegypti OX=7159 GN=5563777 PE=4 SV=1	AAEL003928	0.975609	8.73206e-27	144.43	SGGSHGFNS(0.024)DS(0.976)ET(0.001)EATSPVPMVR	3	-0.125	7	0.836	1.244	0.919	0.91	1.354
A0A6I8TU32	1117	Y	Uncharacterized protein OS=Aedes aegypti OX=7159 GN=5563777 PE=4 SV=1	AAEL003928	0.966435	1.96413e-31	177.83	LVHPEHEY(0.966)T(0.034)NVK	2	-0.045897	4	2.069	0.308	0.523	3.954	0.589
A0A6I8TU32	709	S	Uncharacterized protein OS=Aedes aegypti OX=7159 GN=5563777 PE=4 SV=1	AAEL003928	0.981428	5.31002e-06	78.708	WS(0.981)AAGY(0.003)TY(0.003)NSNSTAY(0.013)PK	2	0.42635	1	0.937
Q0IFW5	413	S	AAEL003932-PA OS=Aedes aegypti OX=7159 GN=AAEL003932 PE=4 SV=1	AAEL003932	0.781962	4.15425e-10	103.84	KEFQEKPTSS(0.001)S(0.001)PGAT(0.108)S(0.782)PS(0.108)R	3	-0.40732	4	0.952	0.938	1.124	0.848	0.834
A0A6I8TZS8	788	S	Protein kinase domain-containing protein OS=Aedes aegypti OX=7159 GN=5563776 PE=4 SV=1	AAEL003939	0.813437	0.000273898	64.52	SHHVIS(0.002)IS(0.813)DT(0.185)PQK	3	-0.17375	1	0.791	0.928	1.322	0.598	0.702
A0A6I8TZS8	557	S	Protein kinase domain-containing protein OS=Aedes aegypti OX=7159 GN=5563776 PE=4 SV=1	AAEL003939	0.999958	5.21454e-45	186.77	SLS(1)ESNNENFTSR	2	0.20771	3	0.937
Q0IFX1	201	T	Nucleolar protein 16 OS=Aedes aegypti OX=7159 GN=5563791 PE=3 SV=1	AAEL003944	0.998495	0.00878944	57.175	WKEY(0.002)GT(0.998)DDEQ	2	0.56448	1	0.77	1.188	1.059	0.727	1.122
Q0IFW3	438	S	Transcription initiation factor IIF subunit alpha OS=Aedes aegypti OX=7159 GN=5563781 PE=3 SV=1	AAEL003945	0.984468	6.89344e-05	75.911	S(0.014)AS(0.984)PS(0.001)MSQLEGNK	2	0.32547	2	0.654	1.539	0.802	0.817	1.919
A0A6I8T6P6	91	S	Non-specific serine/threonine protein kinase OS=Aedes aegypti OX=7159 GN=5579800 PE=3 SV=1	AAEL003953	0.999992	3.3048e-24	143.19	HADSAPLS(1)PEVDSLSVLQNLER	2	-0.28572	3	0.959	1.6	0.38	2.527	4.215
A0A6I8T6P6	165	S	Non-specific serine/threonine protein kinase OS=Aedes aegypti OX=7159 GN=5579800 PE=3 SV=1	AAEL003953	1	4.78551e-49	194.19	AGDS(1)DS(1)DDDLAPSSFK	2	-0.37971	9	0.727	1.268	1.021	0.711	1.242
A0A6I8T6P6	163	S	Non-specific serine/threonine protein kinase OS=Aedes aegypti OX=7159 GN=5579800 PE=3 SV=1	AAEL003953	1	6.95861e-51	205.88	AGDS(1)DS(1)DDDLAPSSFK	2	-0.37971	8	0.709	1.142	1.181	0.6	0.967
A0A6I8T8X4	852	S	Map/microtubule affinity-regulating kinase 2,4 OS=Aedes aegypti OX=7159 GN=5579800 PE=4 SV=1	AAEL003953	0.844746	0.00116001	66.056	TSVS(0.845)S(0.155)NFK	2	-0.051126	1	2.048	0.538	0.292	7.008	1.841
A0A6I8T8X4	138	S	Map/microtubule affinity-regulating kinase 2,4 OS=Aedes aegypti OX=7159 GN=5579800 PE=4 SV=1	AAEL003953	0.985774	2.80844e-26	155.11	GSSTMFSS(0.003)T(0.011)NS(0.986)KEFFK	2	1.2353	3	1.116	1.092	0.762	1.462	1.432
A0A6I8T8X4	642	S	Map/microtubule affinity-regulating kinase 2,4 OS=Aedes aegypti OX=7159 GN=5579800 PE=4 SV=1	AAEL003953	0.91598	0.00833648	46.796	RAS(0.916)LES(0.084)IMK	2	-2.0867	2	0.983	1.155	0.846	1.163	1.366
A0A6I8T8X4	750	S	Map/microtubule affinity-regulating kinase 2,4 OS=Aedes aegypti OX=7159 GN=5579800 PE=4 SV=1	AAEL003953	0.92405	1.44718e-36	174.79	NIAGNEGAAAGNSQVQS(0.924)PT(0.076)HR	2	0.80816	6	0.983	1.095	0.914	1.076	1.198
A0A6I8T8X4	556	T	Map/microtubule affinity-regulating kinase 2,4 OS=Aedes aegypti OX=7159 GN=5579800 PE=4 SV=1	AAEL003953	1	9.39409e-28	157.02	LDT(1)FCGSPPYAAPELFQGR	2	-0.88151	6	0.847	1.176	0.983	0.861	1.196
A0A6I8T8X4	379	S	Map/microtubule affinity-regulating kinase 2,4 OS=Aedes aegypti OX=7159 GN=5579800 PE=4 SV=1	AAEL003953	1	1.784e-05	93.614	DKGS(1)PNMQMR	2	-0.37	2	0.817	1.042	1.167	0.699	0.894
A0A6I8T8X4	170	S	Map/microtubule affinity-regulating kinase 2,4 OS=Aedes aegypti OX=7159 GN=5579800 PE=4 SV=1	AAEL003953	0.995838	4.85781e-05	85.355	LPS(0.004)DS(0.996)YHK	2	0.18395	1	1.002	0.94	1.064	0.942	0.884
A0A6I8T8X4	210	S	Map/microtubule affinity-regulating kinase 2,4 OS=Aedes aegypti OX=7159 GN=5579800 PE=4 SV=1	AAEL003953	0.990075	3.31008e-28	163.62	S(0.99)GAT(0.01)LGTGSNVDQTTTGR	2	0.84345	3	1.226	0.811	0.947	1.294	0.855
A0A6I8T8X4	218	S	Map/microtubule affinity-regulating kinase 2,4 OS=Aedes aegypti OX=7159 GN=5579800 PE=4 SV=1	AAEL003953	0.981132	7.09951e-10	103.02	SGATLGT(0.019)GS(0.981)NVDQTTTGR	2	0.26923	1	1.36	0.736	0.874	1.557	0.842
A0A6I8T8X4	186	S	Map/microtubule affinity-regulating kinase 2,4 OS=Aedes aegypti OX=7159 GN=5579800 PE=4 SV=1	AAEL003953	1	0.0261048	40.352	LPDGS(1)FR	2	-0.70697	1	1.011	0.903	1.096	0.922	0.824
A0A6I8T8X4	764	S	Map/microtubule affinity-regulating kinase 2,4 OS=Aedes aegypti OX=7159 GN=5579800 PE=4 SV=1	AAEL003953	0.799919	3.26784e-05	90.348	S(0.009)IS(0.99)AS(0.029)S(0.8)T(0.167)KPS(0.005)R	2	0.16747	2	1.658	0.35	0.956	1.736	0.367
A0A6I8T8X4	250	S	Map/microtubule affinity-regulating kinase 2,4 OS=Aedes aegypti OX=7159 GN=5579800 PE=4 SV=1	AAEL003953	0.941016	3.55833e-11	120.77	S(0.941)HT(0.057)PS(0.001)T(0.001)IAQLQK	2	-0.19661	5	1.858	0.235	0.852	2.181	0.275
A0A6I8T8X4	761	S	Map/microtubule affinity-regulating kinase 2,4 OS=Aedes aegypti OX=7159 GN=5579800 PE=4 SV=1	AAEL003953	0.999969	6.82536e-15	138.55	SIS(1)ASSTKPSR	2	0.045302	7	1.384	0.342	1.285	1.077	0.266
A0A6I8T8X4	772	S	Map/microtubule affinity-regulating kinase 2,4 OS=Aedes aegypti OX=7159 GN=5579800 PE=4 SV=1	AAEL003953	0.942179	0.00013441	70.837	RAS(0.942)S(0.058)GGETLQIFQR	2	-0.29061	2	1.146		0.851	1.346
A0A6I8T8X4	130	S	Map/microtubule affinity-regulating kinase 2,4 OS=Aedes aegypti OX=7159 GN=5579800 PE=4 SV=1	AAEL003953	0.91311	0.000293598	72.209	GS(0.019)S(0.913)T(0.068)MFSSTNSK	2	-0.066423	1	0.937
A0A6I8T8X4	860	T	Map/microtubule affinity-regulating kinase 2,4 OS=Aedes aegypti OX=7159 GN=5579800 PE=4 SV=1	AAEL003953	0.999983	2.46308e-29	159.41	RQNT(1)IDSATIK	2	0.49841	7	0.937
A0A6I8T8X4	129	S	Map/microtubule affinity-regulating kinase 2,4 OS=Aedes aegypti OX=7159 GN=5579800 PE=4 SV=1	AAEL003953	0.773277	0.000370532	72.615	GS(0.773)S(0.217)T(0.009)MFSSTNSK	2	0.17612	1	1.381	0.517
A0A6I8T8X4	728	S	Map/microtubule affinity-regulating kinase 2,4 OS=Aedes aegypti OX=7159 GN=5579800 PE=4 SV=1	AAEL003953	0.911522	0.000258129	77.662	S(0.003)GS(0.912)S(0.085)LS(0.001)LR	2	-0.17557	1		0.981
A0A6I8T8X4	759	S	Map/microtubule affinity-regulating kinase 2,4 OS=Aedes aegypti OX=7159 GN=5579800 PE=4 SV=1	AAEL003953	0.996047	3.90625e-10	118.73	S(0.996)IS(0.004)ASSTKPSR	2	0.45363	2	1.079		0.929	1.163
A0A6I8T8X4	57	S	Map/microtubule affinity-regulating kinase 2,4 OS=Aedes aegypti OX=7159 GN=5579800 PE=4 SV=1	AAEL003953	0.999068	3.37337e-57	213	HS(0.001)S(0.999)VQPALANIK	2	-0.55536	2	1.211		0.774	1.565
A0A6I8T8X4	731	S	Map/microtubule affinity-regulating kinase 2,4 OS=Aedes aegypti OX=7159 GN=5579800 PE=4 SV=1	AAEL003953	0.995411	2.75094e-07	102.52	SGSS(0.005)LS(0.995)LR	2	-0.34458	4	1.122		0.878	1.278
A0A6I8T6Q9	1516	T	Uncharacterized protein OS=Aedes aegypti OX=7159 GN=5579659 PE=4 SV=1	AAEL003955	0.999053	0.00385221	42.863	PMNLLY(0.001)EPGELDEGKT(0.999)PER	3	-0.51992	1		1.632	0.369		4.427
A0A6I8T6Q9	1098	S	Uncharacterized protein OS=Aedes aegypti OX=7159 GN=5579659 PE=4 SV=1	AAEL003955	1	0.000283983	80.706	NRS(1)PLPFR	2	0.73045	3	0.877	1.288	0.823	1.065	1.566
A0A6I8T6Q9	1404	S	Uncharacterized protein OS=Aedes aegypti OX=7159 GN=5579659 PE=4 SV=1	AAEL003955	0.999902	6.60666e-05	90.15	VMTPS(1)PR	2	-0.058576	3	0.911	0.954	1.155	0.789	0.826
A0A6I8T6Q9	1414	S	Uncharacterized protein OS=Aedes aegypti OX=7159 GN=5579659 PE=4 SV=1	AAEL003955	0.998323	2.91348e-09	112.16	AVIVLS(0.002)DS(0.998)DNEKEK	2	1.9123	3	0.866	0.828	1.346	0.644	0.615
A0A6I8T6Q9	919	T	Uncharacterized protein OS=Aedes aegypti OX=7159 GN=5579659 PE=4 SV=1	AAEL003955	0.912611	0.000395134	69.485	S(0.045)GT(0.039)T(0.913)PT(0.003)LPPPSQK	2	0.9963	2	1.055		0.957	1.103
A0A6I8T6Q9	1573	S	Uncharacterized protein OS=Aedes aegypti OX=7159 GN=5579659 PE=4 SV=1	AAEL003955	0.996592	1.08403e-08	63.784	LS(0.997)DLDDAVLPS(0.001)S(0.001)S(0.001)GKPDGPDSGTVGDPK	3	0.12112	3	0.712		1.356	0.525
A0A6I8T6Q9	1468	T	Uncharacterized protein OS=Aedes aegypti OX=7159 GN=5579659 PE=4 SV=1	AAEL003955	0.999951	1.05287e-05	58.848	T(1)PPGFPSQPQPSQSK	2	1.004	3	0.831		1.218	0.681
A0A6I8T6Q9	899	T	Uncharacterized protein OS=Aedes aegypti OX=7159 GN=5579659 PE=4 SV=1	AAEL003955	0.952778	0.0132848	47.187	S(0.026)Y(0.022)T(0.953)PCLDEK	2	-0.36193	1		0.981
Q17E29	9	S	AAEL003956-PA OS=Aedes aegypti OX=7159 GN=5579655 PE=4 SV=1	AAEL003956	0.979447	1.27017e-17	128.4	FS(0.979)FET(0.019)S(0.001)KDADDEDEYNPFEK	2	-0.55368	4	1.521	1.163	0.211	7.186	5.494
Q1HQF5	3	S	AAEL003957-PA OS=Aedes aegypti OX=7159 GN=AAEL003957 PE=2 SV=1	AAEL003957	0.999677	0.000286559	71.879	AS(1)GVTVSDVCK	2	-0.12898	6	0.953	0.589	1.513	0.631	0.389
A0A1S4F6C9	12	S	Calpain 4, 6, 7, invertebrate OS=Aedes aegypti OX=7159 GN=5579666 PE=3 SV=1	AAEL003963	0.998138	3.9511e-08	100.04	SLDGS(0.998)DDGS(0.001)STSSR	2	-0.083122	3	0.977	0.836	1.21	0.808	0.692
A0A1S4F6C9	8	S	Calpain 4, 6, 7, invertebrate OS=Aedes aegypti OX=7159 GN=5579666 PE=3 SV=1	AAEL003963	0.999825	5.01307e-05	77.221	S(1)LDGSDDGSSTSSR	2	0.018633	2	1.442	0.443	1.105	1.305	0.401
Q17E49	256	S	AAEL003976-PA OS=Aedes aegypti OX=7159 GN=5579796 PE=4 SV=1	AAEL003976	1	0.00256807	61.56	APS(1)PVPK	2	0.5675	3	0.772	1.401	0.818	0.945	1.714
Q17E03	202	S	AAEL003990-PB OS=Aedes aegypti OX=7159 GN=AAEL003990 PE=3 SV=1	AAEL003990	0.799884	8.45713e-08	79.69	RPALQIEELPS(0.2)S(0.8)QPNPPHIR	3	0.21304	1	1.094	0.586	1.352	0.809	0.432
Q17E03	236	S	AAEL003990-PB OS=Aedes aegypti OX=7159 GN=AAEL003990 PE=3 SV=1	AAEL003990	0.981313	0.000129368	68.411	NS(0.018)AS(0.981)PS(0.08)S(0.64)PS(0.204)S(0.056)S(0.016)S(0.005)ANR	2	0.5366	2	0.772		1.286	0.601
Q17E10	178	S	AAEL003993-PA OS=Aedes aegypti OX=7159 GN=5563904 PE=3 SV=1	AAEL003993	0.998589	9.66488e-09	94.73	FGQPEIALGT(0.001)IPGAGGS(0.999)QR	2	0.70675	3	1.635	0.308	1.03	1.587	0.3
A0A1S4F6C6	297	S	Splicing factor, putative OS=Aedes aegypti OX=7159 GN=5563960 PE=4 SV=1	AAEL004010	0.973408	4.01068e-92	246.59	KT(0.027)S(0.973)VS(0.016)S(0.967)S(0.016)T(0.002)AEDDKNEPN	2	-0.079903	18	1.003	1.652	0.27	3.715	6.121
A0A1S4F6C6	300	S	Splicing factor, putative OS=Aedes aegypti OX=7159 GN=5563960 PE=4 SV=1	AAEL004010	0.966695	3.58621e-48	194.04	KT(0.027)S(0.973)VS(0.016)S(0.967)S(0.016)T(0.002)AEDDKNEPN	2	-0.079903	13	1.132	1.52	0.266	4.259	5.718
A0A1S4F6C6	209	S	Splicing factor, putative OS=Aedes aegypti OX=7159 GN=5563960 PE=4 SV=1	AAEL004010	0.999592	5.54622e-05	78.081	YGGGS(1)AGGMAGGR	2	3.1748	1	0.937
A0A6I8T6T2	410	S	Glucose dehydrogenase OS=Aedes aegypti OX=7159 GN=5563966 PE=3 SV=1	AAEL004025; AAEL004027	1	0.00315834	58.981	S(1)MAGGIR	2	-0.77859	2	0.921	0.781	1.338	0.688	0.584
A0A6I8T9P5	56	S	Flotillin-2 OS=Aedes aegypti OX=7159 GN=5563951 PE=3 SV=1	AAEL004041	1	1.00484e-38	185.74	EAECEKS(1)AMDVK	2	0.047701	3	0.981	0.799	1.247	0.787	0.641
Q5Q126	194	S	Glucosamine 6-phosphate N-acetyltransferase OS=Aedes aegypti OX=7159 GN=AAEL004042 PE=2 SV=1	AAEL004042	0.810182	0.00648194	48.527	YEQS(0.048)NS(0.81)IS(0.141)ANR	2	-0.5339	1		1.065	1.001		1.064
Q17DS4	14	S	AAEL004048-PA OS=Aedes aegypti OX=7159 GN=5564054 PE=3 SV=1	AAEL004048	1	4.92464e-120	274.17	MHGGFDPDKNDS(1)VS(1)LRDK	2	-0.13066	179	1.24	0.871	0.863	1.438	1.01
Q17DS4	12	S	AAEL004048-PA OS=Aedes aegypti OX=7159 GN=5564054 PE=3 SV=1	AAEL004048	1	6.33688e-41	184.35	MHGGFDPDKNDS(1)VS(1)LRDK	2	-0.13066	56	1.192	0.822	0.973	1.225	0.844
Q17DS4	481	T	AAEL004048-PA OS=Aedes aegypti OX=7159 GN=5564054 PE=3 SV=1	AAEL004048	1	9.60924e-09	103.73	KLEDT(1)PKQQQTEAER	3	0.29676	1	0.849	0.959	1.221	0.696	0.785
Q17DT2	4	S	AAEL004052-PA OS=Aedes aegypti OX=7159 GN=5564055 PE=4 SV=1	AAEL004052	0.819179	1.54793e-07	103.83	S(0.181)IS(0.819)DKNDGITR	2	-0.10515	1			1.094
Q17DT2	2	S	AAEL004052-PA OS=Aedes aegypti OX=7159 GN=5564055 PE=4 SV=1	AAEL004052	0.924984	4.64836e-14	126.56	S(0.925)IS(0.075)DKNDGITR	2	-0.11606	2	1.027	0.888
Q17DT3	295	T	Nucleoporin NUP53 OS=Aedes aegypti OX=7159 GN=5564034 PE=3 SV=1	AAEL004053	0.802891	0.0176663	51.135	VRS(0.175)LT(0.803)HIAY(0.022)K	2	-0.28403	1	0.937
Q17DT3	293	S	Nucleoporin NUP53 OS=Aedes aegypti OX=7159 GN=5564034 PE=3 SV=1	AAEL004053	0.996244	3.62458e-05	85.807	S(0.996)LT(0.004)HIAYK	2	0.35484	3	1.3		0.67	1.939
A0A1S4F6V3	379	S	Uncharacterized protein OS=Aedes aegypti OX=7159 GN=5564063 PE=4 SV=1	AAEL004068	0.996235	0.00385351	54.402	LDFS(0.996)DDDNS(0.004)AK	2	-0.11028	3	0.736	1.142	1.15	0.639	0.994
Q17DU6	19	S	AAEL004071-PA OS=Aedes aegypti OX=7159 GN=5564047 PE=3 SV=1	AAEL004071	0.976418	6.52659e-13	106.88	T(0.013)QS(0.976)VPLALY(0.005)HANVLDHY(0.005)ENPR	3	0.51489	3	0.846	1.334	0.808	1.046	1.649
A0A6I8T8Z3	88	S	WD-repeat protein OS=Aedes aegypti OX=7159 GN=5564140 PE=3 SV=1	AAEL004083; AAEL004109	0.999986	2.16819e-16	139.08	SAYGAS(1)EEMLETEK	2	0.076647	3	1.076	0.993	0.92	1.171	1.079
A0A6I8T8Z3	75	S	WD-repeat protein OS=Aedes aegypti OX=7159 GN=5564140 PE=3 SV=1	AAEL004083; AAEL004109	0.992305	0.000230129	73.632	S(0.002)S(0.005)S(0.992)Y(0.001)HLQHLK	3	0.31377	3	1.146	0.916	0.924	1.24	0.99
A0A6I8T933	175	S	Signal transduction protein lnk-realted OS=Aedes aegypti OX=7159 GN=5564176 PE=3 SV=1	AAEL004125	1	3.04349e-31	167.03	QHS(1)DEVELSGSR	3	-0.072773	6	0.95	1.27	0.758	1.252	1.674
Q17DK5	519	T	Cryptochrome-1 OS=Aedes aegypti OX=7159 GN=cry PE=3 SV=1	AAEL004146	0.992291	4.96298e-09	100.39	GGS(0.008)T(0.992)PPHCRPSDVEEIR	3	0.25601	4	0.972	1.181	0.83	1.172	1.424
Q1HRL5	52	S	60S ribosomal protein L29 OS=Aedes aegypti OX=7159 GN=AAEL004151 PE=2 SV=1	AAEL004151	0.959661	0.0110901	48.532	GNLS(0.96)REES(0.04)LK	2	0.087675	1		0.981
Q0IFQ3	104	S	Branchpoint-bridging protein OS=Aedes aegypti OX=7159 GN=5564257 PE=3 SV=1	AAEL004167	0.999596	2.54137e-08	100.07	GRES(1)DDRESAYDYK	3	-0.63535	3	0.532	1.639	0.833	0.639	1.966
Q0IFQ3	259	S	Branchpoint-bridging protein OS=Aedes aegypti OX=7159 GN=5564257 PE=3 SV=1	AAEL004167	0.998579	6.74683e-20	112.81	TGDLMIPQNPEERS(1)PS(0.999)PEPIYS(0.001)SDGK	3	-0.183	5	0.601	1.17	1.276	0.471	0.917
Q0IFQ3	257	S	Branchpoint-bridging protein OS=Aedes aegypti OX=7159 GN=5564257 PE=3 SV=1	AAEL004167	0.999683	6.74683e-20	112.81	TGDLMIPQNPEERS(1)PS(0.999)PEPIYS(0.001)SDGK	3	-0.183	5	0.601	1.17	1.276	0.471	0.917
Q1HQN7	166	S	AAEL004176-PA OS=Aedes aegypti OX=7159 GN=AAEL004176 PE=2 SV=1	AAEL004176	0.955004	1.75905e-07	108.23	RAPLVSS(0.006)T(0.039)S(0.955)RDK	3	-0.029416	11	0.917	1.011	1.085	0.844	0.931
Q0IFR6	391	S	AAEL004183-PA OS=Aedes aegypti OX=7159 GN=AAEL004183 PE=4 SV=1	AAEL004183	0.999473	9.54634e-11	116.87	PSS(0.999)TTAQGGPPAK	2	-0.15117	3	1.173	0.915	0.894	1.313	1.024
Q0IFR2	221	S	AAEL004195-PA OS=Aedes aegypti OX=7159 GN=5564249 PE=4 SV=1	AAEL004195	0.950762	8.88035e-39	179.97	EETPAAAPS(0.049)S(0.951)PK	3	-0.87496	53	1.043	0.901	1.06	0.984	0.85
Q0IFR2	181	S	AAEL004195-PA OS=Aedes aegypti OX=7159 GN=5564249 PE=4 SV=1	AAEL004195	0.951435	4.42573e-39	142.95	LLKPGEKPT(0.048)NYS(0.951)DEDEDTPNESTPTGDNATTTTSTSTSTATK	3	-0.23633	4	0.739	1.004	1.301	0.567	0.772
A0A1S4F781	485	S	Galectin OS=Aedes aegypti OX=7159 GN=5564247 PE=3 SV=1	AAEL004196	0.993378	1.61422e-26	143.47	NLS(0.993)NET(0.007)VVASSAPLNEVYEISGK	2	0.53092	4	0.803	1.547	0.619	1.298	2.497
A0A1S4F781	390	S	Galectin OS=Aedes aegypti OX=7159 GN=5564247 PE=3 SV=1	AAEL004196	1	0.000451103	72.29	LIQLPLQMS(1)R	2	-0.40875	1	0.937
Q17DH0	461	S	AAEL004211-PA OS=Aedes aegypti OX=7159 GN=5564357 PE=4 SV=1	AAEL004211	0.985645	1.60039e-10	86.208	KNS(0.997)KDS(0.986)GGES(0.011)S(0.006)QSNTPGTTPVK	3	1.1515	2	0.813	1.488	0.676	1.203	2.202
Q17DH0	458	S	AAEL004211-PA OS=Aedes aegypti OX=7159 GN=5564357 PE=4 SV=1	AAEL004211	0.997292	6.13195e-13	100.12	KNS(0.997)KDS(0.986)GGES(0.011)S(0.006)QSNTPGTTPVK	3	1.1515	5	0.729	1.548	0.705	1.034	2.193
Q17DF9	238	S	AAEL004213-PA OS=Aedes aegypti OX=7159 GN=5564352 PE=4 SV=1	AAEL004213	1	9.57835e-37	171.94	RAS(1)S(1)IPGLGNWSGPVVVSDTTER	2	0.15282	5	0.007	2.93	0.007	1.139	444.598
Q17DF9	213	T	AAEL004213-PA OS=Aedes aegypti OX=7159 GN=5564352 PE=4 SV=1	AAEL004213	0.999551	3.47744e-44	189.88	VQLTEEEIQMTAT(1)PNDEPTGK	2	0.56288	14	0.159	2.651	0.141	1.127	18.802
Q17DF9	237	S	AAEL004213-PA OS=Aedes aegypti OX=7159 GN=5564352 PE=4 SV=1	AAEL004213	1	2.4003e-22	137.46	RAS(1)S(1)IPGLGNWSGPVVVSDTTER	2	0.15282	11	0.905	1.301	0.775	1.167	1.679
Q17DF9	204	T	AAEL004213-PA OS=Aedes aegypti OX=7159 GN=5564352 PE=4 SV=1	AAEL004213	0.999991	9.71395e-08	82.479	VQLT(1)EEEIQMTATPNDEPTGK	2	-0.68965	1	0.668	1.263
Q17DG0	656	S	Glycogen [starch] synthase OS=Aedes aegypti OX=7159 GN=5564353 PE=3 SV=1	AAEL004221	0.996249	1.98852e-24	155.38	PVSAPPS(0.996)PS(0.002)S(0.001)S(0.001)R	2	-0.21363	8	0.491	1.844	0.653	0.752	2.821
Q17DG0	678	S	Glycogen [starch] synthase OS=Aedes aegypti OX=7159 GN=5564353 PE=3 SV=1	AAEL004221	0.970539	1.83328e-11	86.771	HTTPAPS(0.001)LHGS(0.023)DDEQDS(0.971)VDS(0.006)EEELEELK	3	0.37424	3		1.392	0.635		2.192
Q17DG0	672	S	Glycogen [starch] synthase OS=Aedes aegypti OX=7159 GN=5564353 PE=3 SV=1	AAEL004221	0.998851	1.30843e-50	185.47	HTTPAPS(0.001)LHGS(0.999)DDEQDSVDSEEELEELK	3	-0.059485	4	0.296	1.512	1.25	0.237	1.21
Q17DG0	652	S	Glycogen [starch] synthase OS=Aedes aegypti OX=7159 GN=5564353 PE=3 SV=1	AAEL004221	0.997008	2.08569e-05	62.57	AADFNY(0.002)PRPVS(0.997)APPS(0.486)PS(0.146)S(0.184)S(0.184)R	3	0.32551	2	0.821	1.178	1.011	0.813	1.165
Q17DG0	10	S	Glycogen [starch] synthase OS=Aedes aegypti OX=7159 GN=5564353 PE=3 SV=1	AAEL004221	0.998604	1.55629e-05	84.508	AES(0.999)S(0.001)SDLLAFLDR	2	-0.29726	2	1.296	0.296	1.439	0.9	0.206
A0A6I8T978	404	T	Myosin VI OS=Aedes aegypti OX=7159 GN=5564399 PE=3 SV=1	AAEL004227	1	0.00640504	55.314	GT(1)VIMVPLK	2	-0.4222	2	0.326	1.419	1.32	0.247	1.075
A0A6I8T978	1025	S	Myosin VI OS=Aedes aegypti OX=7159 GN=5564399 PE=3 SV=1	AAEL004227	1	4.49085e-21	141.69	LAQESNGQVEDS(1)PPLLR	2	0.1337	3	0.66	1.096	1.29	0.512	0.85
A0A6I8TA70	931	S	Arf6 guanine nucleotide exchange factor OS=Aedes aegypti OX=7159 GN=5564403 PE=4 SV=1	AAEL004236	0.996804	2.31072e-08	81.847	ESSPPVSDDGSDVDSLHS(0.003)FHYS(0.997)PK	3	-1.4461	3	0.995	1.077	0.92	1.083	1.172
A0A6I8TA70	95	S	Arf6 guanine nucleotide exchange factor OS=Aedes aegypti OX=7159 GN=5564403 PE=4 SV=1	AAEL004236	0.997646	0.00131862	63.766	HS(0.001)PAS(0.998)PLS(0.002)ER	2	-0.79932	3	1.125	0.971	0.886	1.269	1.095
A0A1S4F7C6	89	S	Juvenile hormone-inducible protein, putative OS=Aedes aegypti OX=7159 GN=5564404 PE=4 SV=1	AAEL004242	0.953284	0.00206123	63.185	NQFFT(0.047)RPS(0.953)FER	2	-0.077842	4	1.444	0.713	0.802	1.802	0.89
A0A1S4F7C6	405	S	Juvenile hormone-inducible protein, putative OS=Aedes aegypti OX=7159 GN=5564404 PE=4 SV=1	AAEL004242	0.99954	4.05007e-11	122.69	SES(1)TEGIYR	2	0.34098	5	1.147	0.675	1.19	0.963	0.567
A0A1S4F7C6	194	S	Juvenile hormone-inducible protein, putative OS=Aedes aegypti OX=7159 GN=5564404 PE=4 SV=1	AAEL004242	0.998901	0.00183364	50.831	IEPHKS(0.999)MVELFT(0.001)T(0.001)R	3	0.35463	2	1.475	0.416	1.097	1.345	0.379
A0A1S4F7C6	395	S	Juvenile hormone-inducible protein, putative OS=Aedes aegypti OX=7159 GN=5564404 PE=4 SV=1	AAEL004242	0.997602	0.00155907	53.453	MES(0.002)GADLS(0.998)AEVDNFR	2	-2.5829	2	0.924		1.109	0.833
A0A1S4F7C6	390	S	Juvenile hormone-inducible protein, putative OS=Aedes aegypti OX=7159 GN=5564404 PE=4 SV=1	AAEL004242	0.999864	0.000224845	65.423	MES(1)GADLSAEVDNFR	2	-0.051836	2	1.015		1.003	1.012
Q17D81	23	S	AAEL004284-PA OS=Aedes aegypti OX=7159 GN=5564516 PE=3 SV=1	AAEL004284	0.906994	0.000297515	65.175	IS(0.093)S(0.907)QIGEMGSGAGK	2	0.03333	2	1.285	0.55	1.17	1.098	0.469
Q17D81	107	S	AAEL004284-PA OS=Aedes aegypti OX=7159 GN=5564516 PE=3 SV=1	AAEL004284	1	5.53286e-19	143.76	AIEELNRS(1)QQ	2	-0.12562	2	1.312	0.355	1.354	0.969	0.262
Q17D81	30	S	AAEL004284-PA OS=Aedes aegypti OX=7159 GN=5564516 PE=3 SV=1	AAEL004284	1	5.34184e-12	124.77	ISSQIGEMGS(1)GAGK	2	-0.69067	1	1.285		0.688	1.867
Q16YK7	477	S	AAEL004285-PA OS=Aedes aegypti OX=7159 GN=AAEL004285 PE=4 SV=1	AAEL004285, AAEL008510	0.852342	0.00372443	55.196	IDS(0.001)WY(0.001)S(0.852)AT(0.059)S(0.087)R	2	-1.8246	1		1.493	0.524		2.847
Q16YK7	421	S	AAEL004285-PA OS=Aedes aegypti OX=7159 GN=AAEL004285 PE=4 SV=1	AAEL004285, AAEL008510	0.999988	1.10862e-49	205.65	HSIS(1)YNTTLDCHDCR	2	-0.23231	8	0.882	1.336	0.763	1.155	1.749
Q17D85	104	T	AAEL004286-PA OS=Aedes aegypti OX=7159 GN=AAEL004286 PE=4 SV=1	AAEL004286, AAEL018319	1	1.77869e-41	179.41	AHEINT(1)DDENELDEAEK	3	0.44249	3	0.791	0.958	1.291	0.613	0.742
Q17DA3	241	S	Dihydrolipoyllysine-residue acetyltransferase OS=Aedes aegypti OX=7159 GN=5564492 PE=3 SV=1	AAEL004294	0.886988	0.0211311	40.278	GS(0.001)GLY(0.023)GS(0.887)LT(0.066)S(0.024)K	2	0.73905	1	1.79	0.343	0.81	2.209	0.423
Q17DA3	280	S	Dihydrolipoyllysine-residue acetyltransferase OS=Aedes aegypti OX=7159 GN=5564492 PE=3 SV=1	AAEL004294	0.999814	0.000108976	54.167	AAAAGAPSVPAGAAYVDIPVS(1)NIR	3	0.48784	2	0.835	0.617	1.619	0.516	0.381
A0A6I8T9C7	475	S	ATP-citrate synthase OS=Aedes aegypti OX=7159 GN=5564509 PE=3 SV=1	AAEL004297	0.999691	0.000667363	59.728	YSQVEIGS(1)GEYQR	2	1.0934	1	1.146	0.958	0.876	1.307	1.093
A0A6I8T9D2	265	T	N-myc downstream regulated OS=Aedes aegypti OX=7159 GN=5564541 PE=3 SV=1	AAEL004307	0.863439	5.39322e-06	92.38	TPS(0.107)GT(0.863)PQT(0.03)AASLK	2	0.34086	1	1.309	0.576	1.112	1.177	0.518
A0A6I8T9D2	261	T	N-myc downstream regulated OS=Aedes aegypti OX=7159 GN=5564541 PE=3 SV=1	AAEL004307	0.994962	2.112e-14	133.28	T(0.995)PS(0.005)GTPQTAASLK	2	0.32949	5	1.972	0.248	0.703	2.804	0.353
A0A6I8T9D2	350	T	N-myc downstream regulated OS=Aedes aegypti OX=7159 GN=5564541 PE=3 SV=1	AAEL004307	0.982045	0.0139455	46.406	AS(0.018)T(0.982)LESVHF	2	-0.55864	1	1.433	0.462
Q17D71	148	S	Peptidylprolyl isomerase OS=Aedes aegypti OX=7159 GN=5564542 PE=4 SV=1	AAEL004313	1	1.15374e-35	171.3	EIDENKDMQLS(1)R	2	1.3225	11	0.686	1.503	0.805	0.853	1.868
A0A6I8TRN3	1898	T	Uncharacterized protein OS=Aedes aegypti OX=7159 GN=5564557 PE=4 SV=1	AAEL004314; AAEL004322; AAEL004324	0.999501	4.44206e-06	91.518	VEPVVT(1)PEIQSSIK	2	-0.34373	2	0.98	1.344	0.64	1.532	2.101
A0A6I8TRN3	1685	S	Uncharacterized protein OS=Aedes aegypti OX=7159 GN=5564557 PE=4 SV=1	AAEL004314; AAEL004322; AAEL004324	0.999788	6.96808e-12	123.28	SHETGTNLS(1)EHQLR	3	0.11429	4	1.215	0.9	0.86	1.412	1.046
A0A6I8TRN3	1750	S	Uncharacterized protein OS=Aedes aegypti OX=7159 GN=5564557 PE=4 SV=1	AAEL004314; AAEL004322; AAEL004324	0.997671	2.67809e-05	86.756	T(0.001)T(0.001)S(0.998)LSSLGSHR	2	0.82967	4	1.452	0.107	1.467	0.99	0.073
A0A6I8TRN3	779	S	Uncharacterized protein OS=Aedes aegypti OX=7159 GN=5564557 PE=4 SV=1	AAEL004314; AAEL004322; AAEL004324	0.999228	4.33577e-05	62.082	AS(0.999)Y(0.001)ANLTVLDYGDEEDGK	2	-0.31195	2	0.887		1.153	0.77
A0A6I8TRN3	1682	T	Uncharacterized protein OS=Aedes aegypti OX=7159 GN=5564557 PE=4 SV=1	AAEL004314; AAEL004322; AAEL004324	0.781124	1.62349e-15	138.05	SHET(0.001)GT(0.781)NLS(0.218)EHQLR	2	1	1	0.937
Q17D57	251	S	AAEL004317-PA OS=Aedes aegypti OX=7159 GN=5564549 PE=4 SV=1	AAEL004317	0.999805	0.000231756	66.568	EVRPS(1)PQLSTATK	3	0.41313	1	0.898	0.871	1.262	0.712	0.691
Q17D57	243	S	AAEL004317-PA OS=Aedes aegypti OX=7159 GN=5564549 PE=4 SV=1	AAEL004317	0.942798	0.00168544	60.161	VVAPT(0.057)PS(0.943)VIR	2	0.098829	3	1.132	0.559	1.337	0.847	0.418
Q17D57	241	T	AAEL004317-PA OS=Aedes aegypti OX=7159 GN=5564549 PE=4 SV=1	AAEL004317	0.941527	0.0135724	46.069	VVAPT(0.942)PS(0.058)VIR	2	-0.020164	1		0.537	1.589		0.338
A0A6I8T9I7	1157	S	Receptor protein-tyrosine kinase OS=Aedes aegypti OX=7159 GN=5564544 PE=4 SV=1	AAEL004319	0.850782	0.000339206	75.102	LPS(0.851)Y(0.132)T(0.018)NQDEK	2	0.54251	2	1.348	0.888	0.719	1.877	1.236
Q17D61	1335	S	AAEL004320-PA OS=Aedes aegypti OX=7159 GN=5564550 PE=4 SV=1	AAEL004320	0.98175	2.6663e-15	107.3	EQIS(0.018)EPS(0.982)PEPPREPVEKPDANMCLK	3	-1.0239	6	0.937	1.068	0.998	0.94	1.071
Q17D61	138	S	AAEL004320-PA OS=Aedes aegypti OX=7159 GN=5564550 PE=4 SV=1	AAEL004320	0.88388	1.17424e-08	90.475	EPVKEDES(0.039)S(0.039)RPGS(0.884)GT(0.039)GGDK	3	-0.2052	1			1.094
A0A6I8U5E7	586	S	Uncharacterized protein OS=Aedes aegypti OX=7159 GN=5564580 PE=4 SV=1	AAEL004330	0.998381	0.00368919	56.793	GKS(0.998)Y(0.002)ENIPAGGD	2	0.34083	3	1.162	0.598	1.26	0.921	0.475
A0A6I8TAA7	364	T	Casein kinase OS=Aedes aegypti OX=7159 GN=5564645 PE=3 SV=1	AAEL004351	0.962824	1.24444e-19	136.57	TMS(0.037)T(0.963)PVGSLQTGHEVVVSPNR	3	0.31412	6	0.99	1.189	0.801	1.236	1.486
A0A6I8T9F7	136	S	RING-type domain-containing protein OS=Aedes aegypti OX=7159 GN=5564631 PE=4 SV=1	AAEL004356	0.807296	9.02232e-05	71.354	Y(0.189)S(0.807)PT(0.004)FHHGSSSSR	3	-1.0972	3	0.742	1.077	1.214	0.611	0.887
Q17D27	2166	S	AAEL004375-PA OS=Aedes aegypti OX=7159 GN=AAEL004375 PE=3 SV=1	AAEL004375, AAEL012926, AAEL022046	0.911643	6.39433e-15	102.6	S(0.088)IS(0.912)GGYEPSSSSSSMSGGASNASSQK	2	-0.77054	4	0.922	1.226	0.839	1.098	1.461
Q17D27	1986	S	AAEL004375-PA OS=Aedes aegypti OX=7159 GN=AAEL004375 PE=3 SV=1	AAEL004375, AAEL012926, AAEL022046	0.964514	9.11175e-26	134.14	ASSDDDLLSTDLDGEGGS(0.965)LDDLS(0.027)S(0.007)S(0.001)K	2	-0.35991	1		1.193	0.858		1.392
A0A1S4F7G0	98	S	Heme peroxidase OS=Aedes aegypti OX=7159 GN=5564679 PE=4 SV=1	AAEL004390	0.982014	0.0148591	45.654	LNVT(0.034)S(0.984)S(0.982)HHQKR	2	-0.95078	1	1.669	0.122	1.199	1.392	0.102
A0A1S4F7G0	97	S	Heme peroxidase OS=Aedes aegypti OX=7159 GN=5564679 PE=4 SV=1	AAEL004390	0.984397	0.0148591	45.654	LNVT(0.034)S(0.984)S(0.982)HHQKR	2	-0.95078	1	1.669	0.122	1.199	1.392	0.102
A0A6I8TFN2	200	S	Uncharacterized protein OS=Aedes aegypti OX=7159 GN=5564681 PE=4 SV=1	AAEL004393; AAEL008333; AAEL008335	0.991538	0.00148939	62.088	S(0.008)IS(0.992)NPEAVMR	2	-0.77429	2	1.432	0.548	1.001	1.431	0.547
A0A6I8TFN2	985	S	Uncharacterized protein OS=Aedes aegypti OX=7159 GN=5564681 PE=4 SV=1	AAEL004393; AAEL008333; AAEL008335	0.998762	3.16032e-16	124.21	QGAIY(0.001)HGLATLLQQPS(0.999)PVIQR	3	-0.10844	3	1.095		0.91	1.203
A0A1S4F7T0	199	S	Uncharacterized protein OS=Aedes aegypti OX=7159 GN=5564686 PE=4 SV=1	AAEL004397	1	1.19199e-07	106.26	S(1)PIKVEDIR	2	-0.23257	2	0.829	1.271	0.898	0.922	1.414
A0A1S4F7T0	551	S	Uncharacterized protein OS=Aedes aegypti OX=7159 GN=5564686 PE=4 SV=1	AAEL004397	1	5.19324e-19	142.1	DRS(1)EMNLWR	3	-0.24128	4	0.877	0.882	1.274	0.687	0.693
A0A6I8TX85	590	S	Protein kinase domain-containing protein OS=Aedes aegypti OX=7159 GN=5564725 PE=4 SV=1	AAEL004412	0.755778	1.00694e-14	100.66	EGS(0.756)PS(0.178)S(0.05)S(0.016)PQPYEDDGVVVTSSASR	2	0.69522	4	0.423	1.97	0.592	0.714	3.328
A0A6I8TX85	572	S	Protein kinase domain-containing protein OS=Aedes aegypti OX=7159 GN=5564725 PE=4 SV=1	AAEL004412	1	2.19061e-05	90.872	ET(0.443)S(0.557)VDELVKS(1)PK	2	1.0946	2	0.818	1.401	0.765	1.071	1.834
A0A6I8TX85	467	S	Protein kinase domain-containing protein OS=Aedes aegypti OX=7159 GN=5564725 PE=4 SV=1	AAEL004412	0.992605	4.44196e-33	157.26	PT(0.007)KES(0.993)EGEQTESGNSSNSSSAEVEK	3	0.56401	2	1.652	0.813	0.447	3.695	1.82
A0A6I8TX85	380	S	Protein kinase domain-containing protein OS=Aedes aegypti OX=7159 GN=5564725 PE=4 SV=1	AAEL004412	0.999972	6.74781e-26	160.27	DS(1)KESTPVPVEDDSK	2	-0.0053773	9	0.814	1.318	0.863	0.942	1.526
A0A6I8TX85	959	S	Protein kinase domain-containing protein OS=Aedes aegypti OX=7159 GN=5564725 PE=4 SV=1	AAEL004412	0.962812	2.05544e-07	101.75	S(0.963)PS(0.037)GSSISSPLR	2	0.42209	2		1.133	0.924		1.226
A0A6I8TX85	556	S	Protein kinase domain-containing protein OS=Aedes aegypti OX=7159 GN=5564725 PE=4 SV=1	AAEL004412	0.999919	1.50231e-15	117.83	PAS(1)PLTLER	2	0.10011	6	0.756	1.198	1.064	0.71	1.126
A0A6I8TX85	1004	S	Protein kinase domain-containing protein OS=Aedes aegypti OX=7159 GN=5564725 PE=4 SV=1	AAEL004412	1	1.60131e-34	168.4	QRIS(1)PDSSVGSMDGGGSVR	2	-0.41804	6	0.767	1.141	1.113	0.688	1.025
A0A6I8TX85	984	S	Protein kinase domain-containing protein OS=Aedes aegypti OX=7159 GN=5564725 PE=4 SV=1	AAEL004412	0.814829	1.63741e-05	94.717	S(0.815)REDVS(0.185)IIVNK	2	-0.44527	1	1.141	0.865	0.987	1.156	0.877
A0A6I8TX85	447	S	Protein kinase domain-containing protein OS=Aedes aegypti OX=7159 GN=5564725 PE=4 SV=1	AAEL004412	0.983468	0.0016456	47.155	KS(0.983)PT(0.012)T(0.005)VPAPVLPPTAQR	2	-0.64816	2		0.97	1.106		0.877
A0A6I8TX85	961	S	Protein kinase domain-containing protein OS=Aedes aegypti OX=7159 GN=5564725 PE=4 SV=1	AAEL004412	0.999957	1.07272e-18	141	SPS(1)GSSISSPLR	2	0.14614	3	1.16	0.804	1.033	1.124	0.779
A0A6I8TX85	580	S	Protein kinase domain-containing protein OS=Aedes aegypti OX=7159 GN=5564725 PE=4 SV=1	AAEL004412	0.999991	1.34433e-05	86.497	KEHAPS(1)PPKS(0.5)S(0.5)PK	3	0.40192	8	0.813	0.911	1.319	0.616	0.69
A0A6I8TX85	752	S	Protein kinase domain-containing protein OS=Aedes aegypti OX=7159 GN=5564725 PE=4 SV=1	AAEL004412	0.999976	0.000741298	54.034	IS(1)GGGDEVVIVSNELNK	2	0.95544	1	1.12		0.881	1.273
A0A6I8TX85	789	S	Protein kinase domain-containing protein OS=Aedes aegypti OX=7159 GN=5564725 PE=4 SV=1	AAEL004412	0.999978	1.51508e-18	113.14	THVNESSTDDDFQSLDSLENLS(1)PK	3	-0.46609	2		0.981
A0A6I8TX85	507	S	Protein kinase domain-containing protein OS=Aedes aegypti OX=7159 GN=5564725 PE=4 SV=1	AAEL004412	0.776838	1.25555e-40	180.76	GPAPPPPHT(0.008)PS(0.214)S(0.777)PS(0.001)SR	2	0.13834	4	0.937
A0A6I8TX85	372	S	Protein kinase domain-containing protein OS=Aedes aegypti OX=7159 GN=5564725 PE=4 SV=1	AAEL004412	0.753485	0.0011748	65.179	LPDT(0.001)PT(0.15)S(0.753)LS(0.095)K	2	-0.23482	1	1.102	0.81
A0A6I8TX85	1061	S	Protein kinase domain-containing protein OS=Aedes aegypti OX=7159 GN=5564725 PE=4 SV=1	AAEL004412	0.777339	1.94934e-15	126.8	SDAESIAT(0.001)T(0.008)T(0.205)S(0.777)HDS(0.008)R	2	-0.16238	1		0.981
Q17CV7	355	S	Peroxin-13 OS=Aedes aegypti OX=7159 GN=5564788 PE=3 SV=1	AAEL004417	0.991129	6.88372e-06	84.62	LHSNET(0.005)GQS(0.991)ET(0.004)EA	2	0.24389	3	1.31	0.244	1.481	0.885	0.164
Q1HR21	157	T	ATP synthase subunit d, mitochondrial OS=Aedes aegypti OX=7159 GN=5564798 PE=2 SV=1	AAEL004423	0.994933	1.69404e-05	63.138	PS(0.005)FWPHT(0.995)PEEQEVGAPNAEPHH	3	0.048045	2	0.98	0.777	1.272	0.771	0.612
Q1HR21	10	S	ATP synthase subunit d, mitochondrial OS=Aedes aegypti OX=7159 GN=5564798 PE=2 SV=1	AAEL004423	0.95362	6.93541e-06	85.563	IAQS(0.046)S(0.954)VNWAALAER	2	0.2627	2		0.785	1.313		0.598
Q1HR21	41	S	ATP synthase subunit d, mitochondrial OS=Aedes aegypti OX=7159 GN=5564798 PE=2 SV=1	AAEL004423	1	0.001686	59.248	S(1)VMANPENPPK	2	0.77668	1	0.697	0.678	1.713	0.407	0.396
Q1HR21	117	S	ATP synthase subunit d, mitochondrial OS=Aedes aegypti OX=7159 GN=5564798 PE=2 SV=1	AAEL004423	0.999445	0.000525975	68.972	IADY(0.001)QS(0.999)QIAALK	2	0.79122	2	0.888		1.152	0.771
Q17CU1	205	S	AAEL004425-PA OS=Aedes aegypti OX=7159 GN=5564775 PE=4 SV=1	AAEL004425	0.996505	1.80739e-25	154.82	SDAS(0.003)DS(0.997)AEKEDQKDEL	2	-0.23124	8	1.038	1.005	0.951	1.093	1.058
Q17CT0	61	S	AAEL004434-PA OS=Aedes aegypti OX=7159 GN=5564768 PE=4 SV=1	AAEL004434	0.992233	0.000119258	89.08	Y(0.008)KIS(0.992)APR	2	0.96844	2	1.017	0.829	1.17	0.869	0.708
Q17CT0	292	S	AAEL004434-PA OS=Aedes aegypti OX=7159 GN=5564768 PE=4 SV=1	AAEL004434	1	4.84091e-15	132.61	NGGPLQIAPPS(1)PQK	2	-0.050932	4	0.925	0.823	1.283	0.721	0.641
Q17CT0	353	S	AAEL004434-PA OS=Aedes aegypti OX=7159 GN=5564768 PE=4 SV=1	AAEL004434	0.9975	0.00461162	57.175	NST(0.002)YS(0.998)DKLR	2	2.3872	2	1.023	0.652	1.362	0.751	0.479
Q17CT0	105	S	AAEL004434-PA OS=Aedes aegypti OX=7159 GN=5564768 PE=4 SV=1	AAEL004434	0.99994	0.000799933	57.148	KIDS(1)DLEGHPTPR	3	0.16869	1	1.836	0.268	0.841	2.183	0.318
Q17CT0	350	S	AAEL004434-PA OS=Aedes aegypti OX=7159 GN=5564768 PE=4 SV=1	AAEL004434	0.80005	1.24506e-15	129.46	VIALDGDT(0.033)KNS(0.8)T(0.161)YS(0.007)DK	2	-0.75656	2	0.972		1.053	0.924
Q17CV3	146	T	AAEL004436-PA OS=Aedes aegypti OX=7159 GN=5564793 PE=3 SV=1	AAEL004436	0.997793	1.57889e-32	160.8	ETAEAS(0.001)AAKT(0.998)PEGT(0.001)ETDQKEPVQ	3	-0.17835	10	1.059	0.944	0.993	1.067	0.95
Q17CU4	203	S	AAEL004440-PA OS=Aedes aegypti OX=7159 GN=5564786 PE=4 SV=1	AAEL004440	0.998315	1.82048e-05	86.114	SAS(0.998)ES(0.001)SMYK	2	-0.50501	3	1.39	0.431	1.179	1.179	0.365
Q17CU4	293	S	AAEL004440-PA OS=Aedes aegypti OX=7159 GN=5564786 PE=4 SV=1	AAEL004440	0.999315	0.0028842	56.569	NLT(0.001)LLNLS(0.999)NAK	2	0.4265	2	1.504	0.358	1.128	1.334	0.318
A0A1S4F806	369	S	RNA helicase OS=Aedes aegypti OX=7159 GN=5564860 PE=3 SV=1	AAEL004472	0.823796	5.22881e-05	73.834	HGVAPAPT(0.176)RPS(0.824)NR	3	-0.18154	3	0.979	0.751	1.302	0.752	0.577
A0A1S4F7R6	702	S	Ribosomal protein S6 kinase OS=Aedes aegypti OX=7159 GN=5564884 PE=3 SV=1	AAEL004474	0.925915	1.66119e-27	162.65	TPFAS(0.012)T(0.063)PNDS(0.926)PDMILAR	2	0.36833	3	0.796	1.422	0.768	1.036	1.853
A0A1S4F7R6	430	S	Ribosomal protein S6 kinase OS=Aedes aegypti OX=7159 GN=5564884 PE=3 SV=1	AAEL004474	1	9.14599e-19	139.22	S(1)PKDS(1)PGGPVSASAHEIFR	2	-0.6852	6	0.902	1.103	1	0.902	1.103
A0A1S4F7R6	434	S	Ribosomal protein S6 kinase OS=Aedes aegypti OX=7159 GN=5564884 PE=3 SV=1	AAEL004474	1	9.14599e-19	139.22	S(1)PKDS(1)PGGPVSASAHEIFR	3	0.00096388	9	0.698	1.126	1.212	0.576	0.929
A0A1S4F7R6	440	S	Ribosomal protein S6 kinase OS=Aedes aegypti OX=7159 GN=5564884 PE=3 SV=1	AAEL004474	0.980965	3.87551e-06	71.297	S(0.002)PKDS(0.998)PGGPVS(0.981)AS(0.019)AHEIFR	3	0.82793	1		0.931	1.15		0.809
A0A1S4F7R6	698	T	Ribosomal protein S6 kinase OS=Aedes aegypti OX=7159 GN=5564884 PE=3 SV=1	AAEL004474	0.97293	4.08632e-21	146.81	TPFAS(0.027)T(0.973)PNDSPDMILAR	2	-0.45614	2	1.217	0.689
A0A1S4F7Q8	452	T	Daxx-like protein OS=Aedes aegypti OX=7159 GN=5564935 PE=4 SV=1	AAEL004489	0.999394	1.58596e-10	87.881	VQDNDT(0.999)DEEGEPS(0.001)HSSKPSSSK	3	-0.21048	2	1.071	0.591	1.374	0.779	0.43
A0A6I8T9Q8	459	T	Amino acid transporter OS=Aedes aegypti OX=7159 GN=5564923 PE=3 SV=1	AAEL004496	0.918683	2.01389e-37	178.46	NDLAS(0.081)T(0.919)PNEILEAEPHELVELR	3	-0.23462	6	0.926	1.29	0.762	1.216	1.693
Q0IFN2	564	S	AAEL004500-PA OS=Aedes aegypti OX=7159 GN=AAEL004500 PE=3 SV=1	AAEL004500	0.998477	0.00380359	56.404	SDPVVS(0.998)Y(0.002)R	2	-1.3389	3	0.835	1.336	0.818	1.021	1.631
A0A1S4F7Y3	7	S	Valacyclovir hydrolase OS=Aedes aegypti OX=7159 GN=5564942 PE=4 SV=1	AAEL004507	0.811787	2.1433e-13	112.85	SGQPT(0.182)S(0.812)PS(0.005)S(0.001)LINLVDQHDR	2	1.5393	1		1.502	0.513		2.933
Q17CM1	411	S	AAEL004513-PA (Fragment) OS=Aedes aegypti OX=7159 GN=AAEL004513 PE=3 SV=1	AAEL004513	0.943135	1.34542e-10	106.93	TNSLLPIITT(0.001)S(0.003)NADS(0.943)PDS(0.053)R	2	0.63058	3	0.454	0.887	1.763	0.257	0.503
Q17CM1	429	S	AAEL004513-PA (Fragment) OS=Aedes aegypti OX=7159 GN=AAEL004513 PE=3 SV=1	AAEL004513	0.879732	7.51633e-39	181.51	IEDTS(0.001)S(0.037)S(0.88)T(0.083)NDLNK	2	-0.063611	3	0.777	1.149
A0A6I8T9K6	484	S	Phosphodiesterase OS=Aedes aegypti OX=7159 GN=5564986 PE=3 SV=1	AAEL004520	1	3.79476e-21	143.4	VFDFEANDLS(1)EDEGDAR	2	0.32243	3	0.979	1.125	0.886	1.105	1.269
A0A6I8T9K6	157	S	Phosphodiesterase OS=Aedes aegypti OX=7159 GN=5564986 PE=3 SV=1	AAEL004520	0.999997	4.31884e-08	110.31	AGS(1)GATTPVR	2	-0.62706	3	0.772	1.246	0.992	0.777	1.256
A0A6I8T9K6	167	S	Phosphodiesterase OS=Aedes aegypti OX=7159 GN=5564986 PE=3 SV=1	AAEL004520	1	0.000666548	69.846	KIS(1)AHEFER	3	-0.043388	2	0.817	1.107
Q17CI5	499	S	Coatomer subunit beta OS=Aedes aegypti OX=7159 GN=5565050 PE=4 SV=1	AAEL004546	0.939798	7.24178e-08	74.516	LAGDES(0.94)ENDENKT(0.06)PNAGAVPNNK	3	0.16153	2	0.845	1.235	0.919	0.919	1.345
Q17CG1	369	S	AAEL004549-PA OS=Aedes aegypti OX=7159 GN=AAEL004549 PE=4 SV=1	AAEL004549, AAEL004544, AAEL021657	0.995254	6.77725e-28	157.81	HGS(0.995)IS(0.005)SQSGEIPDQPTEK	3	-0.35278	5	1.423	0.7	0.841	1.693	0.832
Q17CG1	396	S	AAEL004549-PA OS=Aedes aegypti OX=7159 GN=AAEL004549 PE=4 SV=1	AAEL004549, AAEL004544, AAEL021657	0.901513	5.52731e-12	99.093	RDS(0.902)QAS(0.098)QSSSVSGVSSASAAR	3	0.52249	1	1.144	0.765
Q17CH2	34	S	AAEL004552-PA OS=Aedes aegypti OX=7159 GN=5565033 PE=3 SV=1	AAEL004552	1	4.23236e-06	97.797	LDRGS(1)PEIWPAK	2	-0.80535	2		0.967	1.11		0.871
A0A6I8TAP5	104	S	Synaptosomal-associated protein OS=Aedes aegypti OX=7159 GN=5565055 PE=3 SV=1	AAEL004559	0.999137	1.26682e-18	144.18	S(0.001)AS(0.999)FKEDDGTWK	2	-0.078618	4	0.962	1.008	1.035	0.93	0.974
Q1HQM1	248	S	26S protease regulatory subunit S10b OS=Aedes aegypti OX=7159 GN=5565051 PE=2 SV=1	AAEL004563	0.999155	2.41515e-07	99.669	RFS(0.999)EGT(0.001)SADR	2	-0.744	1	0.748	1.43	0.815	0.917	1.753
A0A6I8T9V1	1017	S	Uncharacterized protein OS=Aedes aegypti OX=7159 GN=5565069 PE=4 SV=1	AAEL004572; AAEL004578	0.923272	0.00891494	44.577	S(0.088)NS(0.923)QS(0.975)PPS(0.013)LLGGK	2	0.28212	1	0.953	1.254	0.771	1.237	1.627
A0A6I8T9V1	1019	S	Uncharacterized protein OS=Aedes aegypti OX=7159 GN=5565069 PE=4 SV=1	AAEL004572; AAEL004578	0.975267	0.00891494	44.577	S(0.088)NS(0.923)QS(0.975)PPS(0.013)LLGGK	2	0.28212	1	0.953	1.254	0.771	1.237	1.627
A0A6I8T9V1	623	S	Uncharacterized protein OS=Aedes aegypti OX=7159 GN=5565069 PE=4 SV=1	AAEL004572; AAEL004578	1	0.00890419	51.066	LS(1)PIGGR	2	-0.19126	1	0.919	0.807	1.31	0.702	0.615
A0A6I8TAR7	1878	S	Uncharacterized protein OS=Aedes aegypti OX=7159 GN=5565097 PE=4 SV=1	AAEL004583; AAEL004587	0.999191	7.45574e-11	114.99	EIPNGTEDS(0.001)RPNS(0.999)R	2	0.19161	6	0.904	1.342	0.731	1.237	1.837
A0A6I8TAR7	1874	S	Uncharacterized protein OS=Aedes aegypti OX=7159 GN=5565097 PE=4 SV=1	AAEL004583; AAEL004587	0.981756	0.00063388	62.617	EIPNGT(0.026)EDS(0.982)RPNS(0.992)R	3	1.554	2	0.911	1.279	0.793	1.149	1.613
A0A6I8TAR7	1905	S	Uncharacterized protein OS=Aedes aegypti OX=7159 GN=5565097 PE=4 SV=1	AAEL004583; AAEL004587	0.998035	3.74206e-05	79.676	DT(0.001)DS(0.998)DNELT(0.001)DTSIK	2	-0.17001	1	0.434		1.681	0.258
Q17CF0	391	S	Histone deacetylase OS=Aedes aegypti OX=7159 GN=5565108 PE=3 SV=1	AAEL004586	1	5.90482e-42	155.11	MLPHAPGVQVQAIPEDAVNEES(1)DDEDKVDKDER	4	0.31563	5	0.458	1.795	0.746	0.615	2.404
Q17CF0	419	S	Histone deacetylase OS=Aedes aegypti OX=7159 GN=5565108 PE=3 SV=1	AAEL004586	0.960049	3.90546e-10	107.39	IVPDNEFS(0.96)DS(0.04)EDEGEGGR	2	-0.87897	5	0.415	1.634	0.977	0.425	1.673
A0A6I8TL55	128	S	Modifier of mdg4 OS=Aedes aegypti OX=7159 GN=5573536 PE=4 SV=1	AAEL004601; AAEL004606; AAEL004609; AAEL004611; AAEL004614; AAEL004618; AAEL004627; AAEL004629; AAEL004635; AAEL004640; AAEL004649; AAEL004650; AAEL010576; AAEL016977; AAEL017026; AAEL017288; AAEL017487	0.998664	1.80586e-42	191.44	GLTETGESAPT(0.001)HPS(0.999)PAK	2	0.50158	8	1.002	1.033	0.96	1.045	1.077
A0A6I8TAT0	77	S	Sorting nexin OS=Aedes aegypti OX=7159 GN=5565148 PE=4 SV=1	AAEL004620	0.999989	3.70384e-19	140.91	RYS(1)DFEWLR	2	0.033514	3	0.817	1.55	0.6	1.361	2.585
A0A1S4F867	277	S	WD_REPEATS_REGION domain-containing protein OS=Aedes aegypti OX=7159 GN=5565185 PE=4 SV=1	AAEL004630	0.963708	5.17468e-84	244.85	KGHS(0.036)S(0.964)EEELDDEEEPYEEK	2	0.025663	10	1.197	0.726	1.075	1.113	0.675
A0A1S4F867	276	S	WD_REPEATS_REGION domain-containing protein OS=Aedes aegypti OX=7159 GN=5565185 PE=4 SV=1	AAEL004630	0.936944	3.21683e-35	172.77	KGHS(0.937)S(0.063)EEELDDEEEPYEEK	2	1.6267	7	0.82	0.808	1.424	0.576	0.568
A0A6I8U6P2	1822	S	Uncharacterized protein OS=Aedes aegypti OX=7159 GN=5565160 PE=4 SV=1	AAEL004632; AAEL004651	1	9.51638e-15	126.07	QQS(1)PQTVDTATSTK	2	-0.54962	1		1.338	0.696		1.925
A0A6I8U6P2	3131	T	Uncharacterized protein OS=Aedes aegypti OX=7159 GN=5565160 PE=4 SV=1	AAEL004632; AAEL004651	0.974542	0.00291987	58.04	S(0.025)IT(0.975)PIGQPPAR	2	1.1181	1	1.047	1.116	0.816	1.282	1.367
A0A1S4F875	347	S	Mitochondrial ribosomal protein L1 OS=Aedes aegypti OX=7159 GN=5565138 PE=4 SV=1	AAEL004643	1	1.04446e-76	223.46	AGEEEAAEES(1)DEEDEQK	2	-0.37377	2
A0A6I8TW30	261	S	Uncharacterized protein OS=Aedes aegypti OX=7159 GN=5565223 PE=3 SV=1	AAEL004655; AAEL004664	0.999932	0.00713714	48.568	TPVS(1)PGAAR	2	-1.019	2	1.103	1.151	0.711	1.551	1.619
A0A6I8TWQ2	1022	T	Uncharacterized protein OS=Aedes aegypti OX=7159 GN=5565233 PE=4 SV=1	AAEL004655; AAEL004664	0.948854	0.0135468	46.101	CT(0.05)T(0.949)PLS(0.001)GDEK	2	-1.2918	1	1.32	1.06	0.56	2.356	1.891
A0A6I8TWQ2	434	S	Uncharacterized protein OS=Aedes aegypti OX=7159 GN=5565233 PE=4 SV=1	AAEL004655; AAEL004664	0.968498	3.66174e-06	91.414	STPS(0.008)NS(0.968)AT(0.114)NS(0.909)LEK	2	2.2309	1	0.905	1.075	1.027	0.88	1.047
A0A6I8TWQ2	438	S	Uncharacterized protein OS=Aedes aegypti OX=7159 GN=5565233 PE=4 SV=1	AAEL004655; AAEL004664	0.909356	3.66174e-06	91.414	STPS(0.008)NS(0.968)AT(0.114)NS(0.909)LEK	2	2.2309	1	0.905	1.075	1.027	0.88	1.047
A0A6I8TWQ2	11	S	Uncharacterized protein OS=Aedes aegypti OX=7159 GN=5565233 PE=4 SV=1	AAEL004655; AAEL004664	0.999996	6.80801e-11	120.55	GHS(1)PHFSPSR	3	0.18282	5	0.59	1.207	1.248	0.472	0.967
A0A6I8TWQ6	458	S	DUF4739 domain-containing protein OS=Aedes aegypti OX=7159 GN=5565208 PE=4 SV=1	AAEL004658	1	0.000239632	69.331	S(1)FDDEDDEEDVGR	2	-0.94675	1	1.217	0.919	0.837	1.453	1.098
A0A6I8TWQ6	781	S	DUF4739 domain-containing protein OS=Aedes aegypti OX=7159 GN=5565208 PE=4 SV=1	AAEL004658	1	6.15651e-25	155.92	NSFVEVPKS(1)PPAFK	2	0.63751	4	1.049	0.977	0.967	1.085	1.011
A0A6I8TWQ6	924	S	DUF4739 domain-containing protein OS=Aedes aegypti OX=7159 GN=5565208 PE=4 SV=1	AAEL004658	0.782319	2.1926e-10	98.766	PLSNVDSDKENQS(0.218)S(0.782)EEKLDK	3	0.056036	1		0.976	1.099		0.888
A0A6I8TWQ6	958	T	DUF4739 domain-containing protein OS=Aedes aegypti OX=7159 GN=5565208 PE=4 SV=1	AAEL004658	0.879825	9.10395e-17	126.91	EHT(0.001)DGKT(0.119)T(0.88)PENSSNENLR	3	-1.0718	3	0.787	1.019	1.227	0.642	0.83
A0A6I8TWQ6	65	S	DUF4739 domain-containing protein OS=Aedes aegypti OX=7159 GN=5565208 PE=4 SV=1	AAEL004658	1	5.52031e-62	214.08	HNEAS(1)DEDLGLPQSPITPQR	3	0.25836	8	1.191	0.726	1.083	1.1	0.67
A0A6I8TWQ6	829	S	DUF4739 domain-containing protein OS=Aedes aegypti OX=7159 GN=5565208 PE=4 SV=1	AAEL004658	0.814133	0.000272852	77.776	RIS(0.814)S(0.296)S(0.518)S(0.372)EDIK	2	-0.21876	2	0.382	0.483	2.298	0.166	0.21
A0A6I8TWQ6	861	S	DUF4739 domain-containing protein OS=Aedes aegypti OX=7159 GN=5565208 PE=4 SV=1	AAEL004658	0.798593	7.83963e-13	115.54	SSNYNSGS(0.009)S(0.193)S(0.799)GDELVVMR	2	-0.050598	2	0.995	0.921
A0A6I8TWQ6	844	S	DUF4739 domain-containing protein OS=Aedes aegypti OX=7159 GN=5565208 PE=4 SV=1	AAEL004658	0.864301	8.55171e-08	105.2	S(0.136)GS(0.864)EELLEK	2	0.042894	2	0.916		1.119	0.818
A0A6I8TWQ6	917	S	DUF4739 domain-containing protein OS=Aedes aegypti OX=7159 GN=5565208 PE=4 SV=1	AAEL004658	0.97816	0.00117852	54.15	PLSNVDS(0.978)DKENQS(0.017)S(0.005)EEK	2	-0.5107	1	0.781		1.276	0.612
A0A1S4F8E1	247	S	Pseudouridylate synthase OS=Aedes aegypti OX=7159 GN=5565232 PE=3 SV=1	AAEL004663	0.997682	0.00151902	64.749	RIS(0.998)Y(0.001)VS(0.001)IEDSQSDAK	2	3.0933	2	1.019	1.134	0.828	1.231	1.371
A0A1S4F8B0	145	T	Nuclear lamin L1 alpha, putative OS=Aedes aegypti OX=7159 GN=5565210 PE=4 SV=1	AAEL004680	0.968823	2.84836e-05	75.017	LTDMDS(0.031)EPQT(0.969)PDAQEK	2	0.87993	1	0.847		1.2	0.705
A0A6I8U8L6	91	S	Uncharacterized protein OS=Aedes aegypti OX=7159 GN=5565260 PE=3 SV=1	AAEL004687	0.945191	3.45293e-08	82.479	AS(0.945)LS(0.055)QIPHGSGAHSELAMESR	3	0.051729	1		1.25	0.794		1.574
A0A1S4F8D1	536	S	RING-type E3 ubiquitin transferase OS=Aedes aegypti OX=7159 GN=5565265 PE=3 SV=1	AAEL004697	0.999827	9.80732e-16	138.91	LEDLGS(1)DDDSVTK	2	-0.27461	14	0.824	1.234	0.944	0.873	1.308
Q0IFK9	724	S	AAEL004699-PA OS=Aedes aegypti OX=7159 GN=5565266 PE=4 SV=1	AAEL004699	1	4.39027e-102	253.15	GNNANNFGGNTNAGGNNFQAS(1)PGNQNR	3	2.7611	5	0.735	1.487	0.767	0.958	1.94
Q0IFK9	16	T	AAEL004699-PA OS=Aedes aegypti OX=7159 GN=5565266 PE=4 SV=1	AAEL004699	0.976638	9.97608e-37	170.65	AEQSTGGET(0.977)ET(0.023)DGPKPDAEHQR	4	0.89565	5	1.327	0.964	0.66	2.01	1.46
Q0IFK9	18	T	AAEL004699-PA OS=Aedes aegypti OX=7159 GN=5565266 PE=4 SV=1	AAEL004699	0.991214	3.6716e-22	130.8	KAEQSTGGET(0.009)ET(0.991)DGPKPDAEHQR	4	0.10777	4	0.98	1.177	0.827	1.185	1.424
Q0IFK9	564	T	AAEL004699-PA OS=Aedes aegypti OX=7159 GN=5565266 PE=4 SV=1	AAEL004699	0.999627	2.77467e-07	109.07	MEQLKT(1)PISAR	2	0.64089	3	0.975	0.973	1.059	0.921	0.92
Q0IFK9	11	S	AAEL004699-PA OS=Aedes aegypti OX=7159 GN=5565266 PE=4 SV=1	AAEL004699	0.999981	1.7978e-126	273.63	AEQS(1)T(0.999)GGET(0.001)ETDGPKPDAEHQR	3	-1.2434	19	0.998	0.953	1.056	0.946	0.903
Q0IFK9	12	T	AAEL004699-PA OS=Aedes aegypti OX=7159 GN=5565266 PE=4 SV=1	AAEL004699	0.999985	2.19966e-64	206.77	KAEQS(1)T(1)GGETETDGPKPDAEHQR	4	-0.1004	15	0.919	0.991	1.106	0.831	0.896
Q0IFK9	811	S	AAEL004699-PA OS=Aedes aegypti OX=7159 GN=5565266 PE=4 SV=1	AAEL004699	1	2.99091e-17	130.05	NNFDNDNS(1)FGGGNNFGNNR	2	2.5502	3	1.051	0.872	1.083	0.97	0.805
Q0IFK9	963	S	AAEL004699-PA OS=Aedes aegypti OX=7159 GN=5565266 PE=4 SV=1	AAEL004699	1	7.83506e-13	108.49	S(1)GGNFGGNNSGFNSGNAGGNK	2	-1.6687	1	1.123		0.877	1.281
A0A1S4F8D5	340	S	Uncharacterized protein OS=Aedes aegypti OX=7159 GN=5565271 PE=4 SV=1	AAEL004702	0.991364	1.91199e-07	102.52	VT(0.009)S(0.991)PGGTTSHIR	2	1.1249	6	1.022	0.885	1.103	0.927	0.803
A0A6I8TA44	156	S	Protein phosphatase type 2c OS=Aedes aegypti OX=7159 GN=5565323 PE=3 SV=1	AAEL004709	0.999989	4.3326e-32	166.61	DCANTKDS(1)DDEVNER	2	0.46556	6	0.857	1.273	0.864	0.992	1.473
Q17C29	125	S	AAEL004715-PA OS=Aedes aegypti OX=7159 GN=5565301 PE=3 SV=1	AAEL004715	0.786161	1.29219e-10	91.079	AS(0.786)PS(0.174)S(0.04)DLDSTGSSSCDEFIMER	2	-1.0112	1			1.094
Q17BZ1	34	S	Methionine aminopeptidase 2 OS=Aedes aegypti OX=7159 GN=5565353 PE=3 SV=1	AAEL004738	1	1.87094e-52	172.73	AAVETKPVEVQDNLVNDEEKEEINDENVDENVS(1)DEK	4	-0.27593	4	0.68	1.345	0.989	0.688	1.361
Q17BX9	910	S	AAEL004743-PA OS=Aedes aegypti OX=7159 GN=AAEL004743 PE=4 SV=1	AAEL004743	0.987462	2.20717e-31	170.78	QNSEIS(0.987)GS(0.012)QTSLR	2	-0.14989	4	0.282	2.334	0.351	0.803	6.64
Q17BX9	874	S	AAEL004743-PA OS=Aedes aegypti OX=7159 GN=AAEL004743 PE=4 SV=1	AAEL004743	0.999942	2.26161e-19	147.7	AQLESNVS(1)NEELK	2	0.0033985	3	0.99	1.121	0.877	1.13	1.278
Q17BX9	890	S	AAEL004743-PA OS=Aedes aegypti OX=7159 GN=AAEL004743 PE=4 SV=1	AAEL004743	0.996384	0.000131897	77.221	S(0.996)RS(0.199)GS(0.794)T(0.01)S(0.001)SGNESFSR	2	0.16659	2	1.026	0.953	1.023	1.003	0.931
Q17BX9	280	S	AAEL004743-PA OS=Aedes aegypti OX=7159 GN=AAEL004743 PE=4 SV=1	AAEL004743	0.99759	1.12767e-24	155.88	EVHDVTS(0.001)T(0.002)AS(0.998)FKK	2	0.26774	9	1.09	0.88	1.028	1.06	0.856
Q17BX9	940	S	AAEL004743-PA OS=Aedes aegypti OX=7159 GN=AAEL004743 PE=4 SV=1	AAEL004743	0.986832	1.22299e-19	151.04	LIEQEKS(0.987)ET(0.011)GS(0.002)VK	2	-0.44172	5	0.851	0.952	1.227	0.693	0.776
Q17BX9	903	S	AAEL004743-PA OS=Aedes aegypti OX=7159 GN=AAEL004743 PE=4 SV=1	AAEL004743	0.998636	2.06367e-14	129.25	SGSTSSGNES(0.001)FS(0.999)R	2	0.62322	4	0.649	0.978	1.434	0.453	0.683
Q17BX9	897	S	AAEL004743-PA OS=Aedes aegypti OX=7159 GN=AAEL004743 PE=4 SV=1	AAEL004743	0.99862	1.0562e-10	116.06	S(0.077)GS(0.861)T(0.062)S(0.002)S(0.999)GNESFSR	2	0.26735	11	0.743	0.861	1.455	0.511	0.591
Q17BX9	894	S	AAEL004743-PA OS=Aedes aegypti OX=7159 GN=AAEL004743 PE=4 SV=1	AAEL004743	0.984203	7.47725e-15	135.72	S(0.015)GS(0.984)T(0.001)S(0.006)S(0.993)GNESFSR	2	0.38764	10	1.519	0.522	0.928	1.637	0.563
Q17BX9	915	S	AAEL004743-PA OS=Aedes aegypti OX=7159 GN=AAEL004743 PE=4 SV=1	AAEL004743	0.934905	4.5195e-19	142.84	QNSEIS(0.048)GS(0.413)QT(0.604)S(0.935)LRR	2	0.45158	10	1.179	0.622	1.212	0.973	0.513
Q17BX9	912	S	AAEL004743-PA OS=Aedes aegypti OX=7159 GN=AAEL004743 PE=4 SV=1	AAEL004743	0.933495	5.71099e-12	125.51	QNS(0.002)EIS(0.029)GS(0.933)QT(0.103)S(0.933)LR	2	0.24314	10	1.337	0.29	1.398	0.957	0.207
Q17BX9	907	S	AAEL004743-PA OS=Aedes aegypti OX=7159 GN=AAEL004743 PE=4 SV=1	AAEL004743	1	3.45548e-25	162.81	QNS(1)EIS(0.001)GS(0.008)QT(0.21)S(0.782)LR	2	-0.97202	23	1.275	0.125	1.655	0.77	0.075
Q17BX9	896	S	AAEL004743-PA OS=Aedes aegypti OX=7159 GN=AAEL004743 PE=4 SV=1	AAEL004743	0.757692	1.10871e-06	97.095	SGS(0.003)T(0.108)S(0.758)S(0.132)GNES(0.606)FS(0.394)R	2	-0.66043	1			1.094
Q17BX9	901	S	AAEL004743-PA OS=Aedes aegypti OX=7159 GN=AAEL004743 PE=4 SV=1	AAEL004743	0.948999	1.10871e-06	97.095	S(0.013)GS(0.226)T(0.122)S(0.486)S(0.158)GNES(0.949)FS(0.047)R	2	-1.188	3	1.258		0.72	1.746
A0A1S4F8K9	213	S	Uncharacterized protein OS=Aedes aegypti OX=7159 GN=5565376 PE=4 SV=1	AAEL004775	0.995477	1.32515e-34	172.73	LSDDVDTVTGNS(0.002)S(0.003)QQS(0.995)PK	2	-0.66507	2	0.907	1.014
Q95P51	74	S	Ornithine decarboxylase antizyme OS=Aedes aegypti OX=7159 GN=Oda PE=2 SV=1	AAEL004783	0.999983	2.15212e-11	118.02	TDHDRAS(1)PLKEYNR	3	0.61532	2	0.776	0.935	1.333	0.582	0.701
Q95P51	68	T	Ornithine decarboxylase antizyme OS=Aedes aegypti OX=7159 GN=Oda PE=2 SV=1	AAEL004783	0.86278	0.000176713	65.231	T(0.863)DHDRAS(0.106)PLKEY(0.031)NR	4	-1.1568	1	0.937
A0A6I8TB40	312	S	Potassium-dependent sodium-calcium exchanger, putative OS=Aedes aegypti OX=7159 GN=5565484 PE=3 SV=1	AAEL004814	0.870484	8.19313e-08	87.654	IS(0.953)Y(0.047)DS(0.87)S(0.128)GES(0.001)DQSDDSR	2	-0.67342	1
A0A6I8TB40	309	S	Potassium-dependent sodium-calcium exchanger, putative OS=Aedes aegypti OX=7159 GN=5565484 PE=3 SV=1	AAEL004814	0.953104	8.19313e-08	87.654	IS(0.953)Y(0.047)DS(0.87)S(0.128)GES(0.001)DQSDDSR	2	-0.67342	1
A0A6I8TA61	89	S	Nucleolar complex protein 2 homolog OS=Aedes aegypti OX=7159 GN=5565497 PE=3 SV=1	AAEL004818	1	9.00919e-06	85.563	TVEPEDVGS(1)DVEK	2	-2.1124	1		0.765	1.334		0.573
Q0IFH0	583	T	AAEL004839-PA OS=Aedes aegypti OX=7159 GN=AAEL004839 PE=3 SV=1	AAEL004839	0.995823	0.023555	42.947	LT(0.004)EPMQICT(0.996)PPK	2	-2.3008	1		0.981
Q0IFH4	214	S	AAEL004849-PA OS=Aedes aegypti OX=7159 GN=AAEL004849 PE=4 SV=1	AAEL004849	1	2.96176e-06	77.597	SPANIS(1)PGK	2	-0.14772	1
Q1HRU0	194	Y	ADP/ATP translocase OS=Aedes aegypti OX=7159 GN=5565544 PE=2 SV=1	AAEL004855	0.999992	0.00305193	66.267	AAY(1)FGCFDTAK	2	0.012798	3	1.211	0.709	1.077	1.125	0.658
Q1HRU0	27	T	ADP/ATP translocase OS=Aedes aegypti OX=7159 GN=5565544 PE=2 SV=1	AAEL004855	1	0.00028308	81.017	T(1)AVAPIER	2	-0.46206	1	1.072	0.631	1.328	0.807	0.475
Q1HRU0	250	S	ADP/ATP translocase OS=Aedes aegypti OX=7159 GN=5565544 PE=2 SV=1	AAEL004855	0.994618	0.0015539	80.014	AKS(0.995)EIMY(0.005)K	2	0.31232	10	1.18	0.526	1.318	0.895	0.398
A0A1S4F958	111	S	Limd1 OS=Aedes aegypti OX=7159 GN=5565601 PE=4 SV=1	AAEL004874	0.992551	2.70303e-24	141.17	VSNS(0.993)PT(0.007)HSLGGSSHHS(0.054)GGGS(0.946)PR	3	-0.4201	3	0.737	1.739	0.483	1.522	3.594
A0A1S4F958	485	S	Limd1 OS=Aedes aegypti OX=7159 GN=5565601 PE=4 SV=1	AAEL004874	0.998106	1.64408e-28	154.7	APSAVS(0.998)PT(0.002)PSQLSTGSGSGK	2	0.23003	3	0.66	1.503	0.837	0.789	1.796
A0A1S4F958	127	S	Limd1 OS=Aedes aegypti OX=7159 GN=5565601 PE=4 SV=1	AAEL004874	0.946151	2.70303e-24	141.17	VSNS(0.993)PT(0.007)HSLGGSSHHS(0.054)GGGS(0.946)PR	3	-0.4201	2	0.614	1.32
Q17BS7	415	S	AAEL004877-PA OS=Aedes aegypti OX=7159 GN=5565615 PE=3 SV=1	AAEL004877, AAEL027692	0.92351	1.61803e-06	94.569	S(0.007)LS(0.924)T(0.055)S(0.014)ALPAESNPK	2	0.53879	3	0.764	1.566	0.644	1.186	2.432
A0A6I8U9Z1	399	S	Uncharacterized protein OS=Aedes aegypti OX=7159 GN=5565596 PE=3 SV=1	AAEL004880	0.967871	0.000479513	53.96	VKELS(0.968)AEAS(0.032)GAPHEEGR	3	0.47961	1	0.893	0.983	1.143	0.783	0.86
A0A6I8TAB5	191	T	Uncharacterized protein OS=Aedes aegypti OX=7159 GN=5565603 PE=4 SV=1	AAEL004882; AAEL004892	0.999999	3.02173e-07	68.616	KKDDDEAT(1)VVAPEAQDHDNLPELSVLSEK	4	0.663	2	0.837		1.211	0.691
A0A6I8TU66	90	S	Uncharacterized protein OS=Aedes aegypti OX=7159 GN=5565599 PE=4 SV=1	AAEL004890	0.999995	0.00148939	62.088	TFDDAS(1)PELR	2	0.23984	1			1.094
A0A6I8TAC0	308	S	Monocarboxylate transporter OS=Aedes aegypti OX=7159 GN=5565651 PE=4 SV=1	AAEL004905	1	1.00949e-08	110.74	DPDWMIEEEKLES(1)R	2	-0.11489	2	1.123	1.101	0.743	1.511	1.482
A0A6I8TAC0	485	S	Monocarboxylate transporter OS=Aedes aegypti OX=7159 GN=5565651 PE=4 SV=1	AAEL004905	0.985853	0.00024354	58.693	GGGS(0.004)T(0.004)WS(0.986)LDET(0.005)NLALK	2	0.024669	1		0.847	1.244		0.681
Q17BP3	320	S	Post-GPI attachment to proteins factor 3 OS=Aedes aegypti OX=7159 GN=5565658 PE=3 SV=1	AAEL004910	0.999956	2.89923e-10	115.68	HELYGS(1)ADDDTR	2	0.44283	3	0.906	1.066	1.038	0.873	1.026
A0A6I8TA67	755	S	DEAD box ATP-dependent RNA helicase OS=Aedes aegypti OX=7159 GN=5565654 PE=4 SV=1	AAEL004911	1	4.94865e-10	106.22	KGS(1)VPDVVPSGITLDPSR	2	3.1025	6	0.979	1.306	0.683	1.434	1.913
A0A6I8TA67	391	S	DEAD box ATP-dependent RNA helicase OS=Aedes aegypti OX=7159 GN=5565654 PE=4 SV=1	AAEL004911	0.991143	0.000247987	61.757	VNSAVEMDS(0.991)IEDLS(0.009)K	2	0.69103	1	0.756		1.306	0.579
Q17BL7	29	S	Carbonic anhydrase OS=Aedes aegypti OX=7159 GN=5565700 PE=3 SV=1	AAEL004930	0.999899	0.00758067	46.955	QS(1)PIDIVTDK	2	3.3446	1		0.163	2.006		0.081
Q17BL7	245	S	Carbonic anhydrase OS=Aedes aegypti OX=7159 GN=5565700 PE=3 SV=1	AAEL004930	1	4.44233e-05	85.45	EDCPCDDS(1)LHK	2	-1.7059	1			1.094
A0A1S4F960	534	S	Uncharacterized protein OS=Aedes aegypti OX=7159 GN=5565680 PE=3 SV=1	AAEL004936	0.964394	3.04512e-22	145.65	NDDLSFDNDS(0.964)LS(0.036)AIQSQLK	2	1.5182	3	0.959	1.178	0.851	1.127	1.384
A0A1S4F960	281	S	Uncharacterized protein OS=Aedes aegypti OX=7159 GN=5565680 PE=3 SV=1	AAEL004936	0.994886	1.04015e-52	197.54	GIDESTLNS(0.005)S(0.995)DCEDEQPALK	2	-0.028025	8	1.019	1.107	0.859	1.186	1.289
A0A1S4F960	310	S	Uncharacterized protein OS=Aedes aegypti OX=7159 GN=5565680 PE=3 SV=1	AAEL004936	0.996985	2.63368e-27	154.13	RLETLEAETADLKS(0.997)PDGT(0.003)K	3	0.22815	6	1.278	0.87	0.82	1.557	1.06
Q17BM0	405	T	AAEL004938-PA OS=Aedes aegypti OX=7159 GN=AAEL004938 PE=4 SV=1	AAEL004938	1	8.78558e-06	76.21	IDEEPIPAT(1)PPPQPS(1)PR	2	0.13924	4	2.565	0.207	0.058	44.112	3.553
Q17BM0	325	T	AAEL004938-PA OS=Aedes aegypti OX=7159 GN=AAEL004938 PE=4 SV=1	AAEL004938	0.991205	2.81763e-18	117.03	VEEPT(0.008)T(0.991)PSDSNNNHVEEIVVVER	3	0.89689	4	1.318	1.042	0.582	2.266	1.793
Q17BM0	411	S	AAEL004938-PA OS=Aedes aegypti OX=7159 GN=AAEL004938 PE=4 SV=1	AAEL004938	1	3.22959e-16	131.09	IDEEPIPAT(1)PPPQPS(1)PR	2	0.13924	17	0.584	1.491	0.938	0.622	1.588
Q17BM0	609	T	AAEL004938-PA OS=Aedes aegypti OX=7159 GN=AAEL004938 PE=4 SV=1	AAEL004938	0.999572	0.000904103	69.345	KWS(1)LT(1)PPTK	2	1.2873	6	1.468	0.848	0.623	2.355	1.359
Q17BM0	84	S	AAEL004938-PA OS=Aedes aegypti OX=7159 GN=AAEL004938 PE=4 SV=1	AAEL004938	0.99759	0.000702571	70.028	SS(0.002)S(0.998)LGINK	2	0.082689	3	0.995	1.033	0.969	1.027	1.067
Q17BM0	424	T	AAEL004938-PA OS=Aedes aegypti OX=7159 GN=AAEL004938 PE=4 SV=1	AAEL004938	0.944128	1.74739e-14	97.997	AKPT(0.008)PQPIPQT(0.944)PPT(0.048)VEPVDLEDVALPETPIPAR	4	0.067559	6	1.141	0.947	0.895	1.276	1.06
Q17BM0	278	T	AAEL004938-PA OS=Aedes aegypti OX=7159 GN=AAEL004938 PE=4 SV=1	AAEL004938	1	1.90694e-15	137.81	LKIEET(1)PPPENPEDVK	3	0.88928	19	1.069	0.956	0.97	1.102	0.985
Q17BM0	93	S	AAEL004938-PA OS=Aedes aegypti OX=7159 GN=AAEL004938 PE=4 SV=1	AAEL004938	0.999618	0.000139293	81.017	TSES(1)PPPLR	2	-0.40819	8	1.108	0.794	1.104	1.005	0.72
Q17BM0	441	T	AAEL004938-PA OS=Aedes aegypti OX=7159 GN=AAEL004938 PE=4 SV=1	AAEL004938	1	1.55205e-17	108.28	AKPTPQPIPQTPPTVEPVDLEDVALPET(1)PIPAR	3	0.034772	4	1.296	0.671	1.022	1.269	0.658
Q17BM0	58	S	AAEL004938-PA OS=Aedes aegypti OX=7159 GN=AAEL004938 PE=4 SV=1	AAEL004938	0.991146	0.00946931	47.971	RGS(0.991)LVS(0.009)IR	2	-0.52028	1	1.285	0.628	1.082	1.188	0.58
Q17BM0	519	S	AAEL004938-PA OS=Aedes aegypti OX=7159 GN=AAEL004938 PE=4 SV=1	AAEL004938	0.959821	2.43009e-60	208.98	ISES(0.96)T(0.04)GDIESLQNSGTER	2	-0.36427	3	1.311	0.421	1.282	1.023	0.328
Q17BM0	607	S	AAEL004938-PA OS=Aedes aegypti OX=7159 GN=AAEL004938 PE=4 SV=1	AAEL004938	0.999952	0.000904103	69.345	KWS(1)LT(1)PPTK	2	1.2873	2	0.937
Q17BI9	1236	S	AAEL004942-PA OS=Aedes aegypti OX=7159 GN=AAEL004942 PE=4 SV=1	AAEL004942	0.999667	1.00245e-15	133.16	REDS(1)DDESVISTVTK	2	2.8146	3	0.987	1.208	0.783	1.261	1.541
A0A1S4F957	31	S	Inositol-1-monophosphatase OS=Aedes aegypti OX=7159 GN=5565741 PE=3 SV=1	AAEL004967	1	0.00275721	45.422	QCGPIVLEGFRNS(1)AK	3	-0.17947	1		1.076	0.988		1.09
A0A6I8TBA9	260	S	Uncharacterized protein OS=Aedes aegypti OX=7159 GN=5565778 PE=4 SV=1	AAEL004972	0.986249	0.000215831	68.42	NDS(1)PNRS(0.999)PS(0.986)PS(0.014)NLT(0.001)K	2	-0.74892	5	0.783	1.247	0.979	0.8	1.274
A0A6I8TBA9	258	S	Uncharacterized protein OS=Aedes aegypti OX=7159 GN=5565778 PE=4 SV=1	AAEL004972	0.999467	5.49675e-17	124.2	NDS(1)PNRS(0.999)PS(0.978)PS(0.021)NLT(0.001)K	2	-0.505	8	0.733	1.168	1.124	0.651	1.038
A0A6I8TBA9	254	S	Uncharacterized protein OS=Aedes aegypti OX=7159 GN=5565778 PE=4 SV=1	AAEL004972	0.999958	4.24377e-06	87.802	NDS(1)PNRS(0.999)PS(0.986)PS(0.014)NLT(0.001)K	2	-0.74892	6	0.579	1.254	1.208	0.48	1.038
A0A6I8TBA9	297	T	Uncharacterized protein OS=Aedes aegypti OX=7159 GN=5565778 PE=4 SV=1	AAEL004972	0.773646	1.20428e-12	103.33	TPPVYSQSPVPPNLPPPIT(0.774)PT(0.226)K	2	-1.6138	7	1.143	0.856	0.994	1.15	0.86
A0A6I8TBA9	397	S	Uncharacterized protein OS=Aedes aegypti OX=7159 GN=5565778 PE=4 SV=1	AAEL004972	0.975845	5.56127e-12	122.01	QSLLTQT(0.024)S(0.976)PPWMSSR	2	-0.056257	10	0.927	0.966	1.124	0.825	0.859
A0A6I8TBA9	531	S	Uncharacterized protein OS=Aedes aegypti OX=7159 GN=5565778 PE=4 SV=1	AAEL004972	0.996416	2.48801e-15	108.19	SYQQTPVYVQNQEY(0.003)S(0.996)PQPAT(0.001)TQK	3	0.68945	3	1.247	0.77	0.968	1.287	0.795
A0A6I8TBA9	465	S	Uncharacterized protein OS=Aedes aegypti OX=7159 GN=5565778 PE=4 SV=1	AAEL004972	1	2.59638e-39	188.85	PQQS(1)PQPTTSVSR	2	-0.14283	12	1.114	0.805	1.086	1.025	0.741
A0A6I8TBA9	550	S	Uncharacterized protein OS=Aedes aegypti OX=7159 GN=5565778 PE=4 SV=1	AAEL004972	1	2.40583e-24	153.14	IIPIQMEQS(1)PIK	2	0.3676	12	1.119	0.742	1.148	0.975	0.647
A0A6I8TBA9	452	S	Uncharacterized protein OS=Aedes aegypti OX=7159 GN=5565778 PE=4 SV=1	AAEL004972	0.996068	6.39892e-11	104.81	SSES(0.001)IT(0.003)AAPPS(0.996)PPKPAPVPK	2	0.3569	7	1.12	0.643	1.258	0.891	0.51
A0A6I8TBA9	435	S	Uncharacterized protein OS=Aedes aegypti OX=7159 GN=5565778 PE=4 SV=1	AAEL004972	0.978966	0.00393895	54.982	S(0.021)NS(0.979)NEFAVK	2	-0.48459	2	1.629	0.373	0.964	1.69	0.388
Q3ZDP2	212	S	RNA helicase OS=Aedes aegypti OX=7159 GN=5565755 PE=2 SV=1	AAEL004978	0.999996	3.40519e-08	106.93	VNVTGENPPS(1)PIK	2	-0.11551	1	0.443	0.559	2.141	0.207	0.261
A0A0P6K0U0	595	S	Phospholipid-transporting ATPase OS=Aedes aegypti OX=7159 GN=5565760 PE=2 SV=1	AAEL004981	0.984483	4.42991e-39	173.09	TDLNSPSSS(0.015)GS(0.984)ITSLNSLAGGIMK	2	-1.3533	5	1.133	1.078	0.758	1.496	1.423
A0A0P6K0U0	598	S	Phospholipid-transporting ATPase OS=Aedes aegypti OX=7159 GN=5565760 PE=2 SV=1	AAEL004981	0.913215	6.81437e-08	78.678	TDLNS(0.005)PS(0.027)S(0.03)S(0.098)GS(0.664)IT(0.255)S(0.913)LNS(0.008)LAGGIMK	2	0.12592	3	0.964	0.954	1.094	0.881	0.871
A0A0P6K0U0	509	S	Phospholipid-transporting ATPase OS=Aedes aegypti OX=7159 GN=5565760 PE=2 SV=1	AAEL004981	0.99915	3.40192e-05	85.837	S(0.001)IS(0.999)IETQESVK	2	0.61808	3	0.939	0.952	1.126	0.835	0.846
A0A1S4F9C9	22	S	Aquaporin OS=Aedes aegypti OX=7159 GN=5565801 PE=3 SV=1	AAEL005001	1	6.9434e-22	151.01	DSHLPMPAEQAPS(1)DVGK	2	-0.40081	21	1.222	0.457	1.345	0.909	0.34
A0A1S4F9C9	278	T	Aquaporin OS=Aedes aegypti OX=7159 GN=5565801 PE=3 SV=1	AAEL005001	0.998114	3.02676e-13	122.39	ELPQDEQTAMVT(0.002)KT(0.998)PEEMK	2	-1.4963	4	1.131	0.395	1.52	0.744	0.26
A0A6I8TAA4	243	T	Aquaporin OS=Aedes aegypti OX=7159 GN=5565804 PE=3 SV=1	AAEL005008	0.999933	0.000348757	78.264	ELT(1)ALNTEK	2	-0.1368	1	1.353	0.36	1.302	1.039	0.277
A0A6I8TZN7	231	T	Uncharacterized protein OS=Aedes aegypti OX=7159 GN=5565805 PE=3 SV=1	AAEL005009	0.999485	1.15334e-06	95.197	YRPRT(0.999)PESSHELK	4	-0.017082	6	1.058	0.795	1.161	0.912	0.685
A0A6I8TZN7	220	S	Uncharacterized protein OS=Aedes aegypti OX=7159 GN=5565805 PE=3 SV=1	AAEL005009	0.989888	0.000730494	69.786	SSIS(0.99)PT(0.01)DR	2	0.1254	1	0.788	0.805	1.463	0.539	0.55
A0A6I8TZN7	330	T	Uncharacterized protein OS=Aedes aegypti OX=7159 GN=5565805 PE=3 SV=1	AAEL005009	0.876661	4.1044e-14	126.16	MDDKPT(0.123)T(0.877)PIAK	2	0.10604	3	1.047		0.966	1.085
Q17BA4	506	S	Mediator of RNA polymerase II transcription subunit 15 OS=Aedes aegypti OX=7159 GN=MED15 PE=3 SV=1	AAEL005022	0.999373	1.56133e-21	123.16	NIGQS(0.517)PGQS(0.172)LNT(0.311)PGQAAAPS(0.999)PLNPQEEHLY(0.001)K	3	0.13624	5	0.964	1.014	1.027	0.939	0.987
Q17BA4	491	S	Mediator of RNA polymerase II transcription subunit 15 OS=Aedes aegypti OX=7159 GN=MED15 PE=3 SV=1	AAEL005022	0.920464	1.10583e-12	95.002	NIGQS(0.92)PGQS(0.069)LNT(0.01)PGQAAAPSPLNPQEEHLYK	3	0.0229	5	1.042	0.882	1.082	0.963	0.816
Q17BA4	433	T	Mediator of RNA polymerase II transcription subunit 15 OS=Aedes aegypti OX=7159 GN=MED15 PE=3 SV=1	AAEL005022	0.967298	0.000543115	73.499	S(0.033)VT(0.967)PNQFLR	2	-0.40767	3	1.187	0.616	1.21	0.981	0.51
A0A1S4F9D6	884	S	ATP-dependent bile acid permease OS=Aedes aegypti OX=7159 GN=5565841 PE=3 SV=1	AAEL005043	0.999999	1.91271e-32	174	SNQS(1)DEGVPR	2	-0.21305	7	1.192	0.844	0.951	1.253	0.887
A0A1S4F9D6	881	S	ATP-dependent bile acid permease OS=Aedes aegypti OX=7159 GN=5565841 PE=3 SV=1	AAEL005043	0.997177	1.91271e-32	174	LVS(0.003)IRS(0.997)NQS(1)DEGVPR	2	0.3527	4	1.346	0.692	0.94	1.433	0.737
Q17B91	176	S	AAEL005046-PA OS=Aedes aegypti OX=7159 GN=AAEL005046 PE=4 SV=1	AAEL005046	0.99995	7.19206e-39	182.47	DDS(1)PREELSVEDR	2	0.88468	9	0.771	1.091	1.166	0.661	0.936
Q17B91	274	T	AAEL005046-PA OS=Aedes aegypti OX=7159 GN=AAEL005046 PE=4 SV=1	AAEL005046	0.966107	0.000490223	76.357	MAS(0.034)T(0.966)PPQPPPK	2	-0.3214	4	0.812	1.05	1.164	0.698	0.902
Q17B91	172	Y	AAEL005046-PA OS=Aedes aegypti OX=7159 GN=AAEL005046 PE=4 SV=1	AAEL005046	0.821641	3.37394e-33	177.6	Y(0.822)RDDS(0.171)PREELS(0.007)VEDR	2	-1.2248	2	0.759		1.302	0.584
Q17B68	94	Y	Electron transfer flavoprotein subunit beta OS=Aedes aegypti OX=7159 GN=AAEL005056 PE=3 SV=1	AAEL005056, AAEL025321	1	1.74673e-08	112.44	DY(1)ELLQPIHVSK	2	-2.7889	3	1.11	0.949	0.929	1.195	1.021
Q17B68	25	S	Electron transfer flavoprotein subunit beta OS=Aedes aegypti OX=7159 GN=AAEL005056 PE=3 SV=1	AAEL005056, AAEL025321	0.928438	0.00230976	48.288	VKPDKS(0.928)GVVT(0.072)EGVK	3	0.16957	1	0.761	0.891	1.4	0.543	0.637
A0A6I8U314	2081	S	Uncharacterized protein OS=Aedes aegypti OX=7159 GN=5568525 PE=4 SV=1	AAEL005066	0.999867	5.46517e-39	188.04	KELNQS(0.982)T(0.018)QS(1)LPTK	2	1.1389	7	0.732	0.659	1.692	0.433	0.39
A0A6I8U314	2078	S	Uncharacterized protein OS=Aedes aegypti OX=7159 GN=5568525 PE=4 SV=1	AAEL005066	0.990073	5.46517e-39	188.04	KELNQS(0.99)T(0.01)QS(1)LPTK	2	1.2988	9	0.901	0.537	1.632	0.553	0.329
A0A6I8U314	2079	T	Uncharacterized protein OS=Aedes aegypti OX=7159 GN=5568525 PE=4 SV=1	AAEL005066	0.7788	8.79055e-20	151.39	KELNQS(0.197)T(0.779)QS(0.024)LPTK	2	-0.35784	1		0.981
A0A6I8U314	2012	S	Uncharacterized protein OS=Aedes aegypti OX=7159 GN=5568525 PE=4 SV=1	AAEL005066	0.930273	3.34888e-07	92.805	S(0.027)LHGS(0.93)PT(0.03)AGNY(0.005)QANY(0.007)NK	2	1.0856	2	1.294	0.608
Q17B74	2	S	AAEL005069-PA OS=Aedes aegypti OX=7159 GN=5565927 PE=4 SV=1	AAEL005069	0.969438	1.68701e-11	119.47	S(0.969)AS(0.031)AMSPEYDYLFK	2	1.0843	3	0.972	1.448	0.533	1.824	2.717
Q17B74	10	Y	AAEL005069-PA OS=Aedes aegypti OX=7159 GN=5565927 PE=4 SV=1	AAEL005069	0.959125	8.05185e-08	105.03	SASAMS(0.008)PEY(0.959)DY(0.033)LFK	2	0.80264	3	1.102	1.12	0.747	1.477	1.499
Q17B74	183	S	AAEL005069-PA OS=Aedes aegypti OX=7159 GN=5565927 PE=4 SV=1	AAEL005069	0.788343	4.48103e-13	125.73	VGPPS(0.211)S(0.788)AAEAPSAVK	2	0.057102	3	0.978	0.832	1.213	0.807	0.686
Q17B74	182	S	AAEL005069-PA OS=Aedes aegypti OX=7159 GN=5565927 PE=4 SV=1	AAEL005069	0.924435	9.87446e-09	106.58	VGPPS(0.924)S(0.076)AAEAPSAVK	2	-0.043221	3	1.099	0.724	1.192	0.922	0.607
Q17B47	285	S	AAEL005084-PA OS=Aedes aegypti OX=7159 GN=5565954 PE=3 SV=1	AAEL005084	0.999981	1.94313e-15	126.84	VES(1)VSELTAQMFDAK	2	-1.2868	3	1.151	0.761	1.089	1.057	0.699
Q1HR35	13	S	60S ribosomal protein L30 OS=Aedes aegypti OX=7159 GN=AAEL005085 PE=2 SV=1	AAEL005085, AAEL005220	1	0.00757689	46.001	ALES(1)INAR	2	-0.81505	1
A0A1S4F9H9	10	S	Uncharacterized protein OS=Aedes aegypti OX=7159 GN=5565964 PE=4 SV=1	AAEL005086	0.999703	2.5373e-07	91.276	SSATGALGS(1)GHNLTADR	2	-0.28354	3	0.846	0.93	1.258	0.673	0.739
A0A6I8TAK3	324	S	Carboxylic ester hydrolase OS=Aedes aegypti OX=7159 GN=5578160 PE=3 SV=1	AAEL005113	1	5.3153e-12	122.19	DLLLHS(1)PDVPSENEK	2	1.082	5	0.862	0.918	1.252	0.688	0.733
Q16ED0	206	S	AAEL005114-PA OS=Aedes aegypti OX=7159 GN=AAEL005114 PE=4 SV=1	AAEL005114	1	0.000385841	72.928	VLPRS(1)PR	2	-0.0064569	3	0.807	1.372	0.81	0.996	1.692
A0A6I8T7K7	12	S	Carboxylic ester hydrolase OS=Aedes aegypti OX=7159 GN=5566029 PE=3 SV=1	AAEL005123	0.997752	0.000450862	64.588	LDCGS(0.998)PDAS(0.002)VAEK	2	-0.5064	2	1.045	0.868
Q17B03	661	S	AAEL005134-PA OS=Aedes aegypti OX=7159 GN=5566067 PE=3 SV=1	AAEL005134, AAEL023653	0.97561	8.57914e-62	211.14	LSDVFAQSPLPSSS(0.001)LT(0.023)AS(0.976)PK	2	-0.098606	9	1.022	1.113	0.848	1.206	1.313
Q17B03	637	S	AAEL005134-PA OS=Aedes aegypti OX=7159 GN=5566067 PE=3 SV=1	AAEL005134, AAEL023653	0.898811	1.42934e-55	203.3	GTTTDSTVQATDLSQS(0.088)ES(0.899)AS(0.01)S(0.003)DGK	2	1.5408	2	1.02		0.998	1.023
Q17AZ1	140	S	AAEL005145-PA OS=Aedes aegypti OX=7159 GN=5566045 PE=4 SV=1	AAEL005145	0.999951	3.16205e-15	114.9	EADPFYIPGDFS(1)DEEGPPPSK	2	0.026661	5	0.887	1.177	0.935	0.949	1.259
A0A6I8TAQ8	483	S	Liprin-beta1, putative OS=Aedes aegypti OX=7159 GN=5566064 PE=3 SV=1	AAEL005149	1	1.9007e-06	84.107	GFS(1)VPNLADSETLSSDR	2	3.1473	3	1.078	0.979	0.932	1.156	1.051
A0A6I8T7P8	163	T	Cytochrome c oxidase subunit 4 OS=Aedes aegypti OX=7159 GN=5566092 PE=3 SV=1	AAEL005170	0.864261	0.000344261	64.249	MLDLGVGNIT(0.864)GLS(0.074)S(0.062)K	2	0.11483	2	1.031	0.745	1.248	0.826	0.598
A0A6I8TAU1	1139	S	Uncharacterized protein OS=Aedes aegypti OX=7159 GN=5566116 PE=4 SV=1	AAEL005174; AAEL005209	0.999997	1.75395e-09	108.86	NAS(1)PIPNNPYSPDVLQK	2	0.21731	2	1.019	1.093	0.874	1.166	1.25
A0A6I8TAU1	1238	T	Uncharacterized protein OS=Aedes aegypti OX=7159 GN=5566116 PE=4 SV=1	AAEL005174; AAEL005209	1	2.94036e-18	138.82	KQT(1)PDLPTQLTHSTDDEK	3	0.55603	2	0.842	1.2	0.961	0.876	1.249
A0A6I8TAU1	1686	T	Uncharacterized protein OS=Aedes aegypti OX=7159 GN=5566116 PE=4 SV=1	AAEL005174; AAEL005209	0.876436	3.28707e-16	122.84	VQGGHT(0.876)S(0.876)PERPS(0.124)S(0.124)PVFAPGHLR	2	0.77121	5		1.046	1.022		1.025
A0A6I8TAU1	1687	S	Uncharacterized protein OS=Aedes aegypti OX=7159 GN=5566116 PE=4 SV=1	AAEL005174; AAEL005209	0.876436	4.88107e-26	152.53	VQGGHT(0.876)S(0.876)PERPS(0.124)S(0.124)PVFAPGHLR	2	0.77121	11	0.955	0.972	1.083	0.881	0.898
A0A6I8TAU1	1693	S	Uncharacterized protein OS=Aedes aegypti OX=7159 GN=5566116 PE=4 SV=1	AAEL005174; AAEL005209	0.851342	4.88107e-26	152.53	VQGGHT(0.196)S(0.804)PERPS(0.149)S(0.851)PVFAPGHLR	3	0.43553	5	0.97	0.941	1.1	0.881	0.854
A0A6I8TAU1	1401	T	Uncharacterized protein OS=Aedes aegypti OX=7159 GN=5566116 PE=4 SV=1	AAEL005174; AAEL005209	0.969046	5.9854e-47	168.33	DT(0.031)GQT(0.969)PPS(0.022)T(0.148)PT(0.83)YGAQLVDTSHPIDEEQTMNK	3	-0.24072	5	1.085	0.837	1.083	1.002	0.773
A0A6I8TAU1	1407	T	Uncharacterized protein OS=Aedes aegypti OX=7159 GN=5566116 PE=4 SV=1	AAEL005174; AAEL005209	0.83019	1.01006e-40	157.38	DT(0.031)GQT(0.969)PPS(0.022)T(0.148)PT(0.83)YGAQLVDTSHPIDEEQTMNK	3	-0.24072	1	1.098	0.828	1.077	1.019	0.768
A0A6I8TAU1	443	S	Uncharacterized protein OS=Aedes aegypti OX=7159 GN=5566116 PE=4 SV=1	AAEL005174; AAEL005209	0.849716	4.28379e-08	93.551	STES(0.001)S(0.004)IAMLVPS(0.85)PT(0.145)EEVK	2	-0.51247	3	1.207	0.761	1.025	1.178	0.742
A0A6I8TAU1	1595	S	Uncharacterized protein OS=Aedes aegypti OX=7159 GN=5566116 PE=4 SV=1	AAEL005174; AAEL005209	0.817179	8.66074e-12	119.76	QS(0.183)S(0.817)DMLHEEQPQETR	2	-0.24521	5	1.353	0.65	0.979	1.382	0.663
A0A6I8TAU1	1177	S	Uncharacterized protein OS=Aedes aegypti OX=7159 GN=5566116 PE=4 SV=1	AAEL005174; AAEL005209	0.960314	9.31819e-42	165.61	DPT(0.038)S(0.96)PT(0.002)LEVPDDSELPADSKEEDDAVENDR	3	0.2018	3	1.286	0.675	1.028	1.252	0.657
A0A6I8TAU1	1623	S	Uncharacterized protein OS=Aedes aegypti OX=7159 GN=5566116 PE=4 SV=1	AAEL005174; AAEL005209	0.863455	4.00817e-12	123.14	MYCS(0.863)T(0.131)S(0.003)S(0.002)ITAAEEIR	2	-0.39616	3	1.311	0.625	1.057	1.241	0.591
A0A6I8TAU1	1464	S	Uncharacterized protein OS=Aedes aegypti OX=7159 GN=5566116 PE=4 SV=1	AAEL005174; AAEL005209	0.768608	4.32916e-22	148.44	VPTPEPIPEEPS(0.227)S(0.769)PT(0.005)IDR	2	0.10285	7	1.702	0.461	0.781	2.18	0.59
A0A6I8TAU1	1484	S	Uncharacterized protein OS=Aedes aegypti OX=7159 GN=5566116 PE=4 SV=1	AAEL005174; AAEL005209	0.963155	0.00255459	61.235	NKPLS(0.963)PET(0.037)IK	2	-0.1143	2	1.117	0.678	1.223	0.913	0.555
A0A6I8TAU1	1454	T	Uncharacterized protein OS=Aedes aegypti OX=7159 GN=5566116 PE=4 SV=1	AAEL005174; AAEL005209	1	6.16188e-12	101.92	VPT(1)PEPIPEEPS(0.662)S(0.336)PT(0.001)IDR	2	-0.46713	9	0.539	0.467	2.132	0.253	0.219
A0A6I8TAU1	1510	S	Uncharacterized protein OS=Aedes aegypti OX=7159 GN=5566116 PE=4 SV=1	AAEL005174; AAEL005209	0.755191	1.29185e-19	134.26	KPFSPNLGASSSLSQS(0.755)T(0.194)T(0.05)EIR	3	0.17436	3	1.871	0.184	0.894	2.095	0.205
A0A6I8TAU1	1266	S	Uncharacterized protein OS=Aedes aegypti OX=7159 GN=5566116 PE=4 SV=1	AAEL005174; AAEL005209	0.950948	1.07865e-10	115.68	QEQPT(0.046)S(0.951)PIS(0.003)CLEK	2	-0.067783	2	1.121	0.789
A0A6I8TAU1	468	S	Uncharacterized protein OS=Aedes aegypti OX=7159 GN=5566116 PE=4 SV=1	AAEL005174; AAEL005209	0.956312	9.13757e-11	86.933	NADEVSDLS(0.034)EAGS(0.956)DVEEY(0.009)DS(0.001)DSNLK	2	-0.10109	1			1.094
A0A6I8TAU1	1568	S	Uncharacterized protein OS=Aedes aegypti OX=7159 GN=5566116 PE=4 SV=1	AAEL005174; AAEL005209	0.996098	4.43683e-11	115.38	CYS(0.004)GS(0.996)QQDVNAVPR	2	3.5	1	0.937
A0A6I8TAU1	374	S	Uncharacterized protein OS=Aedes aegypti OX=7159 GN=5566116 PE=4 SV=1	AAEL005174; AAEL005209	0.993461	1.89118e-21	150.7	S(0.002)LS(0.993)ES(0.004)DESYLSDYIQK	2	-0.65719	2	0.821		1.229	0.669
A0A6I8TAV2	375	T	Phosphatidate phosphatase OS=Aedes aegypti OX=7159 GN=5566142 PE=3 SV=1	AAEL005175	0.813116	3.69743e-06	84.975	PS(0.187)T(0.813)PIQS(0.849)DT(0.151)EFEISQR	2	0.36254	3	0.998	1.063	0.932	1.071	1.14
A0A6I8TAV2	379	S	Phosphatidate phosphatase OS=Aedes aegypti OX=7159 GN=5566142 PE=3 SV=1	AAEL005175	0.948336	3.69743e-06	84.975	PS(0.454)T(0.546)PIQS(0.948)DT(0.052)EFEISQR	2	-0.27491	3	0.998	1.063	0.932	1.071	1.14
A0A6I8TAV2	508	S	Phosphatidate phosphatase OS=Aedes aegypti OX=7159 GN=5566142 PE=3 SV=1	AAEL005175	0.999998	3.32208e-08	111.64	SLDS(1)DFDDNKDK	2	0.20201	3	1.113	0.947	0.928	1.2	1.021
A0A6I8TAV2	672	T	Phosphatidate phosphatase OS=Aedes aegypti OX=7159 GN=5566142 PE=3 SV=1	AAEL005175	0.998534	3.40932e-26	153.36	S(0.001)NT(0.999)PEDVGTMTESFSK	2	-0.090717	3	0.778	0.965	1.298	0.6	0.744
A0A6I8TAV2	165	T	Phosphatidate phosphatase OS=Aedes aegypti OX=7159 GN=5566142 PE=3 SV=1	AAEL005175	0.999845	4.76922e-12	116.98	RHT(1)DNTTGRPDLTLTK	4	-0.048423	3	1.109	0.638	1.276	0.869	0.501
A0A6I8TAV2	137	S	Phosphatidate phosphatase OS=Aedes aegypti OX=7159 GN=5566142 PE=3 SV=1	AAEL005175	0.999999	2.84138e-10	119.03	RNS(1)IDLSK	2	0.17798	3	1.06	0.47	1.52	0.698	0.309
Q17AV0	88	S	AAEL005179-PA OS=Aedes aegypti OX=7159 GN=5566110 PE=4 SV=1	AAEL005179	0.918372	3.06317e-08	102.89	VTDT(0.009)GS(0.918)LS(0.052)S(0.015)S(0.004)S(0.001)SVK	2	-0.50574	1	0.227		1.923	0.118
Q17AV0	129	S	AAEL005179-PA OS=Aedes aegypti OX=7159 GN=5566110 PE=4 SV=1	AAEL005179	0.772228	4.50359e-05	73.928	S(0.001)S(0.001)S(0.001)FDS(0.772)S(0.182)S(0.044)AIDEFFK	2	-0.10426	1			1.094
A0A1S4F9X3	26	S	Cdk10/11 OS=Aedes aegypti OX=7159 GN=5566134 PE=3 SV=1	AAEL005191	0.785529	4.69768e-12	120.11	AAVGSGS(0.214)S(0.786)DPVGPIVR	2	0.34534	2		0.802	1.294		0.619
Q17AT2	365	S	AAEL005197-PA OS=Aedes aegypti OX=7159 GN=5566141 PE=3 SV=1	AAEL005197	0.979747	7.99588e-13	77.807	LEAAEHS(0.009)QDHDS(0.98)DY(0.01)QGS(0.001)IPSTGTASQNFDQHMSNTAVA	3	-0.021189	5	0.7	1.524	0.766	0.915	1.992
Q17AT2	16	S	AAEL005197-PA OS=Aedes aegypti OX=7159 GN=5566141 PE=3 SV=1	AAEL005197	1	3.98802e-17	130.15	S(1)YQDEEEQIGYQVGS(1)FPK	2	0.085141	3	0.84	1.233	0.925	0.908	1.333
Q17AT2	2	S	AAEL005197-PA OS=Aedes aegypti OX=7159 GN=5566141 PE=3 SV=1	AAEL005197	1	1.79608e-82	240.46	S(1)YQDEEEQIGYQVGSFPK	2	1.5797	7	0.78	1.212	1.022	0.764	1.186
Q17AT2	73	S	AAEL005197-PA OS=Aedes aegypti OX=7159 GN=5566141 PE=3 SV=1	AAEL005197	0.773885	1.02996e-11	123.58	MSPNETLFLES(0.774)T(0.226)NK	2	0.33534	2	1.296	0.606
A0A6I8TBQ9	35	S	Carboxylic ester hydrolase OS=Aedes aegypti OX=7159 GN=5566115 PE=3 SV=1	AAEL005200	1	9.68809e-17	135.49	QSVPNDS(1)CEK	2	0.97191	8	1.552	0.6	0.803	1.934	0.747
A0A6I8T7S7	214	S	C-terminal pdz ligand of neuronal nitric oxide synthase protein OS=Aedes aegypti OX=7159 GN=5566136 PE=4 SV=1	AAEL005206	0.993214	3.43119e-10	115.63	DTIT(0.002)T(0.005)HQES(0.993)PR	3	-2.5247	4	0.721	1.345	0.94	0.768	1.432
A0A6I8T7S7	252	S	C-terminal pdz ligand of neuronal nitric oxide synthase protein OS=Aedes aegypti OX=7159 GN=5566136 PE=4 SV=1	AAEL005206	0.876529	0.000570411	66.809	TPLS(0.066)AS(0.877)KELIS(0.058)LK	2	-0.7107	1	0.798	1.274	0.931	0.857	1.368
Q9BMG5	46	S	AAEL005208-PA OS=Aedes aegypti OX=7159 GN=5566139 PE=2 SV=1	AAEL005208	0.976462	2.90137e-68	216.19	VAVSTEDEQDKELDGDAENS(0.024)RDS(0.976)LGNK	3	-0.61923	6	0.911	1.016	1.086	0.839	0.936
Q9BMG5	43	S	AAEL005208-PA OS=Aedes aegypti OX=7159 GN=5566139 PE=2 SV=1	AAEL005208	0.995629	4.87123e-68	214.02	VAVSTEDEQDKELDGDAENS(0.996)RDS(0.004)LGNK	3	-0.32315	4	0.76	1.042	1.233	0.616	0.845
A0A6I8T7T3	737	S	Microtubule associated-protein orbit OS=Aedes aegypti OX=7159 GN=5566106 PE=4 SV=1	AAEL005211	1	3.99276e-45	186.94	DES(1)DESEASSVCSER	2	0.17868	6	0.968	1.135	0.886	1.093	1.282
A0A6I8T7T3	542	S	Microtubule associated-protein orbit OS=Aedes aegypti OX=7159 GN=5566106 PE=4 SV=1	AAEL005211	0.999927	9.03301e-06	93.478	SVS(1)AVDTAAAQR	2	1.2202	3	1.202	0.904	0.872	1.378	1.036
A0A6I8T7T3	1143	T	Microtubule associated-protein orbit OS=Aedes aegypti OX=7159 GN=5566106 PE=4 SV=1	AAEL005211	0.984602	3.46569e-59	210.29	TQSATTTESNT(0.985)PENT(0.015)VR	2	0.32203	3	1.068	0.969	0.956	1.117	1.013
A0A6I8T7T3	1020	S	Microtubule associated-protein orbit OS=Aedes aegypti OX=7159 GN=5566106 PE=4 SV=1	AAEL005211	0.867762	1.44961e-11	112.53	STSGTDSPS(0.07)S(0.868)PLS(0.044)S(0.013)S(0.004)S(0.001)PK	2	-0.26397	3	1.125	0.928	0.934	1.203	0.994
A0A6I8T7T3	713	S	Microtubule associated-protein orbit OS=Aedes aegypti OX=7159 GN=5566106 PE=4 SV=1	AAEL005211	0.997646	2.79318e-08	81.346	EAES(0.002)ALADALS(0.998)PDDHDISTDFSR	3	-0.13988	1	1.28	0.815	0.881	1.453	0.926
A0A6I8T7T3	1013	S	Microtubule associated-protein orbit OS=Aedes aegypti OX=7159 GN=5566106 PE=4 SV=1	AAEL005211	0.956436	7.54334e-14	125.04	S(0.007)T(0.007)S(0.956)GT(0.029)DSPSSPLSSSSPK	2	-0.068973	4	1.207	0.733	1.056	1.144	0.694
A0A6I8T7T3	733	S	Microtubule associated-protein orbit OS=Aedes aegypti OX=7159 GN=5566106 PE=4 SV=1	AAEL005211	0.996374	1.44931e-13	117.51	KIS(0.996)RDES(0.003)DESEASSVCSER	2	1.0011	4	1.466	0.093	1.467	0.999	0.064
A0A0P6J1D0	31	T	Putative amino acid transporter OS=Aedes aegypti OX=7159 PE=2 SV=1	AAEL005213	0.999125	0.0187822	48.091	Y(0.001)QIT(0.999)PAK	2	0.95929	1			1.094
Q17AP3	222	S	AAEL005214-PA OS=Aedes aegypti OX=7159 GN=AAEL005214 PE=4 SV=1	AAEL005214	1	2.04673e-11	116.87	RS(1)MS(1)DDEDDIGRPFPR	3	-0.13284	9	0.172	1.517	1.39	0.123	1.091
[truncated: 2,664 more rows]

## Sheet: pep_quant
ID	Sequence	Length	Modifications	Modified sequence	Protein accession	Protein description	Charge	m/z	Mass error [ppm]	PEP	Score	MS/MS Count	Experiment	Intensity
0	AAAAAEAAAVAGSSADEDGK	20	Phospho (STY)	_AAAAAEAAAVAGSS(ph)ADEDGK_	Q0IEL0	AAEL009646-PA OS=Aedes aegypti OX=7159 GN=AAEL009646 PE=4 SV=1	3	604.926	-0.16655	4.2688e-14	113.73	1	1H	276290000
1	AAAAAEAAAVAGSSADEDGK	20	Phospho (STY)	_AAAAAEAAAVAGSS(ph)ADEDGK_	Q0IEL0	AAEL009646-PA OS=Aedes aegypti OX=7159 GN=AAEL009646 PE=4 SV=1	2	906.886	-0.46614	2.3238e-43	185.58	1	1H	242360000
2	AAAAAEAAAVAGSSADEDGK	20	Phospho (STY)	_AAAAAEAAAVAGSS(ph)ADEDGK_	Q0IEL0	AAEL009646-PA OS=Aedes aegypti OX=7159 GN=AAEL009646 PE=4 SV=1	3	604.926	-0.55342	1.7719e-08	85.062	1	24H	274810000
3	AAAAAEAAAVAGSSADEDGK	20	Phospho (STY)	_AAAAAEAAAVAGSS(ph)ADEDGK_	Q0IEL0	AAEL009646-PA OS=Aedes aegypti OX=7159 GN=AAEL009646 PE=4 SV=1	2	906.886	-0.37051	3.1585e-52	199.87	1	24H	228780000
4	AAAAAEAAAVAGSSADEDGK	20	Phospho (STY)	_AAAAAEAAAVAGS(ph)SADEDGK_	Q0IEL0	AAEL009646-PA OS=Aedes aegypti OX=7159 GN=AAEL009646 PE=4 SV=1	2	906.886	0.46243	9.827e-06	69.27	1	unfed	6146100
5	AAAAAEAAAVAGSSADEDGK	20	Phospho (STY)	_AAAAAEAAAVAGSS(ph)ADEDGK_	Q0IEL0	AAEL009646-PA OS=Aedes aegypti OX=7159 GN=AAEL009646 PE=4 SV=1	3	604.926	-0.19493	4.8834e-12	111.11	1	unfed	309680000
6	AAAAAEAAAVAGSSADEDGK	20	Phospho (STY)	_AAAAAEAAAVAGSS(ph)ADEDGK_	Q0IEL0	AAEL009646-PA OS=Aedes aegypti OX=7159 GN=AAEL009646 PE=4 SV=1	2	906.886	-0.41763	1.3081e-72	227.66	1	unfed	251410000
[truncated: 21,909 more rows]

## Sheet: Only Increased 1H
Protein accession	Position	Amino acid	Protein description	Score	Modified sequence	Charge	Mass error [ppm]	1H/unfed Ratio	24H/unfed Ratio	Manual annotation
[truncated: 381 more rows]

## Sheet: Only Increased in 24H
Protein accession	Position	Amino acid	Protein description	Localization probability	PEP	Score	Modified sequence	Charge	Mass error [ppm]	MS/MS Count	1H	24H	unfed	1H/unfed Ratio	24H/unfed Ratio	Manual annotation
[truncated: 579 more rows]

[truncated: 4 more sheets: Increased in Both, Only Decreased in 1H, Only Decreased in 24H, Decreased in both]
