# Supplementary material for: Exploratory phosphoproteomics profiling of Aedes aegypti Malpighian tubules during blood meal processing reveals dramatic transition in function
Source: PLoS One. 2022 Jul 8;17(7):e0271248. doi: 10.1371/journal.pone.0271248 (PMC9269769; doi:10.1371/journal.pone.0271248)
Supplement: S3 File — (XLSX) [file pone.0271248.s003.xlsx]

## Sheet: Sheet1
Protein accession	Position	Amino acid	Protein description	Gene name	Localization probability	PEP	Score	Modified sequence	Charge	Mass error [ppm]	MS/MS Count	1H	24H	unfed	1H/unfed Ratio	24H/unfed Ratio	Manual annotation
A0A6I8TM90	872	S	ATP_bind_3 domain-containing protein OS=Aedes aegypti OX=7159 GN=5576154 PE=4 SV=1	5576154	0.927357	2.02573e-18	114.71	RVQS(0.927)ES(0.072)AAPPSLAAPETPEPTTR	2	-0.40082	4	2.678	0.077	0.071	37.819	1.086
A0A6I8TM90	853	S	ATP_bind_3 domain-containing protein OS=Aedes aegypti OX=7159 GN=5576154 PE=4 SV=1	5576154	0.999834	0.00164829	61.815	TIS(1)AHLEK	2	-0.031865	5	2.612	0.121	0.1	26.123	1.204
Q17DF9	238	S	AAEL004213-PA OS=Aedes aegypti OX=7159 GN=5564352 PE=4 SV=1	5564352	1	9.57835e-37	171.94	RAS(1)S(1)IPGLGNWSGPVVVSDTTER	2	0.15282	5	0.007	2.93	0.007	1.139	444.598	Monocarboxylate transporter
Q16ZX4	352	S	AAEL008028-PA OS=Aedes aegypti OX=7159 GN=5569932 PE=4 SV=1	5569932	1	1.71347e-47	197.29	HAS(1)HAS(1)LAT(1)YEK	2	-0.29626	21	0.031	2.872	0.044	0.718	65.979	monocarboxylate transporter 12 [Culex quinquefasciatus]
Q16ZX4	349	S	AAEL008028-PA OS=Aedes aegypti OX=7159 GN=5569932 PE=4 SV=1	5569932	1	4.12491e-79	238.67	HAS(1)HAS(1)LAT(1)YEK	2	-0.29626	43	0.037	2.864	0.044	0.859	65.079	monocarboxylate transporter 12 [Culex quinquefasciatus]
Q16ZX4	272	S	AAEL008028-PA OS=Aedes aegypti OX=7159 GN=5569932 PE=4 SV=1	5569932	0.991476	0.000304304	74.15	S(0.008)HS(0.991)FGNSPK	2	0.28945	1	0.037	2.86	0.05	0.739	57.456	monocarboxylate transporter 12 [Culex quinquefasciatus]
Q16ZX4	363	S	AAEL008028-PA OS=Aedes aegypti OX=7159 GN=5569932 PE=4 SV=1	5569932	1	2.42543e-14	134.56	GVYGS(1)LQGNGK	2	0.31973	4	0.052	2.829	0.068	0.757	41.515	monocarboxylate transporter 12 [Culex quinquefasciatus]
Q16ZX4	344	S	AAEL008028-PA OS=Aedes aegypti OX=7159 GN=5569932 PE=4 SV=1	5569932	0.999905	1.12269e-15	135.23	DALYTGSLHNIS(1)S(1)R	2	0.030377	11	0.074	2.805	0.068	1.092	41.103	monocarboxylate transporter 12 [Culex quinquefasciatus]
Q16ZX4	339	S	AAEL008028-PA OS=Aedes aegypti OX=7159 GN=5569932 PE=4 SV=1	5569932	0.996083	1.89737e-16	139.12	DALYT(0.004)GS(0.996)LHNISSR	2	-0.58133	16	0.079	2.794	0.075	1.051	37.181	monocarboxylate transporter 12 [Culex quinquefasciatus]
Q17P71	380	S	Tryptophan 2,3-dioxygenase OS=Aedes aegypti OX=7159 GN=AAEL000428 PE=1 SV=1	AAEL000428	1	4.99202e-15	132.4	ALNLAWGS(1)PVHQAK	2	1.2538	4	0.083	2.778	0.088	0.95	31.677
A0A1S4FIN3	1893	S	F14p3.9 protein (auxin transport protein) OS=Aedes aegypti OX=7159 GN=5570127 PE=3 SV=1	5570127	0.997825	2.51171e-28	156.11	RAS(0.998)S(0.94)PT(0.062)GQPNQPGISQMSEK	2	-1.0018	8	0.137	2.719	0.092	1.492	29.721
A0A6I8T4F7	496	T	Vesicle associated protein, putative OS=Aedes aegypti OX=7159 GN=5571126 PE=3 SV=1	5571126	0.794568	2.06726e-55	198.31	DT(0.19)T(0.795)AT(0.016)PPEQANPVDGLADQMAGLSR	3	0.19784	4	2.784	0.027	0.003	998.375	9.696	vesicle associated protein|protein transport protein Sec31A
A0A6I8T520	770	S	Sodium/hydrogen exchanger OS=Aedes aegypti OX=7159 GN=5570922 PE=3 SV=1	5570922	0.999041	8.03161e-124	284.65	NYTGVFGGS(0.999)PS(0.001)FSNLENSTR	2	-0.59034	10	1.752	1.101	0.01	187.095	117.552	Na/H exchanger
Q5D0W4	237	S	40S ribosomal protein S6 (Fragment) OS=Aedes aegypti OX=7159 PE=3 SV=1	---	0.907441	1.27297e-06	91.889	LSS(0.039)MRDS(0.067)RS(0.907)S(0.987)VGEER	3	-0.40189	6	2.535	0.26	0.034	75.041	7.711	S6
Q16F16	10	S	Peptidylprolyl isomerase (Fragment) OS=Aedes aegypti OX=7159 GN=AAEL014933 PE=4 SV=1	AAEL014933	0.908827	4.96822e-27	155.88	S(0.006)S(0.006)S(0.046)S(0.034)S(0.909)FEDLSNINEQER	2	0.057875	8	1.133	1.741	0.019	60.352	92.643	Peptidylprolyl isomerase
Q17BM0	405	T	AAEL004938-PA OS=Aedes aegypti OX=7159 GN=AAEL004938 PE=4 SV=1	AAEL004938	1	8.78558e-06	76.21	IDEEPIPAT(1)PPPQPS(1)PR	2	0.13924	4	2.565	0.207	0.058	44.112	3.553	uncharacterized mosquito protein/no Drosophila homologue
Q16RF0	1238	S	AAEL010978-PA OS=Aedes aegypti OX=7159 GN=5574165 PE=4 SV=1	5574165	1	0.0211311	40.278	FDLPES(1)PQVEK	2	0.037366	1	1.901	0.886	0.077	25.006	11.65	nucleoporin/kinetochore protein ELYS
Q0IG16	419	S	AAEL003524-PA OS=Aedes aegypti OX=7159 GN=AAEL003524 PE=4 SV=1	AAEL003524	0.953612	4.44743e-20	143.52	AT(0.004)LAS(0.515)S(0.515)ES(0.954)LT(0.013)AGIN	2	0.11486	3	0.637	2.246	0.035	18.47	65.189	aromatic amino acid transporter/ monocarboxylate transporter 10
Q0IG16	416	S	AAEL003524-PA OS=Aedes aegypti OX=7159 GN=AAEL003524 PE=4 SV=1	AAEL003524	0.799007	4.44743e-20	143.52	RAT(0.004)LAS(0.799)S(0.25)ES(0.947)LTAGIN	2	0.12446	3	0.637	2.246	0.035	18.47	65.189	aromatic amino acid transporter/ monocarboxylate transporter 10
Q5D0W4	230	S	40S ribosomal protein S6 (Fragment) OS=Aedes aegypti OX=7159 PE=3 SV=1	---	0.999341	1.97839e-08	101.75	S(0.002)RLS(0.999)S(0.999)MR	2	-0.60599	6	0.572	2.316	0.033	17.427	70.626	S6
Q17M48	48	S	O-phosphoserine phosphohydrolase OS=Aedes aegypti OX=7159 GN=AAEL001100 PE=3 SV=1	AAEL001100	1	6.31414e-14	127.3	RNS(1)LPAPPIFK	2	0.10878	14	0.009	2.929	0.005	1.78	538.622
A0A6I8TMC9	170	S	Uncharacterized protein OS=Aedes aegypti OX=7159 GN=5576203 PE=4 SV=1	5576203	0.836453	0.00141882	62.466	IS(0.001)LS(0.163)S(0.836)IQIR	2	-0.40776	1	0.137	2.728	0.081	1.695	33.779	no homologues
